# Supplementary material for: Targeted Proteomic Quantitation of NRF2 Signaling and Predictive Biomarkers in HNSCC
Source: Mol Cell Proteomics. 2023 Sep 15;22(11):100647. doi: 10.1016/j.mcpro.2023.100647 (PMC10587640; doi:10.1016/j.mcpro.2023.100647)
Supplement: Supplemental table 1 [file mmc2.csv]

Supplemental Table 1. SIL Peptide Catalogue. Table of SIL peptides included in the HNSCC SIL peptide array. Gene names	Swiss-Prot accession numbers	and peptide sequences are provided. The rightmost column is the peptide specific maximum injection time used in the OIS-PRM method for results reported in this manuscript.
hugo_gene_name	sequence	swissprot_accession		maxIT (ms)	protein_length	% Sequence Coverage
ABCB6	YYNAESYEVER	Q9NP58	NRF2/Oxidative Stress	246	842	4.394299287
ABCB6	IDGQDISQVTQASLR	Q9NP58	NRF2/Oxidative Stress	246	842	4.394299287
ABCB6	ALNVLVPIFYR	Q9NP58	NRF2/Oxidative Stress	246	842	4.394299287
ABHD4	YVSLPNQNK	Q8TB40	NRF2/Oxidative Stress	246	342	2.631578947
ADD2	VNVADEVQR	P35612	NRF2/Oxidative Stress	246	726	4.132231405
ADD2	GNNSSNIWALR	P35612	NRF2/Oxidative Stress	246	726	4.132231405
ADD2	VNILGEVVEK	P35612	NRF2/Oxidative Stress	246	726	4.132231405
AKR1B1	VAIDVGYR	P15121	NRF2/Oxidative Stress	246	316	8.544303797
AKR1B1	SPPGQVTEAVK	P15121	NRF2/Oxidative Stress	246	316	8.544303797
AKR1B1	LLLNNGAK	P15121	NRF2/Oxidative Stress	246	316	8.544303797
AKR1B10	VAIDAGYR	O60218	NRF2/Oxidative Stress	246	316	8.544303797
AKR1B10	TAAQVLIR	O60218	NRF2/Oxidative Stress	246	316	8.544303797
AKR1B10	IVENIQVFDFK	O60218	NRF2/Oxidative Stress	246	316	8.544303797
AKR1C2	TPALIALR	P52895	NRF2/Oxidative Stress	246	323	2.476780186
AKR1C3	AIDGLDR	P42330	NRF2/Oxidative Stress	246	323	7.120743034
AKR1C3	QNVQVFEFQLTAEDMK	P42330	NRF2/Oxidative Stress	246	323	7.120743034
AKR1C[134]	LAIEAGFR	P42330;P17516;Q04828	NRF2/Oxidative Stress	246
AKR1D1	TAAQIVLR	P51857	NRF2/Oxidative Stress	246	326	7.668711656
AKR1D1	VAIDTGYR	P51857	NRF2/Oxidative Stress	246	326	7.668711656
AKR1D1	SLGVSNFNR	P51857	NRF2/Oxidative Stress	246	326	7.668711656
ALDH3A1	IQQLEALQR	P30838	NRF2/Oxidative Stress	246	453	7.284768212
ALDH3A1	SLEEAIQFINQR	P30838	NRF2/Oxidative Stress	246	453	7.284768212
ALDH3A1	LPEWAADEPVEK	P30838	NRF2/Oxidative Stress	246	453	7.284768212
ALDH3A2	NVDEAINFINER	P51648	NRF2/Oxidative Stress	246	485	5.979381443
ALDH3A2	LQQLEALR	P51648	NRF2/Oxidative Stress	246	485	5.979381443
ALDH3A2	ILSLLEGQK	P51648	NRF2/Oxidative Stress	246	485	5.979381443
BACH1	EAALSQEQIQILAK	O14867	NRF2/Oxidative Stress	246	736	5.570652174
BACH1	GFEPLIQFAYTAK	O14867	NRF2/Oxidative Stress	246	736	5.570652174
BACH1	DLETDEVEEFLENK	O14867	NRF2/Oxidative Stress	246	736	5.570652174
BAG2	FLDDLGNAK	O95816	NRF2/Oxidative Stress	246	211	13.27014218
BAG2	IIDEVVNK	O95816	NRF2/Oxidative Stress	246	211	13.27014218
BAG2	LLESLDQLELR	O95816	NRF2/Oxidative Stress	246	211	13.27014218
BLVRB	LQAVTDDHIR	P30043	NRF2/Oxidative Stress	246	206	19.41747573
BLVRB	TVAGQDAVIVLLGTR	P30043	NRF2/Oxidative Stress	246	206	19.41747573
BLVRB	VVACTSAFLLWDPTK	P30043	NRF2/Oxidative Stress	246	206	19.41747573
CABYR	LVVPYGLK	O75952	NRF2/Oxidative Stress	246	493	3.448275862
CABYR	LAQLEENAK	O75952	NRF2/Oxidative Stress	246	493	3.448275862
CBR1	GIGLAIVR	P16152	NRF2/Oxidative Stress	246	277	11.9133574
CBR1	LFSGDVVLTAR	P16152	NRF2/Oxidative Stress	246	277	11.9133574
CBR1	SSGIHVALVTGGNK	P16152	NRF2/Oxidative Stress	246	277	11.9133574
CBR3	VALVTGANR	O75828	NRF2/Oxidative Stress	246	277	9.747292419
CBR3	VVNISSLQCLR	O75828	NRF2/Oxidative Stress	246	277	9.747292419
CBR3	TNFFATR	O75828	NRF2/Oxidative Stress	246	277	9.747292419
CCL5	EYFYTSGK	P13501	Immunoncology	246	91	29.67032967
CCL5	QVCAMPEK	P13501	Immunoncology	246	91	29.67032967
CCL5	CSNPAVVFVTR	P13501	Immunoncology	369	91	29.67032967
CCND1	AYPDANLLNDR	P24385	Immunoncology	246	295	13.22033898
CCND1	ACQEQIEALLESSLR	P24385	Immunoncology	738	295	13.22033898
CCND1	AEETCAPSVSYFK	P24385	Immunoncology	246	295	13.22033898
CD273	TPEGLYQVTSVLR	Q9BQ51	Immunoncology	738	273	4.761904762
CD274	LFNVTSTLR	Q9NZQ7	Immunoncology	738	290	13.79310345
CD274	VNAPYNK	Q9NZQ7	Immunoncology	246	290	13.79310345
CD274	DQLSLGNAALQITDVK	Q9NZQ7	Immunoncology	246	290	13.79310345
CD274	LQDAGVYR	Q9NZQ7	Immunoncology	738	290	13.79310345
CD279	LAAFPEDR	Q15116	Immunoncology	738	288	8.333333333
CD279	VTQLPNGR	Q15116	Immunoncology	246	288	8.333333333
CD279	DFHMSVVR	Q15116	Immunoncology	246	288	8.333333333
CD4	SWITFDLK	P01730	Immunoncology	738	458	7.423580786
CD4	SLWDQGNFPLIIK	P01730	Immunoncology	738	458	7.423580786
CD4	LTGSGELWWQAER	P01730	Immunoncology	246	458	7.423580786
CD8A	AAEGLDTQR	P01732	Immunoncology	246	235	14.04255319
CD8A	TWNLGETVELK	P01732	Immunoncology	246	235	14.04255319
CD8A	LGDTFVLTLSDFR	P01732	Immunoncology	738	235	14.04255319
CDKN2A	LPVDLAEELGHR	P42771	Cancer	246	132	21.96969697
CDKN2A	ALLEAGALPNAPNSYGR	P42771	Cancer	246	132	21.96969697
CES1	EGYLQIGANTQAAQK	P23141	NRF2/Oxidative Stress	246	567	4.761904762
CES1	AGQLLSELFTNR	P23141	NRF2/Oxidative Stress	246	567	4.761904762
CTLA4	SPLTTGVYVK	P16410	Immunoncology	246	223	18.83408072
CTLA4	GIASFVCEYASPGK	P16410	Immunoncology	246	223	18.83408072
CTLA4	AMDTGLYICK	P16410	Immunoncology	738	223	18.83408072
CTLA4	AQLNLATR	P16410	Immunoncology	246	223	18.83408072
CUL3	YVNSIWDLLK	Q13618	NRF2/Oxidative Stress	246	768	3.515625
CUL3	INEEIER	Q13618	NRF2/Oxidative Stress	246	768	3.515625
CUL3	FLLESFNNDR	Q13618	NRF2/Oxidative Stress	246	768	3.515625
CYP4F11	VLAWTYTFYDNCR	Q9HBI6	NRF2/Oxidative Stress	246	524	6.488549618
CYP4F11	TLTQLVTTYPQGFK	Q9HBI6	NRF2/Oxidative Stress	246	524	6.488549618
CYP4F11	FDQENIK	Q9HBI6	NRF2/Oxidative Stress	246	524	6.488549618
DHFR	LTEQPELANK	P00374	NRF2/Oxidative Stress	246	187	25.13368984
DHFR	EPPQGAHFLSR	P00374	NRF2/Oxidative Stress	246	187	25.13368984
DHFR	NGDLPWPPLR	P00374	NRF2/Oxidative Stress	246	187	25.13368984
DHFR	LLPEYPGVLSDVQEEK	P00374	NRF2/Oxidative Stress	246	187	25.13368984
DNAJB4	DGSNIIYTAK	Q9UDY4	NRF2/Oxidative Stress	246	337	10.38575668
DNAJB4	EIYDQFGEEGLK	Q9UDY4	NRF2/Oxidative Stress	246	337	10.38575668
DNAJB4	EVAEAYEVLSDPK	Q9UDY4	NRF2/Oxidative Stress	246	337	10.38575668
VE6_HPV16	DLCIVYR		Cancer	246	158	22.15189873
VE6_HPV16	DGNPYAVCDK		Cancer	246	158	22.15189873
VE6_HPV16	EVYDFAFR		Cancer	738	158	22.15189873
VE6_HPV16	TAMFQDPQER		Cancer	246	158	22.15189873
VE7_HPV16	AHYNIVTFCCK		Cancer	246	98	22.44897959
VE7_HPV16	LCVQSTHVDIR		Cancer	738	98	22.44897959
EGFR	DSLSINATNIK	P00533	Cancer	246	1210	2.479338843
EGFR	IPLENLQIIR	P00533	Cancer	246	1210	2.479338843
EGFR	YLVIQGDER	P00533	Cancer	246	1210	2.479338843
EPHX1	YLEDGGLER	P07099	NRF2/Oxidative Stress	246	455	6.153846154
EPHX1	FSTWTNTEFR	P07099	NRF2/Oxidative Stress	246	455	6.153846154
EPHX1	DVELLYPVK	P07099	NRF2/Oxidative Stress	246	455	6.153846154
FECH	AESLNGNPLFSK	P22830	NRF2/Oxidative Stress	246	423	8.037825059
FECH	LEYCNPYR	P22830	NRF2/Oxidative Stress	246	423	8.037825059
FECH	GDPYPQEVSATVQK	P22830	NRF2/Oxidative Stress	246	423	8.037825059
FOXP3	WAILEAPEK	Q9BZS1	Immunoncology	738	431	9.048723898
FOXP3	TLNEIYHWFTR	Q9BZS1	Immunoncology	246	431	9.048723898
FOXP3	HNLSLHK	Q9BZS1	Immunoncology	246	431	9.048723898
FOXP3	GAVWTVDELEFR	Q9BZS1	Immunoncology	246	431	9.048723898
G6PD	DGLLPENTFIVGYAR	P11413	NRF2/Oxidative Stress	246	515	5.825242718
G6PD	IFGPIWNR	P11413	NRF2/Oxidative Stress	246	515	5.825242718
G6PD	LEDFFAR	P11413	NRF2/Oxidative Stress	246	515	5.825242718
GAPDH	VGVNGFGR	P04406	Other	246	335	24.47761194
GAPDH	GALQNIIPASTGAAK	P04406	Other	246	335	24.47761194
GAPDH	VIPELNGKLTGMAFR	P04406	Other	246	335	24.47761194
GAPDH	VKVGVNGFGR	P04406	Other	246	335	24.47761194
GAPDH	AVGKVIPELNGK	P04406	Other	246	335	24.47761194
GAPDH	VIPELNGK	P04406	Other	246	335	24.47761194
GAPDH	LISWYDNEFGYSNR	P04406	Other	246	335	24.47761194
GCLC	VVINVPIFK	P48506	NRF2/Oxidative Stress	246	637	4.081632653
GCLC	DPLTLFEEK	P48506	NRF2/Oxidative Stress	246	637	4.081632653
GCLC	VLETLQEK	P48506	NRF2/Oxidative Stress	246	637	4.081632653
GCLM	TLNEWSSQINPDLVR	P48507	NRF2/Oxidative Stress	246	274	12.77372263
GCLM	LFIVESNSSSSTR	P48507	NRF2/Oxidative Stress	246	274	12.77372263
GCLM	GYILQAK	P48507	NRF2/Oxidative Stress	246	274	12.77372263
GPX4	EFAAGYNVK	P36969	NRF2/Oxidative Stress	246	197	17.25888325
GPX4	ILAFPCNQFGK	P36969	NRF2/Oxidative Stress	246	197	17.25888325
GPX4	TEVNYTQLVDLHAR	P36969	NRF2/Oxidative Stress	246	197	17.25888325
GSR	LGGTCVNVGCVPK	P00390	NRF2/Oxidative Stress	246	522	6.896551724
GSR	LNAIYQNNLTK	P00390	NRF2/Oxidative Stress	246	522	6.896551724
GSR	ALLTPVAIAAGR	P00390	NRF2/Oxidative Stress	246	522	6.896551724
GSTA4	YFPVFEK	O15217	NRF2/Oxidative Stress	246	222	7.207207207
GSTA4	SILHYIADK	O15217	NRF2/Oxidative Stress	246	222	7.207207207
GSTM1	PMILGYWDIR	P09488	NRF2/Oxidative Stress	246	218	8.256880734
GSTM1	RPWFAGNK	P09488	NRF2/Oxidative Stress	246	218	8.256880734
GSTM3	FSWFAGEK	P21266	NRF2/Oxidative Stress	246	225	12.44444444
GSTM3	CLDEFPNLK	P21266	NRF2/Oxidative Stress	246	225	12.44444444
GSTM3	YTCGEAPDYDR	P21266	NRF2/Oxidative Stress	246	225	12.44444444
GSTM4	SMTLGYWDIR	Q03013	NRF2/Oxidative Stress	246	218	19.26605505
GSTM4	VAVWGNK	Q03013	NRF2/Oxidative Stress	246	218	19.26605505
GSTM4	VCYSPDFEK	Q03013	NRF2/Oxidative Stress	246	218	19.26605505
GSTM4	VAVWGNK	Q03013	NRF2/Oxidative Stress	246	218	19.26605505
GSTM4	VCYSPDFEK	Q03013	NRF2/Oxidative Stress	246	218	19.26605505
GSTM[124]	CLDAFPNLK	P09488;P28161;Q03013	NRF2/Oxidative Stress	246
HMOX1	TEPELLVAHAYTR	P09601	NRF2/Oxidative Stress	246	288	13.54166667
HMOX1	YLGDLSGGQVLK	P09601	NRF2/Oxidative Stress	246	288	13.54166667
HMOX1	AALEQDLAFWYGPR	P09601	NRF2/Oxidative Stress	246	288	13.54166667
HTATIP2	SSNFLYLQVK	Q9BUP3	NRF2/Oxidative Stress	246	242	11.98347107
HTATIP2	NVNQEVVDFEK	Q9BUP3	NRF2/Oxidative Stress	246	242	11.98347107
HTATIP2	AGAEGFVR	Q9BUP3	NRF2/Oxidative Stress	246	242	11.98347107
IDH1	ATDFVVPGPGK	O75874	NRF2/Oxidative Stress	246	414	6.763285024
IDH1	SEGGFIWACK	O75874	NRF2/Oxidative Stress	246	414	6.763285024
IDH1	GLPNVQR	O75874	NRF2/Oxidative Stress	246	414	6.763285024
KEAP1	VVLASSSPVFK	Q14145	NRF2/Oxidative Stress	246	624	4.647435897
KEAP1	LADLQVPR	Q14145	NRF2/Oxidative Stress	246	624	4.647435897
KEAP1	IGVGVAVLNR	Q14145	NRF2/Oxidative Stress	246	624	4.647435897
LDHA	VTLTSEEEAR	P00338	NRF2/Oxidative Stress	246	332	8.13253012
LDHA	FIIPNVVK	P00338	NRF2/Oxidative Stress	246	332	8.13253012
LDHA	DQLIYNLLK	P00338	NRF2/Oxidative Stress	246	332	8.13253012
MAFG	VAATSVITIVK	O15525	NRF2/Oxidative Stress	246	162	20.98765432
MAFG	GPLAAGLGPLVPGK	O15525	NRF2/Oxidative Stress	246	162	20.98765432
MAFG	AELQQEVEK	O15525	NRF2/Oxidative Stress	246	162	20.98765432
MAP1B	AIGNIELGIR	P46821	NRF2/Oxidative Stress	246	2468	1.620745543
MAP1B	SVGNTIDPVILFQK	P46821	NRF2/Oxidative Stress	246	2468	1.620745543
MAP1B	SWDTNLIECNLDQELK	P46821	NRF2/Oxidative Stress	246	2468	1.620745543
MAP2	GGQVQIVTK	P11137	NRF2/Oxidative Stress	246	1827	1.860974275
MAP2	IVQVVTAEAVAVLK	P11137	NRF2/Oxidative Stress	246	1827	1.860974275
MAP2	DQGGAGEGLVR	P11137	NRF2/Oxidative Stress	246	1827	1.860974275
ME1	TATVYPEPQNK	P48163	NRF2/Oxidative Stress	246	527	5.5028463
ME1	DLAFTLEER	P48163	NRF2/Oxidative Stress	246	527	5.5028463
ME1	AIVVTDGER	P48163	NRF2/Oxidative Stress	246	527	5.5028463
MGST1	IYHTIAYLTPLPQPNR	P10620	NRF2/Oxidative Stress	246	155	26.4516129
MGST1	MMLMSTATAFYR	P10620	NRF2/Oxidative Stress	246	155	26.4516129
MGST1	VFANPEDCVAFGK	P10620	NRF2/Oxidative Stress	246	155	26.4516129
MYC	LISEEDLLR	P01106	Cancer	246	454	6.387665198
MYC	DQIPELENNEK	P01106	Cancer	246	454	6.387665198
MYC	PLNVSFTNR	P01106	Cancer	246	454	6.387665198
NAMPT	AVPEGFVIPR	P43490	NRF2/Oxidative Stress	246	491	6.517311609
NAMPT	YDGHLPIEIK	P43490	NRF2/Oxidative Stress	246	491	6.517311609
NAMPT	GTDTVAGLALIK	P43490	NRF2/Oxidative Stress	246	491	6.517311609
NDUFAF3	IEIVVVGTGDR	Q9BU61	NRF2/Oxidative Stress	246	184	17.39130435
NDUFAF3	LQSQVLQAMR	Q9BU61	NRF2/Oxidative Stress	246	184	17.39130435
NDUFAF3	LSPADDELYQR	Q9BU61	NRF2/Oxidative Stress	246	184	17.39130435
NDUFAF4	ISIVEALTLLNNHK	Q9P032	NRF2/Oxidative Stress	246	175	19.42857143
NDUFAF4	IMQEYQLEQK	Q9P032	NRF2/Oxidative Stress	246	175	19.42857143
NDUFAF4	EQISLYPEVK	Q9P032	NRF2/Oxidative Stress	246	175	19.42857143
NFE2L2	LENIVELEQDLDHLK	Q16236	NRF2/Oxidative Stress	738	605	16.69421488
NFE2L2	QDIDLGVSQEVFDFSQR	Q16236	NRF2/Oxidative Stress	738	605	16.69421488
NFE2L2	QDIDLGVSR	Q16236	NRF2/Oxidative Stress	246	605	16.69421488
NFE2L2	QDIDLGVSGEVFDFSQR	Q16236	NRF2/Oxidative Stress	246	605	16.69421488
NFE2L2	ALHIPFPVEK	Q16236	NRF2/Oxidative Stress	246	605	16.69421488
NFE2L2	LVETTMVPSPEAK	Q16236	NRF2/Oxidative Stress	246	605	16.69421488
NFE2L2	EVFDFSQR	Q16236	NRF2/Oxidative Stress	246	605	16.69421488
NFE2L2	EQFNEAQLALIR	Q16236	NRF2/Oxidative Stress	246	605	16.69421488
NQO1	IQILEGWK	P15559	NRF2/Oxidative Stress	246	274	7.664233577
NQO1	EGHLSPDIVAEQK	P15559	NRF2/Oxidative Stress	246	274	7.664233577
NR2F6	AQVALTEYVR	P10588	NRF2/Oxidative Stress	246	404	7.920792079
NR2F6	LQVDSAEYGCLK	P10588	NRF2/Oxidative Stress	246	404	7.920792079
NR2F6	LLFSTVEWAR	P10588	NRF2/Oxidative Stress	246	404	7.920792079
OSGIN1	EQSILSPSPYEGYR	Q9UJX0	NRF2/Oxidative Stress	246	477	5.870020964
OSGIN1	NVVLATGTFDSPAR	Q9UJX0	NRF2/Oxidative Stress	246	477	5.870020964
PGD	AGQAVDDFIEK	P52209	NRF2/Oxidative Stress	246	483	6.211180124
PGD	TIFQGIAAK	P52209	NRF2/Oxidative Stress	246	483	6.211180124
PGD	VDDFLANEAK	P52209	NRF2/Oxidative Stress	246	483	6.211180124
PIK3CA	GEIYDAAIDLFTR	P42336	Cancer	246	1068	3.08988764
PIK3CA	LINLTDILK	P42336	Cancer	246	1068	3.08988764
PIK3CA	YEQYLDNLLVR	P42336	Cancer	246	1068	3.08988764
PIR	VTLSVLSR	O00625	NRF2/Oxidative Stress	246	290	11.37931034
PIR	TPTLYLDFK	O00625	NRF2/Oxidative Stress	246	290	11.37931034
PIR	DGVTVAVISGEALGIK	O00625	NRF2/Oxidative Stress	246	290	11.37931034
PRDX1	ADEGISFR	Q06830	NRF2/Oxidative Stress	246	199	14.07035176
PRDX1	LVQAFQFTDK	Q06830	NRF2/Oxidative Stress	246	199	14.07035176
PRDX1	TIAQDYGVLK	Q06830	NRF2/Oxidative Stress	246	199	14.07035176
PSAT1	FGVIFAGAQK	Q9Y617	NRF2/Oxidative Stress	246	370	7.837837838
PSAT1	IINNTENLVR	Q9Y617	NRF2/Oxidative Stress	246	370	7.837837838
PSAT1	DDLLGFALR	Q9Y617	NRF2/Oxidative Stress	246	370	7.837837838
PTGR1	IAICGAISTYNR	Q14914	NRF2/Oxidative Stress	246	351	6.267806268
PTGR1	TVESLEETLK	Q14914	NRF2/Oxidative Stress	246	351	6.267806268
SHMT2	VLELVSITANK	P34897	NRF2/Oxidative Stress	246	504	6.150793651
SHMT2	LIIAGTSAYAR	P34897	NRF2/Oxidative Stress	246	504	6.150793651
SHMT2	LGAPALTSR	P34897	NRF2/Oxidative Stress	246	504	6.150793651
SLC7A11	GGYLQGNVNGR	Q9UPY5	NRF2/Oxidative Stress	246	501	5.389221557
SLC7A11	IQIFLTFCK	Q9UPY5	NRF2/Oxidative Stress	246	501	5.389221557
SLC7A11	LPSLGNK	Q9UPY5	NRF2/Oxidative Stress	246	501	5.389221557
SOX2	APCQAGDLR	P48431	Cancer	492	317	5.047318612
SOX2	LLSETEK	P48431	Cancer	246	317	5.047318612
SQSTM1	LTPVSPESSSTEEK	Q13501	NRF2/Oxidative Stress	246	440	9.318181818
SQSTM1	DHRPPCAQEAPR	Q13501	NRF2/Oxidative Stress	246	440	9.318181818
SQSTM1	NYDIGAALDTIQYSK	Q13501	NRF2/Oxidative Stress	246	440	9.318181818
SRXN1	YAAYQQLQR	Q9BYN0	NRF2/Oxidative Stress	246	137	24.81751825
SRXN1	LVQSTLSDLR	Q9BYN0	NRF2/Oxidative Stress	246	137	24.81751825
SRXN1	EDPDSVPPIDVLWIK	Q9BYN0	NRF2/Oxidative Stress	246	137	24.81751825
TALDO1	LLGELLQDNAK	P37837	NRF2/Oxidative Stress	246	337	9.495548961
TALDO1	MESALDQLK	P37837	NRF2/Oxidative Stress	246	337	9.495548961
TALDO1	LSSTWEGIQAGK	P37837	NRF2/Oxidative Stress	246	337	9.495548961
TKT	DAIAQAVR	P29401	NRF2/Oxidative Stress	246	623	4.654895666
TKT	LDNLVAILDINR	P29401	NRF2/Oxidative Stress	246	623	4.654895666
TKT	AVELAANTK	P29401	NRF2/Oxidative Stress	246	623	4.654895666
TNFRSF4	LPPDAHKPPGGGSFR	P43489	Immunoncology	738	277	18.05054152
TNFRSF4	PPGGGSFR	P43489	Immunoncology	246	277	18.05054152
TNFRSF4	ECQPGHGMVSR	P43489	Immunoncology	246	277	18.05054152
TNFRSF4	TPIQEEHTDAHFTLAK	P43489	Immunoncology	738	277	18.05054152
TP53	ELNEALELK	P04637	Cancer	738	393	6.361323155
TP53	VEYLDDR	P04637	Cancer	738	393	6.361323155
TP53	TYQGSYGFR	P04637	Cancer	246	393	6.361323155
TP63	TPSSASTVSVGSSETR	Q9H3D4	Cancer	246	680	5.735294118
TP63	FVETPAHFSWK	Q9H3D4	Cancer	246	680	5.735294118
TP63	SPDDELLYLPVR	Q9H3D4	Cancer	246	680	5.735294118
TP73	VSTPPPPGTAIR	O15350	Cancer	738	636	5.503144654
TP73	SATWTYSPLLK	O15350	Cancer	738	636	5.503144654
TP73	HGDEDTYYLQVR	O15350	Cancer	246	636	5.503144654
TRIM16	EAELQCTQLDLER	O95361	NRF2/Oxidative Stress	246	564	6.028368794
TRIM16	SVLVSVEVK	O95361	NRF2/Oxidative Stress	246	564	6.028368794
TRIM16	EVLCDFCLDDTR	O95361	NRF2/Oxidative Stress	246	564	6.028368794
TRIM16L	NTEDITFPSVYIGLK	Q309B1	NRF2/Oxidative Stress	246	348	4.310344828
TXN	LVVVDFSATWCGPCK	P10599	NRF2/Oxidative Stress	246	105	35.23809524
TXN	VGEFSGANK	P10599	NRF2/Oxidative Stress	246	105	35.23809524
TXN	TAFQEALDAAGDK	P10599	NRF2/Oxidative Stress	246	105	35.23809524
TXNRD1	IGLETVGVK	Q16881	NRF2/Oxidative Stress	246	649	3.235747304
TXNRD1	VELTPVAIQAGR	Q16881	NRF2/Oxidative Stress	246	649	3.235747304
UCHL1	LGVAGQWR	P09936	NRF2/Oxidative Stress	246	223	11.65919283
UCHL1	LGFEDGSVLK	P09936	NRF2/Oxidative Stress	246	223	11.65919283
UCHL1	FSAVALCK	P09936	NRF2/Oxidative Stress	246	223	11.65919283
UGDH	LAANAFLAQR	O60701	NRF2/Oxidative Stress	246	494	7.287449393
UGDH	ILTTNTWSSELSK	O60701	NRF2/Oxidative Stress	246	494	7.287449393
UGDH	VLIGGDETPEGQR	O60701	NRF2/Oxidative Stress	246	494	7.287449393
ZNF746	LLSLEGR	Q6NUN9	NRF2/Oxidative Stress	246	644	3.416149068
ZNF746	GQPLPTPPAPPDPFK	Q6NUN9	NRF2/Oxidative Stress	246	644	3.416149068
