# Supplementary material for: Targeted Proteomic Quantitation of NRF2 Signaling and Predictive Biomarkers in HNSCC
Source: Mol Cell Proteomics. 2023 Sep 15;22(11):100647. doi: 10.1016/j.mcpro.2023.100647 (PMC10587640; doi:10.1016/j.mcpro.2023.100647)
Supplement: Supplemental table 3 [file mmc4.csv]

Supplemental Table 3. Transition Ion Catalogue. Table reporting transitions monitored	precursor charges	fragment ions	and retention times for each targeted SIL and endogenous peptide.
Peptide Modified Sequence	Precursor Charge	Fragment Ion	Product Charge	Isotope Label Type	Protein Name	Precursor Mz	Product Mz	Modified Sequence	Best Retention Time
TPIQEEHTDAHFTLAK	4	y5	1	light	TNFRSF4	460.232433	579.350074	TPIQEEHTDAHFTLAK
TPIQEEHTDAHFTLAK	4	y5	1	heavy	TNFRSF4	462.235983	587.364273	TPIQEEHTDAHFTLAK[+8]	26.65
TPIQEEHTDAHFTLAK	4	y4	1	light	TNFRSF4	460.232433	432.28166	TPIQEEHTDAHFTLAK
TPIQEEHTDAHFTLAK	4	y4	1	heavy	TNFRSF4	462.235983	440.295859	TPIQEEHTDAHFTLAK[+8]	26.65
TPIQEEHTDAHFTLAK	4	y3	1	light	TNFRSF4	460.232433	331.233982	TPIQEEHTDAHFTLAK
TPIQEEHTDAHFTLAK	4	y3	1	heavy	TNFRSF4	462.235983	339.248181	TPIQEEHTDAHFTLAK[+8]	26.65
TPIQEEHTDAHFTLAK	4	y9	2	light	TNFRSF4	460.232433	502.263999	TPIQEEHTDAHFTLAK
TPIQEEHTDAHFTLAK	4	y9	2	heavy	TNFRSF4	462.235983	506.271098	TPIQEEHTDAHFTLAK[+8]	26.65
TPIQEEHTDAHFTLAK	4	y7	2	light	TNFRSF4	460.232433	394.226688	TPIQEEHTDAHFTLAK
TPIQEEHTDAHFTLAK	4	y7	2	heavy	TNFRSF4	462.235983	398.233787	TPIQEEHTDAHFTLAK[+8]	26.65
TPIQEEHTDAHFTLAK	4	b4	1	light	TNFRSF4	460.232433	440.25036	TPIQEEHTDAHFTLAK
TPIQEEHTDAHFTLAK	4	b4	1	heavy	TNFRSF4	462.235983	440.25036	TPIQEEHTDAHFTLAK[+8]	26.65
LPPDAHKPPGGGSFR	4	y8	1	light	TNFRSF4	383.954666	774.389313	LPPDAHKPPGGGSFR
LPPDAHKPPGGGSFR	4	y8	1	heavy	TNFRSF4	386.456733	784.397582	LPPDAHKPPGGGSFR[+10]	19.07
LPPDAHKPPGGGSFR	4	y7	1	light	TNFRSF4	383.954666	677.336549	LPPDAHKPPGGGSFR
LPPDAHKPPGGGSFR	4	y7	1	heavy	TNFRSF4	386.456733	687.344818	LPPDAHKPPGGGSFR[+10]	19.07
LPPDAHKPPGGGSFR	4	y6	1	light	TNFRSF4	383.954666	580.283785	LPPDAHKPPGGGSFR
LPPDAHKPPGGGSFR	4	y6	1	heavy	TNFRSF4	386.456733	590.292054	LPPDAHKPPGGGSFR[+10]	19.07
LPPDAHKPPGGGSFR	4	y5	1	light	TNFRSF4	383.954666	523.262322	LPPDAHKPPGGGSFR
LPPDAHKPPGGGSFR	4	y5	1	heavy	TNFRSF4	386.456733	533.270591	LPPDAHKPPGGGSFR[+10]	19.07
LPPDAHKPPGGGSFR	4	y8	2	light	TNFRSF4	383.954666	387.698295	LPPDAHKPPGGGSFR
LPPDAHKPPGGGSFR	4	y8	2	heavy	TNFRSF4	386.456733	392.702429	LPPDAHKPPGGGSFR[+10]	19.07
LPPDAHKPPGGGSFR	4	y7	2	light	TNFRSF4	383.954666	339.171913	LPPDAHKPPGGGSFR
LPPDAHKPPGGGSFR	4	y7	2	heavy	TNFRSF4	386.456733	344.176047	LPPDAHKPPGGGSFR[+10]	19.07
EGHLSPDIVAEQK	3	y5	1	light	NQO1	474.912295	574.319502	EGHLSPDIVAEQK
EGHLSPDIVAEQK	3	y5	1	heavy	NQO1	477.583695	582.333701	EGHLSPDIVAEQK[+8]	25.64
EGHLSPDIVAEQK	3	y4	1	light	NQO1	474.912295	475.251088	EGHLSPDIVAEQK
EGHLSPDIVAEQK	3	y4	1	heavy	NQO1	477.583695	483.265287	EGHLSPDIVAEQK[+8]	25.64
EGHLSPDIVAEQK	3	b3	1	light	NQO1	474.912295	324.130245	EGHLSPDIVAEQK
EGHLSPDIVAEQK	3	b3	1	heavy	NQO1	477.583695	324.130245	EGHLSPDIVAEQK[+8]	25.64
EGHLSPDIVAEQK	3	b5	1	light	NQO1	474.912295	524.246337	EGHLSPDIVAEQK
EGHLSPDIVAEQK	3	b5	1	heavy	NQO1	477.583695	524.246337	EGHLSPDIVAEQK[+8]	25.64
EGHLSPDIVAEQK	3	b7	1	light	NQO1	474.912295	736.326044	EGHLSPDIVAEQK
EGHLSPDIVAEQK	3	b7	1	heavy	NQO1	477.583695	736.326044	EGHLSPDIVAEQK[+8]	25.64
EGHLSPDIVAEQK	3	b8	1	light	NQO1	474.912295	849.410108	EGHLSPDIVAEQK
EGHLSPDIVAEQK	3	b8	1	heavy	NQO1	477.583695	849.410108	EGHLSPDIVAEQK[+8]	25.64
EGYLQIGANTQAAQK	3	y9	1	light	CES1	531.274004	888.45337	EGYLQIGANTQAAQK
EGYLQIGANTQAAQK	3	y9	1	heavy	CES1	533.945404	896.467569	EGYLQIGANTQAAQK[+8]	32.02
EGYLQIGANTQAAQK	3	y7	1	light	CES1	531.274004	760.394792	EGYLQIGANTQAAQK
EGYLQIGANTQAAQK	3	y7	1	heavy	CES1	533.945404	768.408991	EGYLQIGANTQAAQK[+8]	32.02
EGYLQIGANTQAAQK	3	y6	1	light	CES1	531.274004	646.351865	EGYLQIGANTQAAQK
EGYLQIGANTQAAQK	3	y6	1	heavy	CES1	533.945404	654.366064	EGYLQIGANTQAAQK[+8]	32.02
EGYLQIGANTQAAQK	3	y4	1	light	CES1	531.274004	417.245609	EGYLQIGANTQAAQK
EGYLQIGANTQAAQK	3	y4	1	heavy	CES1	533.945404	425.259808	EGYLQIGANTQAAQK[+8]	32.02
EGYLQIGANTQAAQK	3	y3	1	light	CES1	531.274004	346.208495	EGYLQIGANTQAAQK
EGYLQIGANTQAAQK	3	y3	1	heavy	CES1	533.945404	354.222694	EGYLQIGANTQAAQK[+8]	32.02
EGYLQIGANTQAAQK	3	b3	1	light	CES1	531.274004	350.134661	EGYLQIGANTQAAQK
EGYLQIGANTQAAQK	3	b3	1	heavy	CES1	533.945404	350.134661	EGYLQIGANTQAAQK[+8]	32.02
SWDTNLIEC[+57]NLDQELK	3	y9	1	light	MAP1B	659.978928	1148.525215	SWDTNLIEC[+57]NLDQELK
SWDTNLIEC[+57]NLDQELK	3	y9	1	heavy	MAP1B	662.650328	1156.539414	SWDTNLIEC[+57]NLDQELK[+8]	50.73
SWDTNLIEC[+57]NLDQELK	3	y8	1	light	MAP1B	659.978928	1019.482621	SWDTNLIEC[+57]NLDQELK
SWDTNLIEC[+57]NLDQELK	3	y8	1	heavy	MAP1B	662.650328	1027.49682	SWDTNLIEC[+57]NLDQELK[+8]	50.73
SWDTNLIEC[+57]NLDQELK	3	y7	1	light	MAP1B	659.978928	859.451973	SWDTNLIEC[+57]NLDQELK
SWDTNLIEC[+57]NLDQELK	3	y7	1	heavy	MAP1B	662.650328	867.466172	SWDTNLIEC[+57]NLDQELK[+8]	50.73
SWDTNLIEC[+57]NLDQELK	3	y5	1	light	MAP1B	659.978928	632.324982	SWDTNLIEC[+57]NLDQELK
SWDTNLIEC[+57]NLDQELK	3	y5	1	heavy	MAP1B	662.650328	640.339181	SWDTNLIEC[+57]NLDQELK[+8]	50.73
SWDTNLIEC[+57]NLDQELK	3	b2	1	light	MAP1B	659.978928	274.118617	SWDTNLIEC[+57]NLDQELK
SWDTNLIEC[+57]NLDQELK	3	b2	1	heavy	MAP1B	662.650328	274.118617	SWDTNLIEC[+57]NLDQELK[+8]	50.73
SWDTNLIEC[+57]NLDQELK	3	b6	1	light	MAP1B	659.978928	717.32023	SWDTNLIEC[+57]NLDQELK
SWDTNLIEC[+57]NLDQELK	3	b6	1	heavy	MAP1B	662.650328	717.32023	SWDTNLIEC[+57]NLDQELK[+8]	50.73
YDGHLPIEIK	3	y6	1	light	NAMPT	395.548517	712.460353	YDGHLPIEIK
YDGHLPIEIK	3	y6	1	heavy	NAMPT	398.219917	720.474552	YDGHLPIEIK[+8]	34.14
YDGHLPIEIK	3	y5	1	light	NAMPT	395.548517	599.376289	YDGHLPIEIK
YDGHLPIEIK	3	y5	1	heavy	NAMPT	398.219917	607.390488	YDGHLPIEIK[+8]	34.14
YDGHLPIEIK	3	y4	1	light	NAMPT	395.548517	502.323525	YDGHLPIEIK
YDGHLPIEIK	3	y4	1	heavy	NAMPT	398.219917	510.337724	YDGHLPIEIK[+8]	34.14
YDGHLPIEIK	3	y3	1	light	NAMPT	395.548517	389.239461	YDGHLPIEIK
YDGHLPIEIK	3	y3	1	heavy	NAMPT	398.219917	397.25366	YDGHLPIEIK[+8]	34.14
YDGHLPIEIK	3	y5	2	light	NAMPT	395.548517	300.191782	YDGHLPIEIK
YDGHLPIEIK	3	y5	2	heavy	NAMPT	398.219917	304.198882	YDGHLPIEIK[+8]	34.14
YDGHLPIEIK	3	b4	1	light	NAMPT	395.548517	473.177923	YDGHLPIEIK
YDGHLPIEIK	3	b4	1	heavy	NAMPT	398.219917	473.177923	YDGHLPIEIK[+8]	34.14
ISIVEALTLLNNHK	3	y9	1	light	NDUFAF4	522.306757	1023.594555	ISIVEALTLLNNHK
ISIVEALTLLNNHK	3	y9	1	heavy	NDUFAF4	524.978156	1031.608754	ISIVEALTLLNNHK[+8]	52.52
ISIVEALTLLNNHK	3	y8	1	light	NDUFAF4	522.306757	952.557441	ISIVEALTLLNNHK
ISIVEALTLLNNHK	3	y8	1	heavy	NDUFAF4	524.978156	960.57164	ISIVEALTLLNNHK[+8]	52.52
ISIVEALTLLNNHK	3	y7	1	light	NDUFAF4	522.306757	839.473377	ISIVEALTLLNNHK
ISIVEALTLLNNHK	3	y7	1	heavy	NDUFAF4	524.978156	847.487576	ISIVEALTLLNNHK[+8]	52.52
ISIVEALTLLNNHK	3	y6	1	light	NDUFAF4	522.306757	738.425699	ISIVEALTLLNNHK
ISIVEALTLLNNHK	3	y6	1	heavy	NDUFAF4	524.978156	746.439898	ISIVEALTLLNNHK[+8]	52.52
ISIVEALTLLNNHK	3	y5	1	light	NDUFAF4	522.306757	625.341635	ISIVEALTLLNNHK
ISIVEALTLLNNHK	3	y5	1	heavy	NDUFAF4	524.978156	633.355834	ISIVEALTLLNNHK[+8]	52.52
ISIVEALTLLNNHK	3	b2	1	light	NDUFAF4	522.306757	201.123368	ISIVEALTLLNNHK
ISIVEALTLLNNHK	3	b2	1	heavy	NDUFAF4	524.978156	201.123368	ISIVEALTLLNNHK[+8]	52.52
FVETPAHFSWK	3	y7	1	light	TP63	450.227667	872.441349	FVETPAHFSWK
FVETPAHFSWK	3	y7	1	heavy	TP63	452.899066	880.455548	FVETPAHFSWK[+8]	35.59
FVETPAHFSWK	3	y6	1	light	TP63	450.227667	775.388585	FVETPAHFSWK
FVETPAHFSWK	3	y6	1	heavy	TP63	452.899066	783.402784	FVETPAHFSWK[+8]	35.59
FVETPAHFSWK	3	y5	1	light	TP63	450.227667	704.351471	FVETPAHFSWK
FVETPAHFSWK	3	y5	1	heavy	TP63	452.899066	712.36567	FVETPAHFSWK[+8]	35.59
FVETPAHFSWK	3	y4	1	light	TP63	450.227667	567.292559	FVETPAHFSWK
FVETPAHFSWK	3	y4	1	heavy	TP63	452.899066	575.306758	FVETPAHFSWK[+8]	35.59
FVETPAHFSWK	3	y7	2	light	TP63	450.227667	436.724312	FVETPAHFSWK
FVETPAHFSWK	3	y7	2	heavy	TP63	452.899066	440.731412	FVETPAHFSWK[+8]	35.59
FVETPAHFSWK	3	y5	2	light	TP63	450.227667	352.679373	FVETPAHFSWK
FVETPAHFSWK	3	y5	2	heavy	TP63	452.899066	356.686473	FVETPAHFSWK[+8]	35.59
AHYNIVTFC[+57]C[+57]K	3	y5	1	light	E7	471.553168	715.290193	AHYNIVTFC[+57]C[+57]K
AHYNIVTFC[+57]C[+57]K	3	y5	1	heavy	E7	474.224568	723.304392	AHYNIVTFC[+57]C[+57]K[+8]	30.44
AHYNIVTFC[+57]C[+57]K	3	y3	1	light	E7	471.553168	467.174101	AHYNIVTFC[+57]C[+57]K
AHYNIVTFC[+57]C[+57]K	3	y3	1	heavy	E7	474.224568	475.1883	AHYNIVTFC[+57]C[+57]K[+8]	30.44
AHYNIVTFC[+57]C[+57]K	3	b2	1	light	E7	471.553168	209.103302	AHYNIVTFC[+57]C[+57]K
AHYNIVTFC[+57]C[+57]K	3	b2	1	heavy	E7	474.224568	209.103302	AHYNIVTFC[+57]C[+57]K[+8]	30.44
AHYNIVTFC[+57]C[+57]K	3	b3	1	light	E7	471.553168	372.16663	AHYNIVTFC[+57]C[+57]K
AHYNIVTFC[+57]C[+57]K	3	b3	1	heavy	E7	474.224568	372.16663	AHYNIVTFC[+57]C[+57]K[+8]	30.44
AHYNIVTFC[+57]C[+57]K	3	b4	1	light	E7	471.553168	486.209558	AHYNIVTFC[+57]C[+57]K
AHYNIVTFC[+57]C[+57]K	3	b4	1	heavy	E7	474.224568	486.209558	AHYNIVTFC[+57]C[+57]K[+8]	30.44
AHYNIVTFC[+57]C[+57]K	3	b5	1	light	E7	471.553168	599.293622	AHYNIVTFC[+57]C[+57]K
AHYNIVTFC[+57]C[+57]K	3	b5	1	heavy	E7	474.224568	599.293622	AHYNIVTFC[+57]C[+57]K[+8]	30.44
AVGKVIPELNGK	3	y6	1	light	GAPDH	408.9152	657.356616	AVGKVIPELNGK
AVGKVIPELNGK	3	y6	1	heavy	GAPDH	411.5866	665.370815	AVGKVIPELNGK[+8]	26.87
AVGKVIPELNGK	3	y5	1	light	GAPDH	408.9152	560.303852	AVGKVIPELNGK
AVGKVIPELNGK	3	y5	1	heavy	GAPDH	411.5866	568.318051	AVGKVIPELNGK[+8]	26.87
AVGKVIPELNGK	3	y4	1	light	GAPDH	408.9152	431.261259	AVGKVIPELNGK
AVGKVIPELNGK	3	y4	1	heavy	GAPDH	411.5866	439.275458	AVGKVIPELNGK[+8]	26.87
AVGKVIPELNGK	3	y3	1	light	GAPDH	408.9152	318.177195	AVGKVIPELNGK
AVGKVIPELNGK	3	y3	1	heavy	GAPDH	411.5866	326.191394	AVGKVIPELNGK[+8]	26.87
AVGKVIPELNGK	3	y8	2	light	GAPDH	408.9152	435.258185	AVGKVIPELNGK
AVGKVIPELNGK	3	y8	2	heavy	GAPDH	411.5866	439.265284	AVGKVIPELNGK[+8]	26.87
AVGKVIPELNGK	3	b7	1	light	GAPDH	408.9152	665.434472	AVGKVIPELNGK
AVGKVIPELNGK	3	b7	1	heavy	GAPDH	411.5866	665.434472	AVGKVIPELNGK[+8]	26.87
LENIVELEQDLDHLK	3	y10	1	light	NFE2L2	603.319391	1239.621558	LENIVELEQDLDHLK
LENIVELEQDLDHLK	3	y10	1	heavy	NFE2L2	605.99079	1247.635757	LENIVELEQDLDHLK[+8]	50.31
LENIVELEQDLDHLK	3	y9	1	light	NFE2L2	603.319391	1110.578964	LENIVELEQDLDHLK
LENIVELEQDLDHLK	3	y9	1	heavy	NFE2L2	605.99079	1118.593163	LENIVELEQDLDHLK[+8]	50.31
LENIVELEQDLDHLK	3	y8	1	light	NFE2L2	603.319391	997.4949	LENIVELEQDLDHLK
LENIVELEQDLDHLK	3	y8	1	heavy	NFE2L2	605.99079	1005.509099	LENIVELEQDLDHLK[+8]	50.31
LENIVELEQDLDHLK	3	y3	1	light	NFE2L2	603.319391	397.25578	LENIVELEQDLDHLK
LENIVELEQDLDHLK	3	y3	1	heavy	NFE2L2	605.99079	405.269979	LENIVELEQDLDHLK[+8]	50.31
LENIVELEQDLDHLK	3	b2	1	light	NFE2L2	603.319391	243.133933	LENIVELEQDLDHLK
LENIVELEQDLDHLK	3	b2	1	heavy	NFE2L2	605.99079	243.133933	LENIVELEQDLDHLK[+8]	50.31
LENIVELEQDLDHLK	3	b3	1	light	NFE2L2	603.319391	357.176861	LENIVELEQDLDHLK
LENIVELEQDLDHLK	3	b3	1	heavy	NFE2L2	605.99079	357.176861	LENIVELEQDLDHLK[+8]	50.31
ALHIPFPVEK	3	y4	1	light	NFE2L2	384.225486	472.276575	ALHIPFPVEK
ALHIPFPVEK	3	y4	1	heavy	NFE2L2	386.896886	480.290774	ALHIPFPVEK[+8]	38.09
ALHIPFPVEK	3	y3	1	light	NFE2L2	384.225486	375.223811	ALHIPFPVEK
ALHIPFPVEK	3	y3	1	heavy	NFE2L2	386.896886	383.23801	ALHIPFPVEK[+8]	38.09
ALHIPFPVEK	3	y7	2	light	NFE2L2	384.225486	415.244546	ALHIPFPVEK
ALHIPFPVEK	3	y7	2	heavy	NFE2L2	386.896886	419.251646	ALHIPFPVEK[+8]	38.09
ALHIPFPVEK	3	y4	2	light	NFE2L2	384.225486	236.641925	ALHIPFPVEK
ALHIPFPVEK	3	y4	2	heavy	NFE2L2	386.896886	240.649025	ALHIPFPVEK[+8]	38.09
ALHIPFPVEK	3	b3	1	light	NFE2L2	384.225486	322.187366	ALHIPFPVEK
ALHIPFPVEK	3	b3	1	heavy	NFE2L2	386.896886	322.187366	ALHIPFPVEK[+8]	38.09
ALHIPFPVEK	3	b4	1	light	NFE2L2	384.225486	435.27143	ALHIPFPVEK
ALHIPFPVEK	3	b4	1	heavy	NFE2L2	386.896886	435.27143	ALHIPFPVEK[+8]	38.09
TEPELLVAHAYTR	3	y8	1	light	HMOX1	500.59994	930.515576	TEPELLVAHAYTR
TEPELLVAHAYTR	3	y8	1	heavy	HMOX1	503.93603	940.523845	TEPELLVAHAYTR[+10]	33.77
TEPELLVAHAYTR	3	y7	1	light	HMOX1	500.59994	817.431512	TEPELLVAHAYTR
TEPELLVAHAYTR	3	y7	1	heavy	HMOX1	503.93603	827.439781	TEPELLVAHAYTR[+10]	33.77
TEPELLVAHAYTR	3	y6	1	light	HMOX1	500.59994	718.363098	TEPELLVAHAYTR
TEPELLVAHAYTR	3	y6	1	heavy	HMOX1	503.93603	728.371367	TEPELLVAHAYTR[+10]	33.77
TEPELLVAHAYTR	3	y5	1	light	HMOX1	500.59994	647.325985	TEPELLVAHAYTR
TEPELLVAHAYTR	3	y5	1	heavy	HMOX1	503.93603	657.334254	TEPELLVAHAYTR[+10]	33.77
TEPELLVAHAYTR	3	y4	1	light	HMOX1	500.59994	510.267073	TEPELLVAHAYTR
TEPELLVAHAYTR	3	y4	1	heavy	HMOX1	503.93603	520.275342	TEPELLVAHAYTR[+10]	33.77
TEPELLVAHAYTR	3	y11	3	light	HMOX1	500.59994	423.903183	TEPELLVAHAYTR
TEPELLVAHAYTR	3	y11	3	heavy	HMOX1	503.93603	427.239273	TEPELLVAHAYTR[+10]	33.77
LPVDLAEELGHR	3	y7	1	light	CDKN2A	450.245497	811.405691	LPVDLAEELGHR
LPVDLAEELGHR	3	y7	1	heavy	CDKN2A	453.581587	821.41396	LPVDLAEELGHR[+10]	39.43
LPVDLAEELGHR	3	y6	1	light	CDKN2A	450.245497	740.368578	LPVDLAEELGHR
LPVDLAEELGHR	3	y6	1	heavy	CDKN2A	453.581587	750.376847	LPVDLAEELGHR[+10]	39.43
LPVDLAEELGHR	3	y5	1	light	CDKN2A	450.245497	611.325985	LPVDLAEELGHR
LPVDLAEELGHR	3	y5	1	heavy	CDKN2A	453.581587	621.334254	LPVDLAEELGHR[+10]	39.43
LPVDLAEELGHR	3	y4	1	light	CDKN2A	450.245497	482.283391	LPVDLAEELGHR
LPVDLAEELGHR	3	y4	1	heavy	CDKN2A	453.581587	492.29166	LPVDLAEELGHR[+10]	39.43
LPVDLAEELGHR	3	y3	1	light	CDKN2A	450.245497	369.199327	LPVDLAEELGHR
LPVDLAEELGHR	3	y3	1	heavy	CDKN2A	453.581587	379.207596	LPVDLAEELGHR[+10]	39.43
LPVDLAEELGHR	3	y8	3	light	CDKN2A	450.245497	308.834769	LPVDLAEELGHR
LPVDLAEELGHR	3	y8	3	heavy	CDKN2A	453.581587	312.170859	LPVDLAEELGHR[+10]	39.43
SLEEAIQFINQR	3	y6	1	light	ALDH3A1	483.256174	805.431512	SLEEAIQFINQR
SLEEAIQFINQR	3	y6	1	heavy	ALDH3A1	486.592263	815.439781	SLEEAIQFINQR[+10]	47.66
SLEEAIQFINQR	3	y5	1	light	ALDH3A1	483.256174	677.372935	SLEEAIQFINQR
SLEEAIQFINQR	3	y5	1	heavy	ALDH3A1	486.592263	687.381204	SLEEAIQFINQR[+10]	47.66
SLEEAIQFINQR	3	y4	1	light	ALDH3A1	483.256174	530.304521	SLEEAIQFINQR
SLEEAIQFINQR	3	y4	1	heavy	ALDH3A1	486.592263	540.31279	SLEEAIQFINQR[+10]	47.66
SLEEAIQFINQR	3	y3	1	light	ALDH3A1	483.256174	417.220457	SLEEAIQFINQR
SLEEAIQFINQR	3	y3	1	heavy	ALDH3A1	486.592263	427.228726	SLEEAIQFINQR[+10]	47.66
SLEEAIQFINQR	3	b3	1	light	ALDH3A1	483.256174	330.165962	SLEEAIQFINQR
SLEEAIQFINQR	3	b3	1	heavy	ALDH3A1	486.592263	330.165962	SLEEAIQFINQR[+10]	47.66
SLEEAIQFINQR	3	b5	1	light	ALDH3A1	483.256174	530.245669	SLEEAIQFINQR
SLEEAIQFINQR	3	b5	1	heavy	ALDH3A1	486.592263	530.245669	SLEEAIQFINQR[+10]	47.66
AC[+57]QEQIEALLESSLR	3	y8	1	light	CCND1	582.961209	888.514908	AC[+57]QEQIEALLESSLR
AC[+57]QEQIEALLESSLR	3	y8	1	heavy	CCND1	586.297299	898.523177	AC[+57]QEQIEALLESSLR[+10]	51.61
AC[+57]QEQIEALLESSLR	3	y7	1	light	CCND1	582.961209	817.477794	AC[+57]QEQIEALLESSLR
AC[+57]QEQIEALLESSLR	3	y7	1	heavy	CCND1	586.297299	827.486063	AC[+57]QEQIEALLESSLR[+10]	51.61
AC[+57]QEQIEALLESSLR	3	y6	1	light	CCND1	582.961209	704.39373	AC[+57]QEQIEALLESSLR
AC[+57]QEQIEALLESSLR	3	y6	1	heavy	CCND1	586.297299	714.401999	AC[+57]QEQIEALLESSLR[+10]	51.61
AC[+57]QEQIEALLESSLR	3	y5	1	light	CCND1	582.961209	591.309666	AC[+57]QEQIEALLESSLR
AC[+57]QEQIEALLESSLR	3	y5	1	heavy	CCND1	586.297299	601.317935	AC[+57]QEQIEALLESSLR[+10]	51.61
AC[+57]QEQIEALLESSLR	3	y4	1	light	CCND1	582.961209	462.267073	AC[+57]QEQIEALLESSLR
AC[+57]QEQIEALLESSLR	3	y4	1	heavy	CCND1	586.297299	472.275342	AC[+57]QEQIEALLESSLR[+10]	51.61
AC[+57]QEQIEALLESSLR	3	b5	1	light	CCND1	582.961209	617.234787	AC[+57]QEQIEALLESSLR
AC[+57]QEQIEALLESSLR	3	b5	1	heavy	CCND1	586.297299	617.234787	AC[+57]QEQIEALLESSLR[+10]	51.61
EPPQGAHFLSR	3	y8	1	light	DHFR	413.547399	915.479525	EPPQGAHFLSR
EPPQGAHFLSR	3	y8	1	heavy	DHFR	416.883489	925.487794	EPPQGAHFLSR[+10]	23.73
EPPQGAHFLSR	3	y7	1	light	DHFR	413.547399	787.420948	EPPQGAHFLSR
EPPQGAHFLSR	3	y7	1	heavy	DHFR	416.883489	797.429217	EPPQGAHFLSR[+10]	23.73
EPPQGAHFLSR	3	y5	1	light	DHFR	413.547399	659.36237	EPPQGAHFLSR
EPPQGAHFLSR	3	y5	1	heavy	DHFR	416.883489	669.370639	EPPQGAHFLSR[+10]	23.73
EPPQGAHFLSR	3	y4	1	light	DHFR	413.547399	522.303458	EPPQGAHFLSR
EPPQGAHFLSR	3	y4	1	heavy	DHFR	416.883489	532.311727	EPPQGAHFLSR[+10]	23.73
EPPQGAHFLSR	3	y3	1	light	DHFR	413.547399	375.235044	EPPQGAHFLSR
EPPQGAHFLSR	3	y3	1	heavy	DHFR	416.883489	385.243313	EPPQGAHFLSR[+10]	23.73
EPPQGAHFLSR	3	y5	2	light	DHFR	413.547399	330.184823	EPPQGAHFLSR
EPPQGAHFLSR	3	y5	2	heavy	DHFR	416.883489	335.188958	EPPQGAHFLSR[+10]	23.73
TLNEIYHWFTR	3	y7	1	light	FOXP3	493.917492	1022.520662	TLNEIYHWFTR
TLNEIYHWFTR	3	y7	1	heavy	FOXP3	497.253582	1032.528931	TLNEIYHWFTR[+10]	47.19
TLNEIYHWFTR	3	y6	1	light	FOXP3	493.917492	909.436598	TLNEIYHWFTR
TLNEIYHWFTR	3	y6	1	heavy	FOXP3	497.253582	919.444867	TLNEIYHWFTR[+10]	47.19
TLNEIYHWFTR	3	y5	1	light	FOXP3	493.917492	746.373269	TLNEIYHWFTR
TLNEIYHWFTR	3	y5	1	heavy	FOXP3	497.253582	756.381538	TLNEIYHWFTR[+10]	47.19
TLNEIYHWFTR	3	y4	1	light	FOXP3	493.917492	609.314357	TLNEIYHWFTR
TLNEIYHWFTR	3	y4	1	heavy	FOXP3	497.253582	619.322626	TLNEIYHWFTR[+10]	47.19
TLNEIYHWFTR	3	y3	1	light	FOXP3	493.917492	423.235044	TLNEIYHWFTR
TLNEIYHWFTR	3	y3	1	heavy	FOXP3	497.253582	433.243313	TLNEIYHWFTR[+10]	47.19
TLNEIYHWFTR	3	y5	2	light	FOXP3	493.917492	373.690273	TLNEIYHWFTR
TLNEIYHWFTR	3	y5	2	heavy	FOXP3	497.253582	378.694407	TLNEIYHWFTR[+10]	47.19
IYHTIAYLTPLPQPNR	3	y7	1	light	MGST1	633.015865	821.462812	IYHTIAYLTPLPQPNR
IYHTIAYLTPLPQPNR	3	y7	1	heavy	MGST1	636.351955	831.471081	IYHTIAYLTPLPQPNR[+10]	40.55
IYHTIAYLTPLPQPNR	3	y5	1	light	MGST1	633.015865	611.325985	IYHTIAYLTPLPQPNR
IYHTIAYLTPLPQPNR	3	y5	1	heavy	MGST1	636.351955	621.334254	IYHTIAYLTPLPQPNR[+10]	40.55
IYHTIAYLTPLPQPNR	3	y3	1	light	MGST1	633.015865	386.214643	IYHTIAYLTPLPQPNR
IYHTIAYLTPLPQPNR	3	y3	1	heavy	MGST1	636.351955	396.222912	IYHTIAYLTPLPQPNR[+10]	40.55
IYHTIAYLTPLPQPNR	3	y5	2	light	MGST1	633.015865	306.16663	IYHTIAYLTPLPQPNR
IYHTIAYLTPLPQPNR	3	y5	2	heavy	MGST1	636.351955	311.170765	IYHTIAYLTPLPQPNR[+10]	40.55
IYHTIAYLTPLPQPNR	3	b6	1	light	MGST1	633.015865	699.382437	IYHTIAYLTPLPQPNR
IYHTIAYLTPLPQPNR	3	b6	1	heavy	MGST1	636.351955	699.382437	IYHTIAYLTPLPQPNR[+10]	40.55
IYHTIAYLTPLPQPNR	3	b7	1	light	MGST1	633.015865	862.445765	IYHTIAYLTPLPQPNR
IYHTIAYLTPLPQPNR	3	b7	1	heavy	MGST1	636.351955	862.445765	IYHTIAYLTPLPQPNR[+10]	40.55
DHRPPC[+57]AQEAPR	3	y6	1	light	SQSTM1	478.561603	671.347114	DHRPPC[+57]AQEAPR
DHRPPC[+57]AQEAPR	3	y6	1	heavy	SQSTM1	481.897692	681.355383	DHRPPC[+57]AQEAPR[+10]	11.7
DHRPPC[+57]AQEAPR	3	y5	1	light	SQSTM1	478.561603	600.31	DHRPPC[+57]AQEAPR
DHRPPC[+57]AQEAPR	3	y5	1	heavy	SQSTM1	481.897692	610.318269	DHRPPC[+57]AQEAPR[+10]	11.7
DHRPPC[+57]AQEAPR	3	y4	1	light	SQSTM1	478.561603	472.251423	DHRPPC[+57]AQEAPR
DHRPPC[+57]AQEAPR	3	y4	1	heavy	SQSTM1	481.897692	482.259692	DHRPPC[+57]AQEAPR[+10]	11.7
DHRPPC[+57]AQEAPR	3	y3	1	light	SQSTM1	478.561603	343.208829	DHRPPC[+57]AQEAPR
DHRPPC[+57]AQEAPR	3	y3	1	heavy	SQSTM1	481.897692	353.217098	DHRPPC[+57]AQEAPR[+10]	11.7
DHRPPC[+57]AQEAPR	3	y10	2	light	SQSTM1	478.561603	591.295839	DHRPPC[+57]AQEAPR
DHRPPC[+57]AQEAPR	3	y10	2	heavy	SQSTM1	481.897692	596.299973	DHRPPC[+57]AQEAPR[+10]	11.7
DHRPPC[+57]AQEAPR	3	y9	2	light	SQSTM1	478.561603	513.245283	DHRPPC[+57]AQEAPR
DHRPPC[+57]AQEAPR	3	y9	2	heavy	SQSTM1	481.897692	518.249418	DHRPPC[+57]AQEAPR[+10]	11.7
EC[+57]QPGHGMVSR	3	y7	1	light	TNFRSF4	419.853618	743.361718	EC[+57]QPGHGMVSR
EC[+57]QPGHGMVSR	3	y7	1	heavy	TNFRSF4	423.189707	753.369987	EC[+57]QPGHGMVSR[+10]	13.68
EC[+57]QPGHGMVSR	3	y5	1	light	TNFRSF4	419.853618	549.281343	EC[+57]QPGHGMVSR
EC[+57]QPGHGMVSR	3	y5	1	heavy	TNFRSF4	423.189707	559.289612	EC[+57]QPGHGMVSR[+10]	13.68
EC[+57]QPGHGMVSR	3	y4	1	light	TNFRSF4	419.853618	492.259879	EC[+57]QPGHGMVSR
EC[+57]QPGHGMVSR	3	y4	1	heavy	TNFRSF4	423.189707	502.268148	EC[+57]QPGHGMVSR[+10]	13.68
EC[+57]QPGHGMVSR	3	y8	2	light	TNFRSF4	419.853618	420.710879	EC[+57]QPGHGMVSR
EC[+57]QPGHGMVSR	3	y8	2	heavy	TNFRSF4	423.189707	425.715013	EC[+57]QPGHGMVSR[+10]	13.68
EC[+57]QPGHGMVSR	3	y7	2	light	TNFRSF4	419.853618	372.184497	EC[+57]QPGHGMVSR
EC[+57]QPGHGMVSR	3	y7	2	heavy	TNFRSF4	423.189707	377.188632	EC[+57]QPGHGMVSR[+10]	13.68
EC[+57]QPGHGMVSR	3	y6	2	light	TNFRSF4	419.853618	343.673765	EC[+57]QPGHGMVSR
EC[+57]QPGHGMVSR	3	y6	2	heavy	TNFRSF4	423.189707	348.6779	EC[+57]QPGHGMVSR[+10]	13.68
LC[+57]VQSTHVDIR	3	y8	1	light	E7	443.231083	955.495569	LC[+57]VQSTHVDIR
LC[+57]VQSTHVDIR	3	y8	1	heavy	E7	446.567172	965.503838	LC[+57]VQSTHVDIR[+10]	26.34
LC[+57]VQSTHVDIR	3	y7	1	light	E7	443.231083	827.436992	LC[+57]VQSTHVDIR
LC[+57]VQSTHVDIR	3	y7	1	heavy	E7	446.567172	837.445261	LC[+57]VQSTHVDIR[+10]	26.34
LC[+57]VQSTHVDIR	3	y6	1	light	E7	443.231083	740.404963	LC[+57]VQSTHVDIR
LC[+57]VQSTHVDIR	3	y6	1	heavy	E7	446.567172	750.413232	LC[+57]VQSTHVDIR[+10]	26.34
LC[+57]VQSTHVDIR	3	y5	1	light	E7	443.231083	639.357285	LC[+57]VQSTHVDIR
LC[+57]VQSTHVDIR	3	y5	1	heavy	E7	446.567172	649.365554	LC[+57]VQSTHVDIR[+10]	26.34
LC[+57]VQSTHVDIR	3	y4	1	light	E7	443.231083	502.298373	LC[+57]VQSTHVDIR
LC[+57]VQSTHVDIR	3	y4	1	heavy	E7	446.567172	512.306642	LC[+57]VQSTHVDIR[+10]	26.34
LC[+57]VQSTHVDIR	3	b2	1	light	E7	443.231083	274.121989	LC[+57]VQSTHVDIR
LC[+57]VQSTHVDIR	3	b2	1	heavy	E7	446.567172	274.121989	LC[+57]VQSTHVDIR[+10]	26.34
VIPELNGKLTGMAFR	3	y10	1	light	GAPDH	549.307992	1094.577525	VIPELNGKLTGMAFR	43.08
VIPELNGKLTGMAFR	3	y10	1	heavy	GAPDH	552.644082	1104.585794	VIPELNGKLTGMAFR[+10]	43.07
VIPELNGKLTGMAFR	3	y9	1	light	GAPDH	549.307992	980.534597	VIPELNGKLTGMAFR	43.08
VIPELNGKLTGMAFR	3	y9	1	heavy	GAPDH	552.644082	990.542866	VIPELNGKLTGMAFR[+10]	43.07
VIPELNGKLTGMAFR	3	y7	1	light	GAPDH	549.307992	795.41817	VIPELNGKLTGMAFR	43.08
VIPELNGKLTGMAFR	3	y7	1	heavy	GAPDH	552.644082	805.426439	VIPELNGKLTGMAFR[+10]	43.07
VIPELNGKLTGMAFR	3	y6	1	light	GAPDH	549.307992	682.334106	VIPELNGKLTGMAFR	43.08
VIPELNGKLTGMAFR	3	y6	1	heavy	GAPDH	552.644082	692.342375	VIPELNGKLTGMAFR[+10]	43.07
VIPELNGKLTGMAFR	3	y5	1	light	GAPDH	549.307992	581.286428	VIPELNGKLTGMAFR	43.08
VIPELNGKLTGMAFR	3	y5	1	heavy	GAPDH	552.644082	591.294697	VIPELNGKLTGMAFR[+10]	43.07
VIPELNGKLTGMAFR	3	y13	2	light	GAPDH	549.307992	717.382111	VIPELNGKLTGMAFR	43.08
VIPELNGKLTGMAFR	3	y13	2	heavy	GAPDH	552.644082	722.386245	VIPELNGKLTGMAFR[+10]	43.07
LQAVTDDHIR	3	y7	1	light	BLVRB	389.875405	855.431906	LQAVTDDHIR
LQAVTDDHIR	3	y7	1	heavy	BLVRB	393.211494	865.440175	LQAVTDDHIR[+10]	20.48
LQAVTDDHIR	3	y6	1	light	BLVRB	389.875405	756.363492	LQAVTDDHIR
LQAVTDDHIR	3	y6	1	heavy	BLVRB	393.211494	766.371761	LQAVTDDHIR[+10]	20.48
LQAVTDDHIR	3	y5	1	light	BLVRB	389.875405	655.315814	LQAVTDDHIR
LQAVTDDHIR	3	y5	1	heavy	BLVRB	393.211494	665.324083	LQAVTDDHIR[+10]	20.48
LQAVTDDHIR	3	y4	1	light	BLVRB	389.875405	540.288871	LQAVTDDHIR
LQAVTDDHIR	3	y4	1	heavy	BLVRB	393.211494	550.29714	LQAVTDDHIR[+10]	20.48
LQAVTDDHIR	3	y3	1	light	BLVRB	389.875405	425.261928	LQAVTDDHIR
LQAVTDDHIR	3	y3	1	heavy	BLVRB	393.211494	435.270197	LQAVTDDHIR[+10]	20.48
LQAVTDDHIR	3	y6	2	light	BLVRB	389.875405	378.685384	LQAVTDDHIR
LQAVTDDHIR	3	y6	2	heavy	BLVRB	393.211494	383.689519	LQAVTDDHIR[+10]	20.48
TEVNYTQLVDLHAR	3	y7	1	light	GPX4	553.621404	823.478462	TEVNYTQLVDLHAR
TEVNYTQLVDLHAR	3	y7	1	heavy	GPX4	556.957494	833.486731	TEVNYTQLVDLHAR[+10]	38.55
TEVNYTQLVDLHAR	3	y6	1	light	GPX4	553.621404	710.394398	TEVNYTQLVDLHAR
TEVNYTQLVDLHAR	3	y6	1	heavy	GPX4	556.957494	720.402667	TEVNYTQLVDLHAR[+10]	38.55
TEVNYTQLVDLHAR	3	y5	1	light	GPX4	553.621404	611.325985	TEVNYTQLVDLHAR
TEVNYTQLVDLHAR	3	y5	1	heavy	GPX4	556.957494	621.334254	TEVNYTQLVDLHAR[+10]	38.55
TEVNYTQLVDLHAR	3	y4	1	light	GPX4	553.621404	496.299041	TEVNYTQLVDLHAR
TEVNYTQLVDLHAR	3	y4	1	heavy	GPX4	556.957494	506.30731	TEVNYTQLVDLHAR[+10]	38.55
TEVNYTQLVDLHAR	3	b2	1	light	GPX4	553.621404	231.097548	TEVNYTQLVDLHAR
TEVNYTQLVDLHAR	3	b2	1	heavy	GPX4	556.957494	231.097548	TEVNYTQLVDLHAR[+10]	38.55
TEVNYTQLVDLHAR	3	b5	3	light	GPX4	553.621404	203.09559	TEVNYTQLVDLHAR
TEVNYTQLVDLHAR	3	b5	3	heavy	GPX4	556.957494	203.09559	TEVNYTQLVDLHAR[+10]	38.55
VAATSVITIVK	2	y10	1	light	MAFG	551.347531	1002.619373	VAATSVITIVK
VAATSVITIVK	2	y10	1	heavy	MAFG	555.354631	1010.633572	VAATSVITIVK[+8]	36.83
VAATSVITIVK	2	y9	1	light	MAFG	551.347531	931.582259	VAATSVITIVK
VAATSVITIVK	2	y9	1	heavy	MAFG	555.354631	939.596458	VAATSVITIVK[+8]	36.83
VAATSVITIVK	2	y8	1	light	MAFG	551.347531	860.545145	VAATSVITIVK
VAATSVITIVK	2	y8	1	heavy	MAFG	555.354631	868.559344	VAATSVITIVK[+8]	36.83
VAATSVITIVK	2	y7	1	light	MAFG	551.347531	759.497467	VAATSVITIVK
VAATSVITIVK	2	y7	1	heavy	MAFG	555.354631	767.511666	VAATSVITIVK[+8]	36.83
VAATSVITIVK	2	y5	1	light	MAFG	551.347531	573.397024	VAATSVITIVK
VAATSVITIVK	2	y5	1	heavy	MAFG	555.354631	581.411223	VAATSVITIVK[+8]	36.83
VAATSVITIVK	2	b2	1	light	MAFG	551.347531	171.112804	VAATSVITIVK
VAATSVITIVK	2	b2	1	heavy	MAFG	555.354631	171.112804	VAATSVITIVK[+8]	36.83
AELQQEVEK	2	y7	1	light	MAFG	537.277303	873.467623	AELQQEVEK
AELQQEVEK	2	y7	1	heavy	MAFG	541.284402	881.481822	AELQQEVEK[+8]	19.24
AELQQEVEK	2	y6	1	light	MAFG	537.277303	760.383559	AELQQEVEK
AELQQEVEK	2	y6	1	heavy	MAFG	541.284402	768.397758	AELQQEVEK[+8]	19.24
AELQQEVEK	2	y5	1	light	MAFG	537.277303	632.324982	AELQQEVEK
AELQQEVEK	2	y5	1	heavy	MAFG	541.284402	640.339181	AELQQEVEK[+8]	19.24
AELQQEVEK	2	y4	1	light	MAFG	537.277303	504.266404	AELQQEVEK
AELQQEVEK	2	y4	1	heavy	MAFG	541.284402	512.280603	AELQQEVEK[+8]	19.24
AELQQEVEK	2	y3	1	light	MAFG	537.277303	375.223811	AELQQEVEK
AELQQEVEK	2	y3	1	heavy	MAFG	541.284402	383.23801	AELQQEVEK[+8]	19.24
AELQQEVEK	2	b2	1	light	MAFG	537.277303	201.086983	AELQQEVEK
AELQQEVEK	2	b2	1	heavy	MAFG	541.284402	201.086983	AELQQEVEK[+8]	19.24
GPLAAGLGPLVPGK	2	y10	1	light	MAFG	623.87953	908.556378	GPLAAGLGPLVPGK
GPLAAGLGPLVPGK	2	y10	1	heavy	MAFG	627.886629	916.570577	GPLAAGLGPLVPGK[+8]	43.63
GPLAAGLGPLVPGK	2	y9	1	light	MAFG	623.87953	837.519265	GPLAAGLGPLVPGK
GPLAAGLGPLVPGK	2	y9	1	heavy	MAFG	627.886629	845.533464	GPLAAGLGPLVPGK[+8]	43.63
GPLAAGLGPLVPGK	2	y7	1	light	MAFG	623.87953	667.413737	GPLAAGLGPLVPGK
GPLAAGLGPLVPGK	2	y7	1	heavy	MAFG	627.886629	675.427936	GPLAAGLGPLVPGK[+8]	43.63
GPLAAGLGPLVPGK	2	y3	1	light	MAFG	623.87953	301.187031	GPLAAGLGPLVPGK
GPLAAGLGPLVPGK	2	y3	1	heavy	MAFG	627.886629	309.20123	GPLAAGLGPLVPGK[+8]	43.63
GPLAAGLGPLVPGK	2	b3	1	light	MAFG	623.87953	268.165568	GPLAAGLGPLVPGK
GPLAAGLGPLVPGK	2	b3	1	heavy	MAFG	627.886629	268.165568	GPLAAGLGPLVPGK[+8]	43.63
GPLAAGLGPLVPGK	2	b7	1	light	MAFG	623.87953	580.345323	GPLAAGLGPLVPGK
GPLAAGLGPLVPGK	2	b7	1	heavy	MAFG	627.886629	580.345323	GPLAAGLGPLVPGK[+8]	43.63
IVENIQVFDFK	2	y9	1	light	AKR1B10	676.366452	1139.573151	IVENIQVFDFK
IVENIQVFDFK	2	y9	1	heavy	AKR1B10	680.373552	1147.58735	IVENIQVFDFK[+8]	47.09
IVENIQVFDFK	2	y8	1	light	AKR1B10	676.366452	1010.530558	IVENIQVFDFK
IVENIQVFDFK	2	y8	1	heavy	AKR1B10	680.373552	1018.544757	IVENIQVFDFK[+8]	47.09
IVENIQVFDFK	2	y6	1	light	AKR1B10	676.366452	783.403566	IVENIQVFDFK
IVENIQVFDFK	2	y6	1	heavy	AKR1B10	680.373552	791.417765	IVENIQVFDFK[+8]	47.09
IVENIQVFDFK	2	y5	1	light	AKR1B10	676.366452	655.344989	IVENIQVFDFK
IVENIQVFDFK	2	y5	1	heavy	AKR1B10	680.373552	663.359188	IVENIQVFDFK[+8]	47.09
IVENIQVFDFK	2	y4	1	light	AKR1B10	676.366452	556.276575	IVENIQVFDFK
IVENIQVFDFK	2	y4	1	heavy	AKR1B10	680.373552	564.290774	IVENIQVFDFK[+8]	47.09
IVENIQVFDFK	2	b2	1	light	AKR1B10	676.366452	213.159754	IVENIQVFDFK
IVENIQVFDFK	2	b2	1	heavy	AKR1B10	680.373552	213.159754	IVENIQVFDFK[+8]	47.09
LAQLEENAK	2	y8	1	light	CABYR	508.274563	902.457787	LAQLEENAK
LAQLEENAK	2	y8	1	heavy	CABYR	512.281663	910.471986	LAQLEENAK[+8]	19.2
LAQLEENAK	2	y7	1	light	CABYR	508.274563	831.420673	LAQLEENAK
LAQLEENAK	2	y7	1	heavy	CABYR	512.281663	839.434872	LAQLEENAK[+8]	19.2
LAQLEENAK	2	y6	1	light	CABYR	508.274563	703.362095	LAQLEENAK
LAQLEENAK	2	y6	1	heavy	CABYR	512.281663	711.376294	LAQLEENAK[+8]	19.2
LAQLEENAK	2	y5	1	light	CABYR	508.274563	590.278031	LAQLEENAK
LAQLEENAK	2	y5	1	heavy	CABYR	512.281663	598.29223	LAQLEENAK[+8]	19.2
LAQLEENAK	2	y4	1	light	CABYR	508.274563	461.235438	LAQLEENAK
LAQLEENAK	2	y4	1	heavy	CABYR	512.281663	469.249637	LAQLEENAK[+8]	19.2
LAQLEENAK	2	y3	1	light	CABYR	508.274563	332.192845	LAQLEENAK
LAQLEENAK	2	y3	1	heavy	CABYR	512.281663	340.207044	LAQLEENAK[+8]	19.2
LVVPYGLK	2	y7	1	light	GSR	444.781296	775.471252	LVVPYGLK
LVVPYGLK	2	y7	1	heavy	GSR	448.788395	783.485451	LVVPYGLK[+8]	37.23
LVVPYGLK	2	y6	1	light	GSR	444.781296	676.402838	LVVPYGLK
LVVPYGLK	2	y6	1	heavy	GSR	448.788395	684.417037	LVVPYGLK[+8]	37.23
LVVPYGLK	2	y5	1	light	GSR	444.781296	577.334424	LVVPYGLK
LVVPYGLK	2	y5	1	heavy	GSR	448.788395	585.348623	LVVPYGLK[+8]	37.23
LVVPYGLK	2	y4	1	light	GSR	444.781296	480.28166	LVVPYGLK
LVVPYGLK	2	y4	1	heavy	GSR	448.788395	488.295859	LVVPYGLK[+8]	37.23
LVVPYGLK	2	y3	1	light	GSR	444.781296	317.218332	LVVPYGLK
LVVPYGLK	2	y3	1	heavy	GSR	448.788395	325.23253	LVVPYGLK[+8]	37.23
LVVPYGLK	2	b2	1	light	GSR	444.781296	213.159754	LVVPYGLK
LVVPYGLK	2	b2	1	heavy	GSR	448.788395	213.159754	LVVPYGLK[+8]	37.23
LNAIYQNNLTK	2	y9	1	light	GSR	646.353876	1064.573485	LNAIYQNNLTK
LNAIYQNNLTK	2	y9	1	heavy	GSR	650.360976	1072.587684	LNAIYQNNLTK[+8]	30.56
LNAIYQNNLTK	2	y8	1	light	GSR	646.353876	993.536371	LNAIYQNNLTK
LNAIYQNNLTK	2	y8	1	heavy	GSR	650.360976	1001.55057	LNAIYQNNLTK[+8]	30.56
LNAIYQNNLTK	2	y7	1	light	GSR	646.353876	880.452307	LNAIYQNNLTK
LNAIYQNNLTK	2	y7	1	heavy	GSR	650.360976	888.466506	LNAIYQNNLTK[+8]	30.56
LNAIYQNNLTK	2	y5	2	light	GSR	646.353876	295.168839	LNAIYQNNLTK
LNAIYQNNLTK	2	y5	2	heavy	GSR	650.360976	299.175938	LNAIYQNNLTK[+8]	30.56
LNAIYQNNLTK	2	b2	1	light	GSR	646.353876	228.134267	LNAIYQNNLTK
LNAIYQNNLTK	2	b2	1	heavy	GSR	650.360976	228.134267	LNAIYQNNLTK[+8]	30.56
LNAIYQNNLTK	2	b3	1	light	GSR	646.353876	299.171381	LNAIYQNNLTK
LNAIYQNNLTK	2	b3	1	heavy	GSR	650.360976	299.171381	LNAIYQNNLTK[+8]	30.56
LGGTC[+57]VNVGC[+57]VPK	2	y12	1	light	GSR	680.839222	1247.587104	LGGTC[+57]VNVGC[+57]VPK
LGGTC[+57]VNVGC[+57]VPK	2	y12	1	heavy	GSR	684.846321	1255.601303	LGGTC[+57]VNVGC[+57]VPK[+8]	30.25
LGGTC[+57]VNVGC[+57]VPK	2	y9	1	light	GSR	680.839222	1032.496498	LGGTC[+57]VNVGC[+57]VPK
LGGTC[+57]VNVGC[+57]VPK	2	y9	1	heavy	GSR	684.846321	1040.510697	LGGTC[+57]VNVGC[+57]VPK[+8]	30.25
LGGTC[+57]VNVGC[+57]VPK	2	y8	1	light	GSR	680.839222	872.465849	LGGTC[+57]VNVGC[+57]VPK
LGGTC[+57]VNVGC[+57]VPK	2	y8	1	heavy	GSR	684.846321	880.480048	LGGTC[+57]VNVGC[+57]VPK[+8]	30.25
LGGTC[+57]VNVGC[+57]VPK	2	y7	1	light	GSR	680.839222	773.397435	LGGTC[+57]VNVGC[+57]VPK
LGGTC[+57]VNVGC[+57]VPK	2	y7	1	heavy	GSR	684.846321	781.411634	LGGTC[+57]VNVGC[+57]VPK[+8]	30.25
LGGTC[+57]VNVGC[+57]VPK	2	y6	1	light	GSR	680.839222	659.354508	LGGTC[+57]VNVGC[+57]VPK
LGGTC[+57]VNVGC[+57]VPK	2	y6	1	heavy	GSR	684.846321	667.368707	LGGTC[+57]VNVGC[+57]VPK[+8]	30.25
LGGTC[+57]VNVGC[+57]VPK	2	y5	1	light	GSR	680.839222	560.286094	LGGTC[+57]VNVGC[+57]VPK
LGGTC[+57]VNVGC[+57]VPK	2	y5	1	heavy	GSR	684.846321	568.300293	LGGTC[+57]VNVGC[+57]VPK[+8]	30.25
DQIPELENNEK	2	y8	1	light	MYC	664.820063	972.463266	DQIPELENNEK
DQIPELENNEK	2	y8	1	heavy	MYC	668.827163	980.477465	DQIPELENNEK[+8]	29.67
DQIPELENNEK	2	y7	1	light	MYC	664.820063	875.410502	DQIPELENNEK
DQIPELENNEK	2	y7	1	heavy	MYC	668.827163	883.424701	DQIPELENNEK[+8]	29.67
DQIPELENNEK	2	y6	1	light	MYC	664.820063	746.367909	DQIPELENNEK
DQIPELENNEK	2	y6	1	heavy	MYC	668.827163	754.382108	DQIPELENNEK[+8]	29.67
DQIPELENNEK	2	y4	1	light	MYC	664.820063	504.241252	DQIPELENNEK
DQIPELENNEK	2	y4	1	heavy	MYC	668.827163	512.255451	DQIPELENNEK[+8]	29.67
DQIPELENNEK	2	y8	2	light	MYC	664.820063	486.735271	DQIPELENNEK
DQIPELENNEK	2	y8	2	heavy	MYC	668.827163	490.74237	DQIPELENNEK[+8]	29.67
DQIPELENNEK	2	b2	1	light	MYC	664.820063	244.092797	DQIPELENNEK
DQIPELENNEK	2	b2	1	heavy	MYC	668.827163	244.092797	DQIPELENNEK[+8]	29.67
ELNEALELK	2	y7	1	light	TP53	529.790046	816.446159	ELNEALELK
ELNEALELK	2	y7	1	heavy	TP53	533.797146	824.460358	ELNEALELK[+8]	33.75
ELNEALELK	2	y6	1	light	TP53	529.790046	702.403232	ELNEALELK
ELNEALELK	2	y6	1	heavy	TP53	533.797146	710.417431	ELNEALELK[+8]	33.75
ELNEALELK	2	y5	1	light	TP53	529.790046	573.360639	ELNEALELK
ELNEALELK	2	y5	1	heavy	TP53	533.797146	581.374838	ELNEALELK[+8]	33.75
ELNEALELK	2	y4	1	light	TP53	529.790046	502.323525	ELNEALELK
ELNEALELK	2	y4	1	heavy	TP53	533.797146	510.337724	ELNEALELK[+8]	33.75
ELNEALELK	2	y3	1	light	TP53	529.790046	389.239461	ELNEALELK
ELNEALELK	2	y3	1	heavy	TP53	533.797146	397.25366	ELNEALELK[+8]	33.75
ELNEALELK	2	b2	1	light	TP53	529.790046	243.133933	ELNEALELK
ELNEALELK	2	b2	1	heavy	TP53	533.797146	243.133933	ELNEALELK[+8]	33.75
YLGDLSGGQVLK	2	y11	1	light	HMOX1	625.342977	1086.61535	YLGDLSGGQVLK
YLGDLSGGQVLK	2	y11	1	heavy	HMOX1	629.350077	1094.629549	YLGDLSGGQVLK[+8]	37.91
YLGDLSGGQVLK	2	y10	1	light	HMOX1	625.342977	973.531286	YLGDLSGGQVLK
YLGDLSGGQVLK	2	y10	1	heavy	HMOX1	629.350077	981.545485	YLGDLSGGQVLK[+8]	37.91
YLGDLSGGQVLK	2	y8	1	light	HMOX1	625.342977	801.482879	YLGDLSGGQVLK
YLGDLSGGQVLK	2	y8	1	heavy	HMOX1	629.350077	809.497078	YLGDLSGGQVLK[+8]	37.91
YLGDLSGGQVLK	2	y7	1	light	HMOX1	625.342977	688.398815	YLGDLSGGQVLK
YLGDLSGGQVLK	2	y7	1	heavy	HMOX1	629.350077	696.413014	YLGDLSGGQVLK[+8]	37.91
YLGDLSGGQVLK	2	y6	1	light	HMOX1	625.342977	601.366787	YLGDLSGGQVLK
YLGDLSGGQVLK	2	y6	1	heavy	HMOX1	629.350077	609.380986	YLGDLSGGQVLK[+8]	37.91
YLGDLSGGQVLK	2	b2	1	light	HMOX1	625.342977	277.154669	YLGDLSGGQVLK
YLGDLSGGQVLK	2	b2	1	heavy	HMOX1	629.350077	277.154669	YLGDLSGGQVLK[+8]	37.91
IQILEGWK	2	y7	1	light	NQO1	493.78711	873.482879	IQILEGWK
IQILEGWK	2	y7	1	heavy	NQO1	497.794209	881.497078	IQILEGWK[+8]	42.25
IQILEGWK	2	y6	1	light	NQO1	493.78711	745.424302	IQILEGWK
IQILEGWK	2	y6	1	heavy	NQO1	497.794209	753.438501	IQILEGWK[+8]	42.25
IQILEGWK	2	y5	1	light	NQO1	493.78711	632.340238	IQILEGWK
IQILEGWK	2	y5	1	heavy	NQO1	497.794209	640.354437	IQILEGWK[+8]	42.25
IQILEGWK	2	y4	1	light	NQO1	493.78711	519.256174	IQILEGWK
IQILEGWK	2	y4	1	heavy	NQO1	497.794209	527.270373	IQILEGWK[+8]	42.25
IQILEGWK	2	y3	1	light	NQO1	493.78711	390.21358	IQILEGWK
IQILEGWK	2	y3	1	heavy	NQO1	497.794209	398.227779	IQILEGWK[+8]	42.25
IQILEGWK	2	b2	1	light	NQO1	493.78711	242.149918	IQILEGWK
IQILEGWK	2	b2	1	heavy	NQO1	497.794209	242.149918	IQILEGWK[+8]	42.25
LINLTDILK	2	y8	1	light	PIK3CA	521.828974	929.566609	LINLTDILK
LINLTDILK	2	y8	1	heavy	PIK3CA	525.836074	937.580808	LINLTDILK[+8]	51.33
LINLTDILK	2	y7	1	light	PIK3CA	521.828974	816.482545	LINLTDILK
LINLTDILK	2	y7	1	heavy	PIK3CA	525.836074	824.496744	LINLTDILK[+8]	51.33
LINLTDILK	2	y6	1	light	PIK3CA	521.828974	702.439617	LINLTDILK
LINLTDILK	2	y6	1	heavy	PIK3CA	525.836074	710.453816	LINLTDILK[+8]	51.33
LINLTDILK	2	y5	1	light	PIK3CA	521.828974	589.355553	LINLTDILK
LINLTDILK	2	y5	1	heavy	PIK3CA	525.836074	597.369752	LINLTDILK[+8]	51.33
LINLTDILK	2	y3	1	light	PIK3CA	521.828974	373.280932	LINLTDILK
LINLTDILK	2	y3	1	heavy	PIK3CA	525.836074	381.295131	LINLTDILK[+8]	51.33
LINLTDILK	2	b2	1	light	PIK3CA	521.828974	227.175404	LINLTDILK
LINLTDILK	2	b2	1	heavy	PIK3CA	525.836074	227.175404	LINLTDILK[+8]	51.33
TATVYPEPQNK	2	y7	1	light	ME1	624.316959	875.425758	TATVYPEPQNK
TATVYPEPQNK	2	y7	1	heavy	ME1	628.324059	883.439957	TATVYPEPQNK[+8]	20.82
TATVYPEPQNK	2	y6	1	light	ME1	624.316959	712.36243	TATVYPEPQNK
TATVYPEPQNK	2	y6	1	heavy	ME1	628.324059	720.376629	TATVYPEPQNK[+8]	20.82
TATVYPEPQNK	2	y4	1	light	ME1	624.316959	486.267073	TATVYPEPQNK
TATVYPEPQNK	2	y4	1	heavy	ME1	628.324059	494.281272	TATVYPEPQNK[+8]	20.82
TATVYPEPQNK	2	b2	1	light	ME1	624.316959	173.092068	TATVYPEPQNK
TATVYPEPQNK	2	b2	1	heavy	ME1	628.324059	173.092068	TATVYPEPQNK[+8]	20.82
TATVYPEPQNK	2	b3	1	light	ME1	624.316959	274.139747	TATVYPEPQNK
TATVYPEPQNK	2	b3	1	heavy	ME1	628.324059	274.139747	TATVYPEPQNK[+8]	20.82
TATVYPEPQNK	2	b9	2	light	ME1	624.316959	494.242732	TATVYPEPQNK
TATVYPEPQNK	2	b9	2	heavy	ME1	628.324059	494.242732	TATVYPEPQNK[+8]	20.82
LLSETEK	2	y6	1	light	SOX2	410.22655	706.361761	LLSETEK
LLSETEK	2	y6	1	heavy	SOX2	414.23365	714.37596	LLSETEK[+8]	15.69
LLSETEK	2	y5	1	light	SOX2	410.22655	593.277697	LLSETEK
LLSETEK	2	y5	1	heavy	SOX2	414.23365	601.291896	LLSETEK[+8]	15.69
LLSETEK	2	y4	1	light	SOX2	410.22655	506.245669	LLSETEK
LLSETEK	2	y4	1	heavy	SOX2	414.23365	514.259868	LLSETEK[+8]	15.69
LLSETEK	2	y3	1	light	SOX2	410.22655	377.203075	LLSETEK
LLSETEK	2	y3	1	heavy	SOX2	414.23365	385.217274	LLSETEK[+8]	15.69
LLSETEK	2	y5	2	light	SOX2	410.22655	297.142486	LLSETEK
LLSETEK	2	y5	2	heavy	SOX2	414.23365	301.149586	LLSETEK[+8]	15.69
LLSETEK	2	b2	1	light	SOX2	410.22655	227.175404	LLSETEK
LLSETEK	2	b2	1	heavy	SOX2	414.23365	227.175404	LLSETEK[+8]	15.69
VVINVPIFK	2	y8	1	light	GCLC	514.828777	929.581865	VVINVPIFK
VVINVPIFK	2	y8	1	heavy	GCLC	518.835877	937.596064	VVINVPIFK[+8]	46.26
VVINVPIFK	2	y7	1	light	GCLC	514.828777	830.513451	VVINVPIFK
VVINVPIFK	2	y7	1	heavy	GCLC	518.835877	838.52765	VVINVPIFK[+8]	46.26
VVINVPIFK	2	y6	1	light	GCLC	514.828777	717.429387	VVINVPIFK
VVINVPIFK	2	y6	1	heavy	GCLC	518.835877	725.443586	VVINVPIFK[+8]	46.26
VVINVPIFK	2	y5	1	light	GCLC	514.828777	603.38646	VVINVPIFK
VVINVPIFK	2	y5	1	heavy	GCLC	518.835877	611.400659	VVINVPIFK[+8]	46.26
VVINVPIFK	2	y4	1	light	GCLC	514.828777	504.318046	VVINVPIFK
VVINVPIFK	2	y4	1	heavy	GCLC	518.835877	512.332245	VVINVPIFK[+8]	46.26
VVINVPIFK	2	b2	1	light	GCLC	514.828777	199.144104	VVINVPIFK
VVINVPIFK	2	b2	1	heavy	GCLC	518.835877	199.144104	VVINVPIFK[+8]	46.26
VLETLQEK	2	y7	1	light	GCLC	480.274032	860.472374	VLETLQEK
VLETLQEK	2	y7	1	heavy	GCLC	484.281132	868.486573	VLETLQEK[+8]	23.29
VLETLQEK	2	y6	1	light	GCLC	480.274032	747.38831	VLETLQEK
VLETLQEK	2	y6	1	heavy	GCLC	484.281132	755.402509	VLETLQEK[+8]	23.29
VLETLQEK	2	y5	1	light	GCLC	480.274032	618.345717	VLETLQEK
VLETLQEK	2	y5	1	heavy	GCLC	484.281132	626.359916	VLETLQEK[+8]	23.29
VLETLQEK	2	y4	1	light	GCLC	480.274032	517.298038	VLETLQEK
VLETLQEK	2	y4	1	heavy	GCLC	484.281132	525.312237	VLETLQEK[+8]	23.29
VLETLQEK	2	y3	1	light	GCLC	480.274032	404.213974	VLETLQEK
VLETLQEK	2	y3	1	heavy	GCLC	484.281132	412.228173	VLETLQEK[+8]	23.29
VLETLQEK	2	b2	1	light	GCLC	480.274032	213.159754	VLETLQEK
VLETLQEK	2	b2	1	heavy	GCLC	484.281132	213.159754	VLETLQEK[+8]	23.29
DPLTLFEEK	2	y7	1	light	GCLC	546.284597	879.48221	DPLTLFEEK
DPLTLFEEK	2	y7	1	heavy	GCLC	550.291696	887.496409	DPLTLFEEK[+8]	46.51
DPLTLFEEK	2	y6	1	light	GCLC	546.284597	766.398146	DPLTLFEEK
DPLTLFEEK	2	y6	1	heavy	GCLC	550.291696	774.412345	DPLTLFEEK[+8]	46.51
DPLTLFEEK	2	y5	1	light	GCLC	546.284597	665.350468	DPLTLFEEK
DPLTLFEEK	2	y5	1	heavy	GCLC	550.291696	673.364667	DPLTLFEEK[+8]	46.51
DPLTLFEEK	2	y4	1	light	GCLC	546.284597	552.266404	DPLTLFEEK
DPLTLFEEK	2	y4	1	heavy	GCLC	550.291696	560.280603	DPLTLFEEK[+8]	46.51
DPLTLFEEK	2	y3	1	light	GCLC	546.284597	405.19799	DPLTLFEEK
DPLTLFEEK	2	y3	1	heavy	GCLC	550.291696	413.212189	DPLTLFEEK[+8]	46.51
DPLTLFEEK	2	b2	1	light	GCLC	546.284597	213.086983	DPLTLFEEK
DPLTLFEEK	2	b2	1	heavy	GCLC	550.291696	213.086983	DPLTLFEEK[+8]	46.51
GYILQAK	2	y5	1	light	GCLM	396.734346	572.376623	GYILQAK
GYILQAK	2	y5	1	heavy	GCLM	400.741445	580.390822	GYILQAK[+8]	24.75
GYILQAK	2	y4	1	light	GCLM	396.734346	459.292559	GYILQAK
GYILQAK	2	y4	1	heavy	GCLM	400.741445	467.306758	GYILQAK[+8]	24.75
GYILQAK	2	y3	1	light	GCLM	396.734346	346.208495	GYILQAK
GYILQAK	2	y3	1	heavy	GCLM	400.741445	354.222694	GYILQAK[+8]	24.75
GYILQAK	2	y5	2	light	GCLM	396.734346	286.69195	GYILQAK
GYILQAK	2	y5	2	heavy	GCLM	400.741445	290.699049	GYILQAK[+8]	24.75
GYILQAK	2	b2	1	light	GCLM	396.734346	221.092068	GYILQAK
GYILQAK	2	b2	1	heavy	GCLM	400.741445	221.092068	GYILQAK[+8]	24.75
GYILQAK	2	b3	1	light	GCLM	396.734346	334.176132	GYILQAK
GYILQAK	2	b3	1	heavy	GCLM	400.741445	334.176132	GYILQAK[+8]	24.75
YVNSIWDLLK	2	y8	1	light	CUL3	625.842613	988.546208	YVNSIWDLLK
YVNSIWDLLK	2	y8	1	heavy	CUL3	629.849713	996.560407	YVNSIWDLLK[+8]	55.07
YVNSIWDLLK	2	y7	1	light	CUL3	625.842613	874.50328	YVNSIWDLLK
YVNSIWDLLK	2	y7	1	heavy	CUL3	629.849713	882.517479	YVNSIWDLLK[+8]	55.07
YVNSIWDLLK	2	y5	1	light	CUL3	625.842613	674.387188	YVNSIWDLLK
YVNSIWDLLK	2	y5	1	heavy	CUL3	629.849713	682.401387	YVNSIWDLLK[+8]	55.07
YVNSIWDLLK	2	y4	1	light	CUL3	625.842613	488.307875	YVNSIWDLLK
YVNSIWDLLK	2	y4	1	heavy	CUL3	629.849713	496.322074	YVNSIWDLLK[+8]	55.07
YVNSIWDLLK	2	y3	1	light	CUL3	625.842613	373.280932	YVNSIWDLLK
YVNSIWDLLK	2	y3	1	heavy	CUL3	629.849713	381.295131	YVNSIWDLLK[+8]	55.07
YVNSIWDLLK	2	b2	1	light	CUL3	625.842613	263.139019	YVNSIWDLLK
YVNSIWDLLK	2	b2	1	heavy	CUL3	629.849713	263.139019	YVNSIWDLLK[+8]	55.07
VVLASSSPVFK	2	y9	1	light	KEAP1	567.331881	935.519659	VVLASSSPVFK
VVLASSSPVFK	2	y9	1	heavy	KEAP1	571.338981	943.533858	VVLASSSPVFK[+8]	34.59
VVLASSSPVFK	2	y8	1	light	KEAP1	567.331881	822.435595	VVLASSSPVFK
VVLASSSPVFK	2	y8	1	heavy	KEAP1	571.338981	830.449794	VVLASSSPVFK[+8]	34.59
VVLASSSPVFK	2	y7	1	light	KEAP1	567.331881	751.398481	VVLASSSPVFK
VVLASSSPVFK	2	y7	1	heavy	KEAP1	571.338981	759.41268	VVLASSSPVFK[+8]	34.59
VVLASSSPVFK	2	y6	1	light	KEAP1	567.331881	664.366452	VVLASSSPVFK
VVLASSSPVFK	2	y6	1	heavy	KEAP1	571.338981	672.380651	VVLASSSPVFK[+8]	34.59
VVLASSSPVFK	2	y4	1	light	KEAP1	567.331881	490.302396	VVLASSSPVFK
VVLASSSPVFK	2	y4	1	heavy	KEAP1	571.338981	498.316595	VVLASSSPVFK[+8]	34.59
VVLASSSPVFK	2	b2	1	light	KEAP1	567.331881	199.144104	VVLASSSPVFK
VVLASSSPVFK	2	b2	1	heavy	KEAP1	571.338981	199.144104	VVLASSSPVFK[+8]	34.59
TVESLEETLK	2	y8	1	light	PTGR1	574.805893	948.488418	TVESLEETLK
TVESLEETLK	2	y8	1	heavy	PTGR1	578.812993	956.502617	TVESLEETLK[+8]	33.64
TVESLEETLK	2	y7	1	light	PTGR1	574.805893	819.445825	TVESLEETLK
TVESLEETLK	2	y7	1	heavy	PTGR1	578.812993	827.460024	TVESLEETLK[+8]	33.64
TVESLEETLK	2	y5	1	light	PTGR1	574.805893	619.329733	TVESLEETLK
TVESLEETLK	2	y5	1	heavy	PTGR1	578.812993	627.343932	TVESLEETLK[+8]	33.64
TVESLEETLK	2	y4	1	light	PTGR1	574.805893	490.287139	TVESLEETLK
TVESLEETLK	2	y4	1	heavy	PTGR1	578.812993	498.301338	TVESLEETLK[+8]	33.64
TVESLEETLK	2	y3	1	light	PTGR1	574.805893	361.244546	TVESLEETLK
TVESLEETLK	2	y3	1	heavy	PTGR1	578.812993	369.258745	TVESLEETLK[+8]	33.64
TVESLEETLK	2	b2	1	light	PTGR1	574.805893	201.123368	TVESLEETLK
TVESLEETLK	2	b2	1	heavy	PTGR1	578.812993	201.123368	TVESLEETLK[+8]	33.64
IGLETVGVK	2	y8	1	light	TXNRD1	458.279117	802.466895	IGLETVGVK
IGLETVGVK	2	y8	1	heavy	TXNRD1	462.286217	810.481094	IGLETVGVK[+8]	32.58
IGLETVGVK	2	y7	1	light	TXNRD1	458.279117	745.445431	IGLETVGVK
IGLETVGVK	2	y7	1	heavy	TXNRD1	462.286217	753.45963	IGLETVGVK[+8]	32.58
IGLETVGVK	2	y6	1	light	TXNRD1	458.279117	632.361367	IGLETVGVK
IGLETVGVK	2	y6	1	heavy	TXNRD1	462.286217	640.375566	IGLETVGVK[+8]	32.58
IGLETVGVK	2	y5	1	light	TXNRD1	458.279117	503.318774	IGLETVGVK
IGLETVGVK	2	y5	1	heavy	TXNRD1	462.286217	511.332973	IGLETVGVK[+8]	32.58
IGLETVGVK	2	y4	1	light	TXNRD1	458.279117	402.271095	IGLETVGVK
IGLETVGVK	2	y4	1	heavy	TXNRD1	462.286217	410.285294	IGLETVGVK[+8]	32.58
IGLETVGVK	2	y3	1	light	TXNRD1	458.279117	303.202681	IGLETVGVK
IGLETVGVK	2	y3	1	heavy	TXNRD1	462.286217	311.21688	IGLETVGVK[+8]	32.58
GQPLPTPPAPPDPFK	2	y11	1	light	ZNF746	779.916841	1163.609536	GQPLPTPPAPPDPFK
GQPLPTPPAPPDPFK	2	y11	1	heavy	ZNF746	783.92394	1171.623735	GQPLPTPPAPPDPFK[+8]	44.72
GQPLPTPPAPPDPFK	2	y9	1	light	ZNF746	779.916841	965.509094	GQPLPTPPAPPDPFK
GQPLPTPPAPPDPFK	2	y9	1	heavy	ZNF746	783.92394	973.523293	GQPLPTPPAPPDPFK[+8]	44.72
GQPLPTPPAPPDPFK	2	y6	1	light	ZNF746	779.916841	700.366452	GQPLPTPPAPPDPFK
GQPLPTPPAPPDPFK	2	y6	1	heavy	ZNF746	783.92394	708.380651	GQPLPTPPAPPDPFK[+8]	44.72
GQPLPTPPAPPDPFK	2	y3	1	light	ZNF746	779.916841	391.233982	GQPLPTPPAPPDPFK
GQPLPTPPAPPDPFK	2	y3	1	heavy	ZNF746	783.92394	399.248181	GQPLPTPPAPPDPFK[+8]	44.72
GQPLPTPPAPPDPFK	2	y9	2	light	ZNF746	779.916841	483.258185	GQPLPTPPAPPDPFK
GQPLPTPPAPPDPFK	2	y9	2	heavy	ZNF746	783.92394	487.265284	GQPLPTPPAPPDPFK[+8]	44.72
GQPLPTPPAPPDPFK	2	b2	1	light	ZNF746	779.916841	186.087317	GQPLPTPPAPPDPFK
GQPLPTPPAPPDPFK	2	b2	1	heavy	ZNF746	783.92394	186.087317	GQPLPTPPAPPDPFK[+8]	44.72
YVSLPNQNK	2	y7	1	light	ABHD4	531.782556	800.426093	YVSLPNQNK
YVSLPNQNK	2	y7	1	heavy	ABHD4	535.789655	808.440292	YVSLPNQNK[+8]	22.35
YVSLPNQNK	2	y6	1	light	ABHD4	531.782556	713.394064	YVSLPNQNK
YVSLPNQNK	2	y6	1	heavy	ABHD4	535.789655	721.408263	YVSLPNQNK[+8]	22.35
YVSLPNQNK	2	y5	1	light	ABHD4	531.782556	600.31	YVSLPNQNK
YVSLPNQNK	2	y5	1	heavy	ABHD4	535.789655	608.324199	YVSLPNQNK[+8]	22.35
YVSLPNQNK	2	y4	1	light	ABHD4	531.782556	503.257236	YVSLPNQNK
YVSLPNQNK	2	y4	1	heavy	ABHD4	535.789655	511.271435	YVSLPNQNK[+8]	22.35
YVSLPNQNK	2	b2	1	light	ABHD4	531.782556	263.139019	YVSLPNQNK
YVSLPNQNK	2	b2	1	heavy	ABHD4	535.789655	263.139019	YVSLPNQNK[+8]	22.35
YVSLPNQNK	2	b3	1	light	ABHD4	531.782556	350.171047	YVSLPNQNK
YVSLPNQNK	2	b3	1	heavy	ABHD4	535.789655	350.171047	YVSLPNQNK[+8]	22.35
EDPDSVPPIDVLWIK	2	y9	1	light	SRXN1	861.951078	1080.645194	EDPDSVPPIDVLWIK
EDPDSVPPIDVLWIK	2	y9	1	heavy	SRXN1	865.958177	1088.659393	EDPDSVPPIDVLWIK[+8]	55.79
EDPDSVPPIDVLWIK	2	y8	1	light	SRXN1	861.951078	983.59243	EDPDSVPPIDVLWIK
EDPDSVPPIDVLWIK	2	y8	1	heavy	SRXN1	865.958177	991.606629	EDPDSVPPIDVLWIK[+8]	55.79
EDPDSVPPIDVLWIK	2	y5	1	light	SRXN1	861.951078	658.428659	EDPDSVPPIDVLWIK
EDPDSVPPIDVLWIK	2	y5	1	heavy	SRXN1	865.958177	666.442858	EDPDSVPPIDVLWIK[+8]	55.79
EDPDSVPPIDVLWIK	2	y4	1	light	SRXN1	861.951078	559.360245	EDPDSVPPIDVLWIK
EDPDSVPPIDVLWIK	2	y4	1	heavy	SRXN1	865.958177	567.374444	EDPDSVPPIDVLWIK[+8]	55.79
EDPDSVPPIDVLWIK	2	y9	2	light	SRXN1	861.951078	540.826235	EDPDSVPPIDVLWIK
EDPDSVPPIDVLWIK	2	y9	2	heavy	SRXN1	865.958177	544.833334	EDPDSVPPIDVLWIK[+8]	55.79
EDPDSVPPIDVLWIK	2	b6	1	light	SRXN1	861.951078	643.256962	EDPDSVPPIDVLWIK
EDPDSVPPIDVLWIK	2	b6	1	heavy	SRXN1	865.958177	643.256962	EDPDSVPPIDVLWIK[+8]	55.79
VNILGEVVEK	2	y8	1	light	ADD2	550.321514	886.52441	VNILGEVVEK
VNILGEVVEK	2	y8	1	heavy	ADD2	554.328613	894.538609	VNILGEVVEK[+8]	39.67
VNILGEVVEK	2	y7	1	light	ADD2	550.321514	773.440346	VNILGEVVEK
VNILGEVVEK	2	y7	1	heavy	ADD2	554.328613	781.454545	VNILGEVVEK[+8]	39.67
VNILGEVVEK	2	y6	1	light	ADD2	550.321514	660.356282	VNILGEVVEK
VNILGEVVEK	2	y6	1	heavy	ADD2	554.328613	668.370481	VNILGEVVEK[+8]	39.67
VNILGEVVEK	2	y3	1	light	ADD2	550.321514	375.223811	VNILGEVVEK
VNILGEVVEK	2	y3	1	heavy	ADD2	554.328613	383.23801	VNILGEVVEK[+8]	39.67
VNILGEVVEK	2	b2	1	light	ADD2	550.321514	214.118617	VNILGEVVEK
VNILGEVVEK	2	b2	1	heavy	ADD2	554.328613	214.118617	VNILGEVVEK[+8]	39.67
VNILGEVVEK	2	b3	1	light	ADD2	550.321514	327.202681	VNILGEVVEK
VNILGEVVEK	2	b3	1	heavy	ADD2	554.328613	327.202681	VNILGEVVEK[+8]	39.67
LLLNNGAK	2	y7	1	light	AKR1B1	421.758352	729.425364	LLLNNGAK
LLLNNGAK	2	y7	1	heavy	AKR1B1	425.765452	737.439563	LLLNNGAK[+8]	21.97
LLLNNGAK	2	y6	1	light	AKR1B1	421.758352	616.3413	LLLNNGAK
LLLNNGAK	2	y6	1	heavy	AKR1B1	425.765452	624.355499	LLLNNGAK[+8]	21.97
LLLNNGAK	2	y5	1	light	AKR1B1	421.758352	503.257236	LLLNNGAK
LLLNNGAK	2	y5	1	heavy	AKR1B1	425.765452	511.271435	LLLNNGAK[+8]	21.97
LLLNNGAK	2	y4	1	light	AKR1B1	421.758352	389.214309	LLLNNGAK
LLLNNGAK	2	y4	1	heavy	AKR1B1	425.765452	397.228508	LLLNNGAK[+8]	21.97
LLLNNGAK	2	y3	1	light	AKR1B1	421.758352	275.171381	LLLNNGAK
LLLNNGAK	2	y3	1	heavy	AKR1B1	425.765452	283.18558	LLLNNGAK[+8]	21.97
LLLNNGAK	2	b6	1	light	AKR1B1	421.758352	625.366787	LLLNNGAK
LLLNNGAK	2	b6	1	heavy	AKR1B1	425.765452	625.366787	LLLNNGAK[+8]	21.97
LPEWAADEPVEK	2	y10	1	light	ALDH3A1	692.343174	1173.542245	LPEWAADEPVEK
LPEWAADEPVEK	2	y10	1	heavy	ALDH3A1	696.350274	1181.556444	LPEWAADEPVEK[+8]	36.74
LPEWAADEPVEK	2	y9	1	light	ALDH3A1	692.343174	1044.499651	LPEWAADEPVEK
LPEWAADEPVEK	2	y9	1	heavy	ALDH3A1	696.350274	1052.51385	LPEWAADEPVEK[+8]	36.74
LPEWAADEPVEK	2	y8	1	light	ALDH3A1	692.343174	858.420339	LPEWAADEPVEK
LPEWAADEPVEK	2	y8	1	heavy	ALDH3A1	696.350274	866.434538	LPEWAADEPVEK[+8]	36.74
LPEWAADEPVEK	2	y7	1	light	ALDH3A1	692.343174	787.383225	LPEWAADEPVEK
LPEWAADEPVEK	2	y7	1	heavy	ALDH3A1	696.350274	795.397424	LPEWAADEPVEK[+8]	36.74
LPEWAADEPVEK	2	y4	1	light	ALDH3A1	692.343174	472.276575	LPEWAADEPVEK
LPEWAADEPVEK	2	y4	1	heavy	ALDH3A1	696.350274	480.290774	LPEWAADEPVEK[+8]	36.74
LPEWAADEPVEK	2	y11	2	light	ALDH3A1	692.343174	635.801142	LPEWAADEPVEK
LPEWAADEPVEK	2	y11	2	heavy	ALDH3A1	696.350274	639.808242	LPEWAADEPVEK[+8]	36.74
ILSLLEGQK	2	y8	1	light	ALDH3A2	500.805499	887.519659	ILSLLEGQK
ILSLLEGQK	2	y8	1	heavy	ALDH3A2	504.812599	895.533858	ILSLLEGQK[+8]	37.34
ILSLLEGQK	2	y7	1	light	ALDH3A2	500.805499	774.435595	ILSLLEGQK
ILSLLEGQK	2	y7	1	heavy	ALDH3A2	504.812599	782.449794	ILSLLEGQK[+8]	37.34
ILSLLEGQK	2	y5	1	light	ALDH3A2	500.805499	574.319502	ILSLLEGQK
ILSLLEGQK	2	y5	1	heavy	ALDH3A2	504.812599	582.333701	ILSLLEGQK[+8]	37.34
ILSLLEGQK	2	y4	1	light	ALDH3A2	500.805499	461.235438	ILSLLEGQK
ILSLLEGQK	2	y4	1	heavy	ALDH3A2	504.812599	469.249637	ILSLLEGQK[+8]	37.34
ILSLLEGQK	2	y3	1	light	ALDH3A2	500.805499	332.192845	ILSLLEGQK
ILSLLEGQK	2	y3	1	heavy	ALDH3A2	504.812599	340.207044	ILSLLEGQK[+8]	37.34
ILSLLEGQK	2	b2	1	light	ALDH3A2	500.805499	227.175404	ILSLLEGQK
ILSLLEGQK	2	b2	1	heavy	ALDH3A2	504.812599	227.175404	ILSLLEGQK[+8]	37.34
GFEPLIQFAYTAK	2	y10	1	light	BACH1	742.892834	1151.645922	GFEPLIQFAYTAK
GFEPLIQFAYTAK	2	y10	1	heavy	BACH1	746.899934	1159.660121	GFEPLIQFAYTAK[+8]	51.34
GFEPLIQFAYTAK	2	y8	1	light	BACH1	742.892834	941.509094	GFEPLIQFAYTAK
GFEPLIQFAYTAK	2	y8	1	heavy	BACH1	746.899934	949.523293	GFEPLIQFAYTAK[+8]	51.34
GFEPLIQFAYTAK	2	y7	1	light	BACH1	742.892834	828.42503	GFEPLIQFAYTAK
GFEPLIQFAYTAK	2	y7	1	heavy	BACH1	746.899934	836.439229	GFEPLIQFAYTAK[+8]	51.34
GFEPLIQFAYTAK	2	y6	1	light	BACH1	742.892834	700.366452	GFEPLIQFAYTAK
GFEPLIQFAYTAK	2	y6	1	heavy	BACH1	746.899934	708.380651	GFEPLIQFAYTAK[+8]	51.34
GFEPLIQFAYTAK	2	y5	1	light	BACH1	742.892834	553.298038	GFEPLIQFAYTAK
GFEPLIQFAYTAK	2	y5	1	heavy	BACH1	746.899934	561.312237	GFEPLIQFAYTAK[+8]	51.34
GFEPLIQFAYTAK	2	b2	1	light	BACH1	742.892834	205.097154	GFEPLIQFAYTAK
GFEPLIQFAYTAK	2	b2	1	heavy	BACH1	746.899934	205.097154	GFEPLIQFAYTAK[+8]	51.34
EAALSQEQIQILAK	2	y10	1	light	BACH1	771.430312	1157.652464	EAALSQEQIQILAK
EAALSQEQIQILAK	2	y10	1	heavy	BACH1	775.437412	1165.666663	EAALSQEQIQILAK[+8]	40.03
EAALSQEQIQILAK	2	y8	1	light	BACH1	771.430312	942.561858	EAALSQEQIQILAK
EAALSQEQIQILAK	2	y8	1	heavy	BACH1	775.437412	950.576057	EAALSQEQIQILAK[+8]	40.03
EAALSQEQIQILAK	2	y5	1	light	BACH1	771.430312	572.376623	EAALSQEQIQILAK
EAALSQEQIQILAK	2	y5	1	heavy	BACH1	775.437412	580.390822	EAALSQEQIQILAK[+8]	40.03
EAALSQEQIQILAK	2	y3	1	light	BACH1	771.430312	331.233982	EAALSQEQIQILAK
EAALSQEQIQILAK	2	y3	1	heavy	BACH1	775.437412	339.248181	EAALSQEQIQILAK[+8]	40.03
EAALSQEQIQILAK	2	b2	1	light	BACH1	771.430312	201.086983	EAALSQEQIQILAK
EAALSQEQIQILAK	2	b2	1	heavy	BACH1	775.437412	201.086983	EAALSQEQIQILAK[+8]	40.03
EAALSQEQIQILAK	2	b3	1	light	BACH1	771.430312	272.124097	EAALSQEQIQILAK
EAALSQEQIQILAK	2	b3	1	heavy	BACH1	775.437412	272.124097	EAALSQEQIQILAK[+8]	40.03
DLETDEVEEFLENK	2	y8	1	light	BACH1	855.391247	1007.504403	DLETDEVEEFLENK
DLETDEVEEFLENK	2	y8	1	heavy	BACH1	859.398346	1015.518602	DLETDEVEEFLENK[+8]	53.81
DLETDEVEEFLENK	2	y7	1	light	BACH1	855.391247	908.435989	DLETDEVEEFLENK
DLETDEVEEFLENK	2	y7	1	heavy	BACH1	859.398346	916.450188	DLETDEVEEFLENK[+8]	53.81
DLETDEVEEFLENK	2	y5	1	light	BACH1	855.391247	650.350802	DLETDEVEEFLENK
DLETDEVEEFLENK	2	y5	1	heavy	BACH1	859.398346	658.365001	DLETDEVEEFLENK[+8]	53.81
DLETDEVEEFLENK	2	y4	1	light	BACH1	855.391247	503.282388	DLETDEVEEFLENK
DLETDEVEEFLENK	2	y4	1	heavy	BACH1	859.398346	511.296587	DLETDEVEEFLENK[+8]	53.81
DLETDEVEEFLENK	2	b2	1	light	BACH1	855.391247	229.118283	DLETDEVEEFLENK
DLETDEVEEFLENK	2	b2	1	heavy	BACH1	859.398346	229.118283	DLETDEVEEFLENK[+8]	53.81
DLETDEVEEFLENK	2	b3	1	light	BACH1	855.391247	358.160876	DLETDEVEEFLENK
DLETDEVEEFLENK	2	b3	1	heavy	BACH1	859.398346	358.160876	DLETDEVEEFLENK[+8]	53.81
FLDDLGNAK	2	y8	1	light	BAG2	496.756006	845.436323	FLDDLGNAK
FLDDLGNAK	2	y8	1	heavy	BAG2	500.763106	853.450522	FLDDLGNAK[+8]	33.3
FLDDLGNAK	2	y7	1	light	BAG2	496.756006	732.352259	FLDDLGNAK
FLDDLGNAK	2	y7	1	heavy	BAG2	500.763106	740.366458	FLDDLGNAK[+8]	33.3
FLDDLGNAK	2	y6	1	light	BAG2	496.756006	617.325316	FLDDLGNAK
FLDDLGNAK	2	y6	1	heavy	BAG2	500.763106	625.339515	FLDDLGNAK[+8]	33.3
FLDDLGNAK	2	y5	1	light	BAG2	496.756006	502.298373	FLDDLGNAK
FLDDLGNAK	2	y5	1	heavy	BAG2	500.763106	510.312572	FLDDLGNAK[+8]	33.3
FLDDLGNAK	2	y4	1	light	BAG2	496.756006	389.214309	FLDDLGNAK
FLDDLGNAK	2	y4	1	heavy	BAG2	500.763106	397.228508	FLDDLGNAK[+8]	33.3
FLDDLGNAK	2	y3	1	light	BAG2	496.756006	332.192845	FLDDLGNAK
FLDDLGNAK	2	y3	1	heavy	BAG2	500.763106	340.207044	FLDDLGNAK[+8]	33.3
IIDEVVNK	2	y7	1	light	BAG2	465.26875	816.446159	IIDEVVNK
IIDEVVNK	2	y7	1	heavy	BAG2	469.275849	824.460358	IIDEVVNK[+8]	23.87
IIDEVVNK	2	y6	1	light	BAG2	465.26875	703.362095	IIDEVVNK
IIDEVVNK	2	y6	1	heavy	BAG2	469.275849	711.376294	IIDEVVNK[+8]	23.87
IIDEVVNK	2	y5	1	light	BAG2	465.26875	588.335152	IIDEVVNK
IIDEVVNK	2	y5	1	heavy	BAG2	469.275849	596.349351	IIDEVVNK[+8]	23.87
IIDEVVNK	2	y4	1	light	BAG2	465.26875	459.292559	IIDEVVNK
IIDEVVNK	2	y4	1	heavy	BAG2	469.275849	467.306758	IIDEVVNK[+8]	23.87
IIDEVVNK	2	y3	1	light	BAG2	465.26875	360.224145	IIDEVVNK
IIDEVVNK	2	y3	1	heavy	BAG2	469.275849	368.238344	IIDEVVNK[+8]	23.87
IIDEVVNK	2	b2	1	light	BAG2	465.26875	227.175404	IIDEVVNK
IIDEVVNK	2	b2	1	heavy	BAG2	469.275849	227.175404	IIDEVVNK[+8]	23.87
EYFYTSGK	2	y7	1	light	CCL5	497.729457	865.409046	EYFYTSGK
EYFYTSGK	2	y7	1	heavy	CCL5	501.736557	873.423245	EYFYTSGK[+8]	26.06
EYFYTSGK	2	y6	1	light	CCL5	497.729457	702.345717	EYFYTSGK
EYFYTSGK	2	y6	1	heavy	CCL5	501.736557	710.359916	EYFYTSGK[+8]	26.06
EYFYTSGK	2	y5	1	light	CCL5	497.729457	555.277303	EYFYTSGK
EYFYTSGK	2	y5	1	heavy	CCL5	501.736557	563.291502	EYFYTSGK[+8]	26.06
EYFYTSGK	2	y4	1	light	CCL5	497.729457	392.213974	EYFYTSGK
EYFYTSGK	2	y4	1	heavy	CCL5	501.736557	400.228173	EYFYTSGK[+8]	26.06
EYFYTSGK	2	y3	1	light	CCL5	497.729457	291.166296	EYFYTSGK
EYFYTSGK	2	y3	1	heavy	CCL5	501.736557	299.180495	EYFYTSGK[+8]	26.06
EYFYTSGK	2	b2	1	light	CCL5	497.729457	293.113198	EYFYTSGK
EYFYTSGK	2	b2	1	heavy	CCL5	501.736557	293.113198	EYFYTSGK[+8]	26.06
QVC[+57]AMPEK	2	y7	1	light	CCL5	481.725338	834.384822	QVC[+57]AMPEK
QVC[+57]AMPEK	2	y7	1	heavy	CCL5	485.732437	842.399021	QVC[+57]AMPEK[+8]	16.89
QVC[+57]AMPEK	2	y6	1	light	CCL5	481.725338	735.316408	QVC[+57]AMPEK
QVC[+57]AMPEK	2	y6	1	heavy	CCL5	485.732437	743.330607	QVC[+57]AMPEK[+8]	16.89
QVC[+57]AMPEK	2	y5	1	light	CCL5	481.725338	575.285759	QVC[+57]AMPEK
QVC[+57]AMPEK	2	y5	1	heavy	CCL5	485.732437	583.299958	QVC[+57]AMPEK[+8]	16.89
QVC[+57]AMPEK	2	y4	1	light	CCL5	481.725338	504.248645	QVC[+57]AMPEK
QVC[+57]AMPEK	2	y4	1	heavy	CCL5	485.732437	512.262844	QVC[+57]AMPEK[+8]	16.89
QVC[+57]AMPEK	2	y3	1	light	CCL5	481.725338	373.208161	QVC[+57]AMPEK
QVC[+57]AMPEK	2	y3	1	heavy	CCL5	485.732437	381.22236	QVC[+57]AMPEK[+8]	16.89
QVC[+57]AMPEK	2	y6	2	light	CCL5	481.725338	368.161842	QVC[+57]AMPEK
QVC[+57]AMPEK	2	y6	2	heavy	CCL5	485.732437	372.168941	QVC[+57]AMPEK[+8]	16.89
AEETC[+57]APSVSYFK	2	y10	1	light	CCND1	744.837399	1159.545222	AEETC[+57]APSVSYFK
AEETC[+57]APSVSYFK	2	y10	1	heavy	CCND1	748.844498	1167.559421	AEETC[+57]APSVSYFK[+8]	33.92
AEETC[+57]APSVSYFK	2	y9	1	light	CCND1	744.837399	1058.497543	AEETC[+57]APSVSYFK
AEETC[+57]APSVSYFK	2	y9	1	heavy	CCND1	748.844498	1066.511742	AEETC[+57]APSVSYFK[+8]	33.92
AEETC[+57]APSVSYFK	2	y8	1	light	CCND1	744.837399	898.466895	AEETC[+57]APSVSYFK
AEETC[+57]APSVSYFK	2	y8	1	heavy	CCND1	748.844498	906.481094	AEETC[+57]APSVSYFK[+8]	33.92
AEETC[+57]APSVSYFK	2	y7	1	light	CCND1	744.837399	827.429781	AEETC[+57]APSVSYFK
AEETC[+57]APSVSYFK	2	y7	1	heavy	CCND1	748.844498	835.44398	AEETC[+57]APSVSYFK[+8]	33.92
AEETC[+57]APSVSYFK	2	y4	1	light	CCND1	744.837399	544.276575	AEETC[+57]APSVSYFK
AEETC[+57]APSVSYFK	2	y4	1	heavy	CCND1	748.844498	552.290774	AEETC[+57]APSVSYFK[+8]	33.92
AEETC[+57]APSVSYFK	2	b2	1	light	CCND1	744.837399	201.086983	AEETC[+57]APSVSYFK
AEETC[+57]APSVSYFK	2	b2	1	heavy	CCND1	748.844498	201.086983	AEETC[+57]APSVSYFK[+8]	33.92
SWITFDLK	2	y6	1	light	CD4	505.271292	736.423967	SWITFDLK
SWITFDLK	2	y6	1	heavy	CD4	509.278392	744.438166	SWITFDLK[+8]	48.44
SWITFDLK	2	y5	1	light	CD4	505.271292	623.339903	SWITFDLK
SWITFDLK	2	y5	1	heavy	CD4	509.278392	631.354102	SWITFDLK[+8]	48.44
SWITFDLK	2	y4	1	light	CD4	505.271292	522.292225	SWITFDLK
SWITFDLK	2	y4	1	heavy	CD4	509.278392	530.306424	SWITFDLK[+8]	48.44
SWITFDLK	2	y3	1	light	CD4	505.271292	375.223811	SWITFDLK
SWITFDLK	2	y3	1	heavy	CD4	509.278392	383.23801	SWITFDLK[+8]	48.44
SWITFDLK	2	b2	1	light	CD4	505.271292	274.118617	SWITFDLK
SWITFDLK	2	b2	1	heavy	CD4	509.278392	274.118617	SWITFDLK[+8]	48.44
SWITFDLK	2	b3	1	light	CD4	505.271292	387.202681	SWITFDLK
SWITFDLK	2	b3	1	heavy	CD4	509.278392	387.202681	SWITFDLK[+8]	48.44
SLWDQGNFPLIIK	2	y10	1	light	CD4	765.919383	1144.636085	SLWDQGNFPLIIK
SLWDQGNFPLIIK	2	y10	1	heavy	CD4	769.926483	1152.650284	SLWDQGNFPLIIK[+8]	54.76
SLWDQGNFPLIIK	2	y9	1	light	CD4	765.919383	1029.609142	SLWDQGNFPLIIK
SLWDQGNFPLIIK	2	y9	1	heavy	CD4	769.926483	1037.623341	SLWDQGNFPLIIK[+8]	54.76
SLWDQGNFPLIIK	2	y8	1	light	CD4	765.919383	901.550565	SLWDQGNFPLIIK
SLWDQGNFPLIIK	2	y8	1	heavy	CD4	769.926483	909.564764	SLWDQGNFPLIIK[+8]	54.76
SLWDQGNFPLIIK	2	y6	1	light	CD4	765.919383	730.486174	SLWDQGNFPLIIK
SLWDQGNFPLIIK	2	y6	1	heavy	CD4	769.926483	738.500373	SLWDQGNFPLIIK[+8]	54.76
SLWDQGNFPLIIK	2	y5	1	light	CD4	765.919383	583.41776	SLWDQGNFPLIIK
SLWDQGNFPLIIK	2	y5	1	heavy	CD4	769.926483	591.431959	SLWDQGNFPLIIK[+8]	54.76
SLWDQGNFPLIIK	2	y3	1	light	CD4	765.919383	373.280932	SLWDQGNFPLIIK
SLWDQGNFPLIIK	2	y3	1	heavy	CD4	769.926483	381.295131	SLWDQGNFPLIIK[+8]	54.76
TWNLGETVELK	2	y9	1	light	CD8A	645.340435	1002.546602	TWNLGETVELK
TWNLGETVELK	2	y9	1	heavy	CD8A	649.347534	1010.560801	TWNLGETVELK[+8]	43.71
TWNLGETVELK	2	y8	1	light	CD8A	645.340435	888.503674	TWNLGETVELK
TWNLGETVELK	2	y8	1	heavy	CD8A	649.347534	896.517873	TWNLGETVELK[+8]	43.71
TWNLGETVELK	2	y7	1	light	CD8A	645.340435	775.41961	TWNLGETVELK
TWNLGETVELK	2	y7	1	heavy	CD8A	649.347534	783.433809	TWNLGETVELK[+8]	43.71
TWNLGETVELK	2	y5	1	light	CD8A	645.340435	589.355553	TWNLGETVELK
TWNLGETVELK	2	y5	1	heavy	CD8A	649.347534	597.369752	TWNLGETVELK[+8]	43.71
TWNLGETVELK	2	b2	1	light	CD8A	645.340435	288.134267	TWNLGETVELK
TWNLGETVELK	2	b2	1	heavy	CD8A	649.347534	288.134267	TWNLGETVELK[+8]	43.71
TWNLGETVELK	2	b3	1	light	CD8A	645.340435	402.177195	TWNLGETVELK
TWNLGETVELK	2	b3	1	heavy	CD8A	649.347534	402.177195	TWNLGETVELK[+8]	43.71
AMDTGLYIC[+57]K	2	y8	1	light	CTLA4	586.277934	969.470994	AMDTGLYIC[+57]K
AMDTGLYIC[+57]K	2	y8	1	heavy	CTLA4	590.285034	977.485193	AMDTGLYIC[+57]K[+8]	34.04
AMDTGLYIC[+57]K	2	y7	1	light	CTLA4	586.277934	854.444051	AMDTGLYIC[+57]K
AMDTGLYIC[+57]K	2	y7	1	heavy	CTLA4	590.285034	862.45825	AMDTGLYIC[+57]K[+8]	34.04
AMDTGLYIC[+57]K	2	y6	1	light	CTLA4	586.277934	753.396373	AMDTGLYIC[+57]K
AMDTGLYIC[+57]K	2	y6	1	heavy	CTLA4	590.285034	761.410572	AMDTGLYIC[+57]K[+8]	34.04
AMDTGLYIC[+57]K	2	y4	1	light	CTLA4	586.277934	583.290845	AMDTGLYIC[+57]K
AMDTGLYIC[+57]K	2	y4	1	heavy	CTLA4	590.285034	591.305044	AMDTGLYIC[+57]K[+8]	34.04
AMDTGLYIC[+57]K	2	y3	1	light	CTLA4	586.277934	420.227516	AMDTGLYIC[+57]K
AMDTGLYIC[+57]K	2	y3	1	heavy	CTLA4	590.285034	428.241715	AMDTGLYIC[+57]K[+8]	34.04
AMDTGLYIC[+57]K	2	b2	1	light	CTLA4	586.277934	203.084874	AMDTGLYIC[+57]K
AMDTGLYIC[+57]K	2	b2	1	heavy	CTLA4	590.285034	203.084874	AMDTGLYIC[+57]K[+8]	34.04
TLTQLVTTYPQGFK	2	y10	1	light	CYP4F11	798.93523	1153.625186	TLTQLVTTYPQGFK
TLTQLVTTYPQGFK	2	y10	1	heavy	CYP4F11	802.94233	1161.639385	TLTQLVTTYPQGFK[+8]	44.85
TLTQLVTTYPQGFK	2	y9	1	light	CYP4F11	798.93523	1040.541122	TLTQLVTTYPQGFK
TLTQLVTTYPQGFK	2	y9	1	heavy	CYP4F11	802.94233	1048.555321	TLTQLVTTYPQGFK[+8]	44.85
TLTQLVTTYPQGFK	2	y8	1	light	CYP4F11	798.93523	941.472708	TLTQLVTTYPQGFK
TLTQLVTTYPQGFK	2	y8	1	heavy	CYP4F11	802.94233	949.486907	TLTQLVTTYPQGFK[+8]	44.85
TLTQLVTTYPQGFK	2	y6	1	light	CYP4F11	798.93523	739.377351	TLTQLVTTYPQGFK
TLTQLVTTYPQGFK	2	y6	1	heavy	CYP4F11	802.94233	747.39155	TLTQLVTTYPQGFK[+8]	44.85
TLTQLVTTYPQGFK	2	y5	1	light	CYP4F11	798.93523	576.314023	TLTQLVTTYPQGFK
TLTQLVTTYPQGFK	2	y5	1	heavy	CYP4F11	802.94233	584.328222	TLTQLVTTYPQGFK[+8]	44.85
TLTQLVTTYPQGFK	2	b2	1	light	CYP4F11	798.93523	215.139019	TLTQLVTTYPQGFK
TLTQLVTTYPQGFK	2	b2	1	heavy	CYP4F11	802.94233	215.139019	TLTQLVTTYPQGFK[+8]	44.85
FDQENIK	2	y6	1	light	CYP4F11	447.221799	746.367909	FDQENIK
FDQENIK	2	y6	1	heavy	CYP4F11	451.228899	754.382108	FDQENIK[+8]	18.93
FDQENIK	2	y5	1	light	CYP4F11	447.221799	631.340966	FDQENIK
FDQENIK	2	y5	1	heavy	CYP4F11	451.228899	639.355165	FDQENIK[+8]	18.93
FDQENIK	2	y4	1	light	CYP4F11	447.221799	503.282388	FDQENIK
FDQENIK	2	y4	1	heavy	CYP4F11	451.228899	511.296587	FDQENIK[+8]	18.93
FDQENIK	2	y3	1	light	CYP4F11	447.221799	374.239795	FDQENIK
FDQENIK	2	y3	1	heavy	CYP4F11	451.228899	382.253994	FDQENIK[+8]	18.93
FDQENIK	2	b2	1	light	CYP4F11	447.221799	263.102633	FDQENIK
FDQENIK	2	b2	1	heavy	CYP4F11	451.228899	263.102633	FDQENIK[+8]	18.93
FDQENIK	2	b3	1	light	CYP4F11	447.221799	391.161211	FDQENIK
FDQENIK	2	b3	1	heavy	CYP4F11	451.228899	391.161211	FDQENIK[+8]	18.93
LLPEYPGVLSDVQEEK	2	y11	1	light	DHFR	908.472374	1200.610659	LLPEYPGVLSDVQEEK
LLPEYPGVLSDVQEEK	2	y11	1	heavy	DHFR	912.479474	1208.624858	LLPEYPGVLSDVQEEK[+8]	46.02
LLPEYPGVLSDVQEEK	2	y10	1	light	DHFR	908.472374	1103.557895	LLPEYPGVLSDVQEEK
LLPEYPGVLSDVQEEK	2	y10	1	heavy	DHFR	912.479474	1111.572094	LLPEYPGVLSDVQEEK[+8]	46.02
LLPEYPGVLSDVQEEK	2	y8	1	light	DHFR	908.472374	947.468017	LLPEYPGVLSDVQEEK
LLPEYPGVLSDVQEEK	2	y8	1	heavy	DHFR	912.479474	955.482216	LLPEYPGVLSDVQEEK[+8]	46.02
LLPEYPGVLSDVQEEK	2	y7	1	light	DHFR	908.472374	834.383953	LLPEYPGVLSDVQEEK
LLPEYPGVLSDVQEEK	2	y7	1	heavy	DHFR	912.479474	842.398152	LLPEYPGVLSDVQEEK[+8]	46.02
LLPEYPGVLSDVQEEK	2	y5	1	light	DHFR	908.472374	632.324982	LLPEYPGVLSDVQEEK
LLPEYPGVLSDVQEEK	2	y5	1	heavy	DHFR	912.479474	640.339181	LLPEYPGVLSDVQEEK[+8]	46.02
LLPEYPGVLSDVQEEK	2	b4	2	light	DHFR	908.472374	227.139019	LLPEYPGVLSDVQEEK
LLPEYPGVLSDVQEEK	2	b4	2	heavy	DHFR	912.479474	227.139019	LLPEYPGVLSDVQEEK[+8]	46.02
EIYDQFGEEGLK	2	y10	1	light	DNAJB4	714.338089	1185.542245	EIYDQFGEEGLK
EIYDQFGEEGLK	2	y10	1	heavy	DNAJB4	718.345188	1193.556444	EIYDQFGEEGLK[+8]	39.37
EIYDQFGEEGLK	2	y9	1	light	DNAJB4	714.338089	1022.478916	EIYDQFGEEGLK
EIYDQFGEEGLK	2	y9	1	heavy	DNAJB4	718.345188	1030.493115	EIYDQFGEEGLK[+8]	39.37
EIYDQFGEEGLK	2	y8	1	light	DNAJB4	714.338089	907.451973	EIYDQFGEEGLK
EIYDQFGEEGLK	2	y8	1	heavy	DNAJB4	718.345188	915.466172	EIYDQFGEEGLK[+8]	39.37
EIYDQFGEEGLK	2	y7	1	light	DNAJB4	714.338089	779.393395	EIYDQFGEEGLK
EIYDQFGEEGLK	2	y7	1	heavy	DNAJB4	718.345188	787.407594	EIYDQFGEEGLK[+8]	39.37
EIYDQFGEEGLK	2	y6	1	light	DNAJB4	714.338089	632.324982	EIYDQFGEEGLK
EIYDQFGEEGLK	2	y6	1	heavy	DNAJB4	718.345188	640.339181	EIYDQFGEEGLK[+8]	39.37
EIYDQFGEEGLK	2	y4	1	light	DNAJB4	714.338089	446.260925	EIYDQFGEEGLK
EIYDQFGEEGLK	2	y4	1	heavy	DNAJB4	718.345188	454.275124	EIYDQFGEEGLK[+8]	39.37
EVAEAYEVLSDPK	2	y11	1	light	DNAJB4	725.359021	1221.59976	EVAEAYEVLSDPK
EVAEAYEVLSDPK	2	y11	1	heavy	DNAJB4	729.366121	1229.613959	EVAEAYEVLSDPK[+8]	37.49
EVAEAYEVLSDPK	2	y9	1	light	DNAJB4	725.359021	1021.520053	EVAEAYEVLSDPK
EVAEAYEVLSDPK	2	y9	1	heavy	DNAJB4	729.366121	1029.534252	EVAEAYEVLSDPK[+8]	37.49
EVAEAYEVLSDPK	2	y8	1	light	DNAJB4	725.359021	950.482939	EVAEAYEVLSDPK
EVAEAYEVLSDPK	2	y8	1	heavy	DNAJB4	729.366121	958.497138	EVAEAYEVLSDPK[+8]	37.49
EVAEAYEVLSDPK	2	y7	1	light	DNAJB4	725.359021	787.41961	EVAEAYEVLSDPK
EVAEAYEVLSDPK	2	y7	1	heavy	DNAJB4	729.366121	795.433809	EVAEAYEVLSDPK[+8]	37.49
EVAEAYEVLSDPK	2	y5	1	light	DNAJB4	725.359021	559.308603	EVAEAYEVLSDPK
EVAEAYEVLSDPK	2	y5	1	heavy	DNAJB4	729.366121	567.322802	EVAEAYEVLSDPK[+8]	37.49
EVAEAYEVLSDPK	2	b2	1	light	DNAJB4	725.359021	229.118283	EVAEAYEVLSDPK
EVAEAYEVLSDPK	2	b2	1	heavy	DNAJB4	729.366121	229.118283	EVAEAYEVLSDPK[+8]	37.49
DGSNIIYTAK	2	y7	1	light	DNAJB4	541.279846	822.47198	DGSNIIYTAK
DGSNIIYTAK	2	y7	1	heavy	DNAJB4	545.286945	830.486179	DGSNIIYTAK[+8]	27.89
DGSNIIYTAK	2	y6	1	light	DNAJB4	541.279846	708.429053	DGSNIIYTAK
DGSNIIYTAK	2	y6	1	heavy	DNAJB4	545.286945	716.443252	DGSNIIYTAK[+8]	27.89
DGSNIIYTAK	2	y5	1	light	DNAJB4	541.279846	595.344989	DGSNIIYTAK
DGSNIIYTAK	2	y5	1	heavy	DNAJB4	545.286945	603.359188	DGSNIIYTAK[+8]	27.89
DGSNIIYTAK	2	y4	1	light	DNAJB4	541.279846	482.260925	DGSNIIYTAK
DGSNIIYTAK	2	y4	1	heavy	DNAJB4	545.286945	490.275124	DGSNIIYTAK[+8]	27.89
DGSNIIYTAK	2	y3	1	light	DNAJB4	541.279846	319.197596	DGSNIIYTAK
DGSNIIYTAK	2	y3	1	heavy	DNAJB4	545.286945	327.211795	DGSNIIYTAK[+8]	27.89
DGSNIIYTAK	2	b2	1	light	DNAJB4	541.279846	173.055683	DGSNIIYTAK
DGSNIIYTAK	2	b2	1	heavy	DNAJB4	545.286945	173.055683	DGSNIIYTAK[+8]	27.89
DSLSINATNIK	2	y8	1	light	EGFR	588.316959	860.483607	DSLSINATNIK
DSLSINATNIK	2	y8	1	heavy	EGFR	592.324059	868.497806	DSLSINATNIK[+8]	33.25
DSLSINATNIK	2	y7	1	light	EGFR	588.316959	773.451579	DSLSINATNIK
DSLSINATNIK	2	y7	1	heavy	EGFR	592.324059	781.465778	DSLSINATNIK[+8]	33.25
DSLSINATNIK	2	y6	1	light	EGFR	588.316959	660.367515	DSLSINATNIK
DSLSINATNIK	2	y6	1	heavy	EGFR	592.324059	668.381714	DSLSINATNIK[+8]	33.25
DSLSINATNIK	2	y5	1	light	EGFR	588.316959	546.324588	DSLSINATNIK
DSLSINATNIK	2	y5	1	heavy	EGFR	592.324059	554.338787	DSLSINATNIK[+8]	33.25
DSLSINATNIK	2	y4	1	light	EGFR	588.316959	475.287474	DSLSINATNIK
DSLSINATNIK	2	y4	1	heavy	EGFR	592.324059	483.301673	DSLSINATNIK[+8]	33.25
DSLSINATNIK	2	b2	1	light	EGFR	588.316959	203.066248	DSLSINATNIK
DSLSINATNIK	2	b2	1	heavy	EGFR	592.324059	203.066248	DSLSINATNIK[+8]	33.25
DVELLYPVK	2	y7	1	light	EPHX1	538.305332	861.508031	DVELLYPVK
DVELLYPVK	2	y7	1	heavy	EPHX1	542.312432	869.52223	DVELLYPVK[+8]	43.72
DVELLYPVK	2	y6	1	light	EPHX1	538.305332	732.465438	DVELLYPVK
DVELLYPVK	2	y6	1	heavy	EPHX1	542.312432	740.479637	DVELLYPVK[+8]	43.72
DVELLYPVK	2	y4	1	light	EPHX1	538.305332	506.29731	DVELLYPVK
DVELLYPVK	2	y4	1	heavy	EPHX1	542.312432	514.311509	DVELLYPVK[+8]	43.72
DVELLYPVK	2	y3	1	light	EPHX1	538.305332	343.233982	DVELLYPVK
DVELLYPVK	2	y3	1	heavy	EPHX1	542.312432	351.248181	DVELLYPVK[+8]	43.72
DVELLYPVK	2	b2	1	light	EPHX1	538.305332	215.102633	DVELLYPVK
DVELLYPVK	2	b2	1	heavy	EPHX1	542.312432	215.102633	DVELLYPVK[+8]	43.72
DVELLYPVK	2	b3	1	light	EPHX1	538.305332	344.145226	DVELLYPVK
DVELLYPVK	2	b3	1	heavy	EPHX1	542.312432	344.145226	DVELLYPVK[+8]	43.72
AESLNGNPLFSK	2	y10	1	light	FECH	638.830234	1076.573485	AESLNGNPLFSK
AESLNGNPLFSK	2	y10	1	heavy	FECH	642.837334	1084.587684	AESLNGNPLFSK[+8]	35.44
AESLNGNPLFSK	2	y8	1	light	FECH	638.830234	876.457393	AESLNGNPLFSK
AESLNGNPLFSK	2	y8	1	heavy	FECH	642.837334	884.471592	AESLNGNPLFSK[+8]	35.44
AESLNGNPLFSK	2	y7	1	light	FECH	638.830234	762.414465	AESLNGNPLFSK
AESLNGNPLFSK	2	y7	1	heavy	FECH	642.837334	770.428664	AESLNGNPLFSK[+8]	35.44
AESLNGNPLFSK	2	y5	1	light	FECH	638.830234	591.350074	AESLNGNPLFSK
AESLNGNPLFSK	2	y5	1	heavy	FECH	642.837334	599.364273	AESLNGNPLFSK[+8]	35.44
AESLNGNPLFSK	2	b2	1	light	FECH	638.830234	201.086983	AESLNGNPLFSK
AESLNGNPLFSK	2	b2	1	heavy	FECH	642.837334	201.086983	AESLNGNPLFSK[+8]	35.44
AESLNGNPLFSK	2	b4	2	light	FECH	638.830234	201.105176	AESLNGNPLFSK
AESLNGNPLFSK	2	b4	2	heavy	FECH	642.837334	201.105176	AESLNGNPLFSK[+8]	35.44
WAILEAPEK	2	y8	1	light	FOXP3	528.789849	870.49311	WAILEAPEK
WAILEAPEK	2	y8	1	heavy	FOXP3	532.796949	878.507309	WAILEAPEK[+8]	39.45
WAILEAPEK	2	y7	1	light	FOXP3	528.789849	799.455996	WAILEAPEK
WAILEAPEK	2	y7	1	heavy	FOXP3	532.796949	807.470195	WAILEAPEK[+8]	39.45
WAILEAPEK	2	y6	1	light	FOXP3	528.789849	686.371932	WAILEAPEK
WAILEAPEK	2	y6	1	heavy	FOXP3	532.796949	694.386131	WAILEAPEK[+8]	39.45
WAILEAPEK	2	y4	1	light	FOXP3	528.789849	444.245275	WAILEAPEK
WAILEAPEK	2	y4	1	heavy	FOXP3	532.796949	452.259474	WAILEAPEK[+8]	39.45
WAILEAPEK	2	y3	1	light	FOXP3	528.789849	373.208161	WAILEAPEK
WAILEAPEK	2	y3	1	heavy	FOXP3	532.796949	381.22236	WAILEAPEK[+8]	39.45
WAILEAPEK	2	b2	1	light	FOXP3	528.789849	258.123703	WAILEAPEK
WAILEAPEK	2	b2	1	heavy	FOXP3	532.796949	258.123703	WAILEAPEK[+8]	39.45
HNLSLHK	2	y6	1	light	FOXP3	424.740494	711.4148	HNLSLHK
HNLSLHK	2	y6	1	heavy	FOXP3	428.747593	719.428999	HNLSLHK[+8]	11.63
HNLSLHK	2	y5	1	light	FOXP3	424.740494	597.371872	HNLSLHK
HNLSLHK	2	y5	1	heavy	FOXP3	428.747593	605.386071	HNLSLHK[+8]	11.63
HNLSLHK	2	b2	1	light	FOXP3	424.740494	252.109115	HNLSLHK
HNLSLHK	2	b2	1	heavy	FOXP3	428.747593	252.109115	HNLSLHK[+8]	11.63
HNLSLHK	2	b3	1	light	FOXP3	424.740494	365.193179	HNLSLHK
HNLSLHK	2	b3	1	heavy	FOXP3	428.747593	365.193179	HNLSLHK[+8]	11.63
HNLSLHK	2	b4	1	light	FOXP3	424.740494	452.225208	HNLSLHK
HNLSLHK	2	b4	1	heavy	FOXP3	428.747593	452.225208	HNLSLHK[+8]	11.63
HNLSLHK	2	b5	1	light	FOXP3	424.740494	565.309272	HNLSLHK
HNLSLHK	2	b5	1	heavy	FOXP3	428.747593	565.309272	HNLSLHK[+8]	11.63
YFPVFEK	2	y6	1	light	GSTA4	465.242004	766.413403	YFPVFEK
YFPVFEK	2	y6	1	heavy	GSTA4	469.249103	774.427602	YFPVFEK[+8]	38.39
YFPVFEK	2	y5	1	light	GSTA4	465.242004	619.344989	YFPVFEK
YFPVFEK	2	y5	1	heavy	GSTA4	469.249103	627.359188	YFPVFEK[+8]	38.39
YFPVFEK	2	y4	1	light	GSTA4	465.242004	522.292225	YFPVFEK
YFPVFEK	2	y4	1	heavy	GSTA4	469.249103	530.306424	YFPVFEK[+8]	38.39
YFPVFEK	2	y3	1	light	GSTA4	465.242004	423.223811	YFPVFEK
YFPVFEK	2	y3	1	heavy	GSTA4	469.249103	431.23801	YFPVFEK[+8]	38.39
YFPVFEK	2	y5	2	light	GSTA4	465.242004	310.176132	YFPVFEK
YFPVFEK	2	y5	2	heavy	GSTA4	469.249103	314.183232	YFPVFEK[+8]	38.39
YFPVFEK	2	b2	1	light	GSTA4	465.242004	311.139019	YFPVFEK
YFPVFEK	2	b2	1	heavy	GSTA4	469.249103	311.139019	YFPVFEK[+8]	38.39
SILHYIADK	2	y7	1	light	GSTA4	530.295299	859.467229	SILHYIADK
SILHYIADK	2	y7	1	heavy	GSTA4	534.302398	867.481428	SILHYIADK[+8]	30.57
SILHYIADK	2	y6	1	light	GSTA4	530.295299	746.383165	SILHYIADK
SILHYIADK	2	y6	1	heavy	GSTA4	534.302398	754.397364	SILHYIADK[+8]	30.57
SILHYIADK	2	y5	1	light	GSTA4	530.295299	609.324253	SILHYIADK
SILHYIADK	2	y5	1	heavy	GSTA4	534.302398	617.338452	SILHYIADK[+8]	30.57
SILHYIADK	2	y7	2	light	GSTA4	530.295299	430.237253	SILHYIADK
SILHYIADK	2	y7	2	heavy	GSTA4	534.302398	434.244352	SILHYIADK[+8]	30.57
SILHYIADK	2	y6	2	light	GSTA4	530.295299	373.695221	SILHYIADK
SILHYIADK	2	y6	2	heavy	GSTA4	534.302398	377.70232	SILHYIADK[+8]	30.57
SILHYIADK	2	b2	1	light	GSTA4	530.295299	201.123368	SILHYIADK
SILHYIADK	2	b2	1	heavy	GSTA4	534.302398	201.123368	SILHYIADK[+8]	30.57
C[+57]LDAFPNLK	2	y7	1	light	GSTM[124]	539.273509	804.42503	C[+57]LDAFPNLK
C[+57]LDAFPNLK	2	y7	1	heavy	GSTM[124]	543.280609	812.439229	C[+57]LDAFPNLK[+8]	38.65
C[+57]LDAFPNLK	2	y6	1	light	GSTM[124]	539.273509	689.398087	C[+57]LDAFPNLK
C[+57]LDAFPNLK	2	y6	1	heavy	GSTM[124]	543.280609	697.412286	C[+57]LDAFPNLK[+8]	38.65
C[+57]LDAFPNLK	2	y5	1	light	GSTM[124]	539.273509	618.360973	C[+57]LDAFPNLK
C[+57]LDAFPNLK	2	y5	1	heavy	GSTM[124]	543.280609	626.375172	C[+57]LDAFPNLK[+8]	38.65
C[+57]LDAFPNLK	2	y4	1	light	GSTM[124]	539.273509	471.292559	C[+57]LDAFPNLK
C[+57]LDAFPNLK	2	y4	1	heavy	GSTM[124]	543.280609	479.306758	C[+57]LDAFPNLK[+8]	38.65
C[+57]LDAFPNLK	2	b2	1	light	GSTM[124]	539.273509	274.121989	C[+57]LDAFPNLK
C[+57]LDAFPNLK	2	b2	1	heavy	GSTM[124]	543.280609	274.121989	C[+57]LDAFPNLK[+8]	38.65
C[+57]LDAFPNLK	2	b3	1	light	GSTM[124]	539.273509	389.148932	C[+57]LDAFPNLK
C[+57]LDAFPNLK	2	b3	1	heavy	GSTM[124]	543.280609	389.148932	C[+57]LDAFPNLK[+8]	38.65
RPWFAGNK	2	b2	1	light	GSTM1	488.261593	254.161151	RPWFAGNK
RPWFAGNK	2	b2	1	heavy	GSTM1	492.268693	254.161151	RPWFAGNK[+8]	20.93
RPWFAGNK	2	b3	1	light	GSTM1	488.261593	440.240464	RPWFAGNK
RPWFAGNK	2	b3	1	heavy	GSTM1	492.268693	440.240464	RPWFAGNK[+8]	20.93
RPWFAGNK	2	b4	1	light	GSTM1	488.261593	587.308878	RPWFAGNK
RPWFAGNK	2	b4	1	heavy	GSTM1	492.268693	587.308878	RPWFAGNK[+8]	20.93
RPWFAGNK	2	b5	1	light	GSTM1	488.261593	658.345992	RPWFAGNK
RPWFAGNK	2	b5	1	heavy	GSTM1	492.268693	658.345992	RPWFAGNK[+8]	20.93
RPWFAGNK	2	b6	1	light	GSTM1	488.261593	715.367455	RPWFAGNK
RPWFAGNK	2	b6	1	heavy	GSTM1	492.268693	715.367455	RPWFAGNK[+8]	20.93
RPWFAGNK	2	b7	1	light	GSTM1	488.261593	829.410383	RPWFAGNK
RPWFAGNK	2	b7	1	heavy	GSTM1	492.268693	829.410383	RPWFAGNK[+8]	20.93
FSWFAGEK	2	y7	1	light	GSTM3	486.23471	824.39373	FSWFAGEK
FSWFAGEK	2	y7	1	heavy	GSTM3	490.241809	832.407929	FSWFAGEK[+8]	40.42
FSWFAGEK	2	y6	1	light	GSTM3	486.23471	737.361701	FSWFAGEK
FSWFAGEK	2	y6	1	heavy	GSTM3	490.241809	745.3759	FSWFAGEK[+8]	40.42
FSWFAGEK	2	y5	1	light	GSTM3	486.23471	551.282388	FSWFAGEK
FSWFAGEK	2	y5	1	heavy	GSTM3	490.241809	559.296587	FSWFAGEK[+8]	40.42
FSWFAGEK	2	y4	1	light	GSTM3	486.23471	404.213974	FSWFAGEK
FSWFAGEK	2	y4	1	heavy	GSTM3	490.241809	412.228173	FSWFAGEK[+8]	40.42
FSWFAGEK	2	y3	1	light	GSTM3	486.23471	333.176861	FSWFAGEK
FSWFAGEK	2	y3	1	heavy	GSTM3	490.241809	341.19106	FSWFAGEK[+8]	40.42
FSWFAGEK	2	b2	1	light	GSTM3	486.23471	235.107718	FSWFAGEK
FSWFAGEK	2	b2	1	heavy	GSTM3	490.241809	235.107718	FSWFAGEK[+8]	40.42
VAVWGNK	2	y6	1	light	GSTM4	387.218863	674.362036	VAVWGNK
VAVWGNK	2	y6	1	heavy	GSTM4	391.225962	682.376235	VAVWGNK[+8]	23.19
VAVWGNK	2	y5	1	light	GSTM4	387.218863	603.324922	VAVWGNK
VAVWGNK	2	y5	1	heavy	GSTM4	391.225962	611.339121	VAVWGNK[+8]	23.19
VAVWGNK	2	y4	1	light	GSTM4	387.218863	504.256508	VAVWGNK
VAVWGNK	2	y4	1	heavy	GSTM4	391.225962	512.270707	VAVWGNK[+8]	23.19
VAVWGNK	2	y3	1	light	GSTM4	387.218863	318.177195	VAVWGNK
VAVWGNK	2	y3	1	heavy	GSTM4	391.225962	326.191394	VAVWGNK[+8]	23.19
VAVWGNK	2	b2	1	light	GSTM4	387.218863	171.112804	VAVWGNK
VAVWGNK	2	b2	1	heavy	GSTM4	391.225962	171.112804	VAVWGNK[+8]	23.19
VAVWGNK	2	b5	1	light	GSTM4	387.218863	513.281994	VAVWGNK
VAVWGNK	2	b5	1	heavy	GSTM4	391.225962	513.281994	VAVWGNK[+8]	23.19
VC[+57]YSPDFEK	2	y8	1	light	GSTM4	572.752607	1045.429523	VC[+57]YSPDFEK
VC[+57]YSPDFEK	2	y8	1	heavy	GSTM4	576.759706	1053.443722	VC[+57]YSPDFEK[+8]	29.36
VC[+57]YSPDFEK	2	y7	1	light	GSTM4	572.752607	885.398875	VC[+57]YSPDFEK
VC[+57]YSPDFEK	2	y7	1	heavy	GSTM4	576.759706	893.413074	VC[+57]YSPDFEK[+8]	29.36
VC[+57]YSPDFEK	2	y6	1	light	GSTM4	572.752607	722.335546	VC[+57]YSPDFEK
VC[+57]YSPDFEK	2	y6	1	heavy	GSTM4	576.759706	730.349745	VC[+57]YSPDFEK[+8]	29.36
VC[+57]YSPDFEK	2	y5	1	light	GSTM4	572.752607	635.303518	VC[+57]YSPDFEK
VC[+57]YSPDFEK	2	y5	1	heavy	GSTM4	576.759706	643.317717	VC[+57]YSPDFEK[+8]	29.36
VC[+57]YSPDFEK	2	y3	1	light	GSTM4	572.752607	423.223811	VC[+57]YSPDFEK
VC[+57]YSPDFEK	2	y3	1	heavy	GSTM4	576.759706	431.23801	VC[+57]YSPDFEK[+8]	29.36
VC[+57]YSPDFEK	2	b2	1	light	GSTM4	572.752607	260.106338	VC[+57]YSPDFEK
VC[+57]YSPDFEK	2	b2	1	heavy	GSTM4	576.759706	260.106338	VC[+57]YSPDFEK[+8]	29.36
SSNFLYLQVK	2	y7	1	light	HTATIP2	599.826963	910.539666	SSNFLYLQVK
SSNFLYLQVK	2	y7	1	heavy	HTATIP2	603.834063	918.553865	SSNFLYLQVK[+8]	41.85
SSNFLYLQVK	2	y6	1	light	HTATIP2	599.826963	763.471252	SSNFLYLQVK
SSNFLYLQVK	2	y6	1	heavy	HTATIP2	603.834063	771.485451	SSNFLYLQVK[+8]	41.85
SSNFLYLQVK	2	y5	1	light	HTATIP2	599.826963	650.387188	SSNFLYLQVK
SSNFLYLQVK	2	y5	1	heavy	HTATIP2	603.834063	658.401387	SSNFLYLQVK[+8]	41.85
SSNFLYLQVK	2	y4	1	light	HTATIP2	599.826963	487.323859	SSNFLYLQVK
SSNFLYLQVK	2	y4	1	heavy	HTATIP2	603.834063	495.338058	SSNFLYLQVK[+8]	41.85
SSNFLYLQVK	2	y3	1	light	HTATIP2	599.826963	374.239795	SSNFLYLQVK
SSNFLYLQVK	2	y3	1	heavy	HTATIP2	603.834063	382.253994	SSNFLYLQVK[+8]	41.85
SSNFLYLQVK	2	b3	1	light	HTATIP2	599.826963	289.11426	SSNFLYLQVK
SSNFLYLQVK	2	b3	1	heavy	HTATIP2	603.834063	289.11426	SSNFLYLQVK[+8]	41.85
NVNQEVVDFEK	2	y9	1	light	HTATIP2	660.825149	1107.53168	NVNQEVVDFEK
NVNQEVVDFEK	2	y9	1	heavy	HTATIP2	664.832248	1115.545879	NVNQEVVDFEK[+8]	32.88
NVNQEVVDFEK	2	y7	1	light	HTATIP2	660.825149	865.430175	NVNQEVVDFEK
NVNQEVVDFEK	2	y7	1	heavy	HTATIP2	664.832248	873.444374	NVNQEVVDFEK[+8]	32.88
NVNQEVVDFEK	2	y6	1	light	HTATIP2	660.825149	736.387582	NVNQEVVDFEK
NVNQEVVDFEK	2	y6	1	heavy	HTATIP2	664.832248	744.401781	NVNQEVVDFEK[+8]	32.88
NVNQEVVDFEK	2	y5	1	light	HTATIP2	660.825149	637.319168	NVNQEVVDFEK
NVNQEVVDFEK	2	y5	1	heavy	HTATIP2	664.832248	645.333367	NVNQEVVDFEK[+8]	32.88
NVNQEVVDFEK	2	y4	1	light	HTATIP2	660.825149	538.250754	NVNQEVVDFEK
NVNQEVVDFEK	2	y4	1	heavy	HTATIP2	664.832248	546.264953	NVNQEVVDFEK[+8]	32.88
NVNQEVVDFEK	2	y3	1	light	HTATIP2	660.825149	423.223811	NVNQEVVDFEK
NVNQEVVDFEK	2	y3	1	heavy	HTATIP2	664.832248	431.23801	NVNQEVVDFEK[+8]	32.88
ATDFVVPGPGK	2	y9	1	light	IDH1	544.292756	915.493444	ATDFVVPGPGK
ATDFVVPGPGK	2	y9	1	heavy	IDH1	548.299856	923.507643	ATDFVVPGPGK[+8]	32.19
ATDFVVPGPGK	2	y7	1	light	IDH1	544.292756	653.398087	ATDFVVPGPGK
ATDFVVPGPGK	2	y7	1	heavy	IDH1	548.299856	661.412286	ATDFVVPGPGK[+8]	32.19
ATDFVVPGPGK	2	y6	1	light	IDH1	544.292756	554.329673	ATDFVVPGPGK
ATDFVVPGPGK	2	y6	1	heavy	IDH1	548.299856	562.343872	ATDFVVPGPGK[+8]	32.19
ATDFVVPGPGK	2	y5	1	light	IDH1	544.292756	455.261259	ATDFVVPGPGK
ATDFVVPGPGK	2	y5	1	heavy	IDH1	548.299856	463.275458	ATDFVVPGPGK[+8]	32.19
ATDFVVPGPGK	2	y4	1	light	IDH1	544.292756	358.208495	ATDFVVPGPGK
ATDFVVPGPGK	2	y4	1	heavy	IDH1	548.299856	366.222694	ATDFVVPGPGK[+8]	32.19
ATDFVVPGPGK	2	y3	1	light	IDH1	544.292756	301.187031	ATDFVVPGPGK
ATDFVVPGPGK	2	y3	1	heavy	IDH1	548.299856	309.20123	ATDFVVPGPGK[+8]	32.19
SEGGFIWAC[+57]K	2	y8	1	light	IDH1	577.768591	938.455284	SEGGFIWAC[+57]K
SEGGFIWAC[+57]K	2	y8	1	heavy	IDH1	581.775691	946.469483	SEGGFIWAC[+57]K[+8]	38.35
SEGGFIWAC[+57]K	2	y7	1	light	IDH1	577.768591	881.433821	SEGGFIWAC[+57]K
SEGGFIWAC[+57]K	2	y7	1	heavy	IDH1	581.775691	889.44802	SEGGFIWAC[+57]K[+8]	38.35
SEGGFIWAC[+57]K	2	y5	1	light	IDH1	577.768591	677.343943	SEGGFIWAC[+57]K
SEGGFIWAC[+57]K	2	y5	1	heavy	IDH1	581.775691	685.358142	SEGGFIWAC[+57]K[+8]	38.35
SEGGFIWAC[+57]K	2	y4	1	light	IDH1	577.768591	564.259879	SEGGFIWAC[+57]K
SEGGFIWAC[+57]K	2	y4	1	heavy	IDH1	581.775691	572.274078	SEGGFIWAC[+57]K[+8]	38.35
SEGGFIWAC[+57]K	2	y3	1	light	IDH1	577.768591	378.180566	SEGGFIWAC[+57]K
SEGGFIWAC[+57]K	2	y3	1	heavy	IDH1	581.775691	386.194765	SEGGFIWAC[+57]K[+8]	38.35
SEGGFIWAC[+57]K	2	b2	1	light	IDH1	577.768591	217.081898	SEGGFIWAC[+57]K
SEGGFIWAC[+57]K	2	b2	1	heavy	IDH1	581.775691	217.081898	SEGGFIWAC[+57]K[+8]	38.35
FIIPNVVK	2	y6	1	light	LDHA	465.29457	669.429387	FIIPNVVK
FIIPNVVK	2	y6	1	heavy	LDHA	469.30167	677.443586	FIIPNVVK[+8]	42.12
FIIPNVVK	2	y5	1	light	LDHA	465.29457	556.345323	FIIPNVVK
FIIPNVVK	2	y5	1	heavy	LDHA	469.30167	564.359522	FIIPNVVK[+8]	42.12
FIIPNVVK	2	y4	1	light	LDHA	465.29457	459.292559	FIIPNVVK
FIIPNVVK	2	y4	1	heavy	LDHA	469.30167	467.306758	FIIPNVVK[+8]	42.12
FIIPNVVK	2	y3	1	light	LDHA	465.29457	345.249632	FIIPNVVK
FIIPNVVK	2	y3	1	heavy	LDHA	469.30167	353.263831	FIIPNVVK[+8]	42.12
FIIPNVVK	2	y4	2	light	LDHA	465.29457	230.149918	FIIPNVVK
FIIPNVVK	2	y4	2	heavy	LDHA	469.30167	234.157017	FIIPNVVK[+8]	42.12
FIIPNVVK	2	b2	1	light	LDHA	465.29457	261.159754	FIIPNVVK
FIIPNVVK	2	b2	1	heavy	LDHA	469.30167	261.159754	FIIPNVVK[+8]	42.12
DQLIYNLLK	2	y7	1	light	LDHA	560.324056	876.555316	DQLIYNLLK
DQLIYNLLK	2	y7	1	heavy	LDHA	564.331156	884.569515	DQLIYNLLK[+8]	49.35
DQLIYNLLK	2	y6	1	light	LDHA	560.324056	763.471252	DQLIYNLLK
DQLIYNLLK	2	y6	1	heavy	LDHA	564.331156	771.485451	DQLIYNLLK[+8]	49.35
DQLIYNLLK	2	y5	1	light	LDHA	560.324056	650.387188	DQLIYNLLK
DQLIYNLLK	2	y5	1	heavy	LDHA	564.331156	658.401387	DQLIYNLLK[+8]	49.35
DQLIYNLLK	2	y4	1	light	LDHA	560.324056	487.323859	DQLIYNLLK
DQLIYNLLK	2	y4	1	heavy	LDHA	564.331156	495.338058	DQLIYNLLK[+8]	49.35
DQLIYNLLK	2	b2	1	light	LDHA	560.324056	244.092797	DQLIYNLLK
DQLIYNLLK	2	b2	1	heavy	LDHA	564.331156	244.092797	DQLIYNLLK[+8]	49.35
DQLIYNLLK	2	b3	1	light	LDHA	560.324056	357.176861	DQLIYNLLK
DQLIYNLLK	2	b3	1	heavy	LDHA	564.331156	357.176861	DQLIYNLLK[+8]	49.35
SVGNTIDPVILFQK	2	y9	1	light	MAP1B	765.929948	1072.640108	SVGNTIDPVILFQK
SVGNTIDPVILFQK	2	y9	1	heavy	MAP1B	769.937048	1080.654307	SVGNTIDPVILFQK[+8]	48.88
SVGNTIDPVILFQK	2	y8	1	light	MAP1B	765.929948	959.556044	SVGNTIDPVILFQK
SVGNTIDPVILFQK	2	y8	1	heavy	MAP1B	769.937048	967.570243	SVGNTIDPVILFQK[+8]	48.88
SVGNTIDPVILFQK	2	y7	1	light	MAP1B	765.929948	844.529101	SVGNTIDPVILFQK
SVGNTIDPVILFQK	2	y7	1	heavy	MAP1B	769.937048	852.5433	SVGNTIDPVILFQK[+8]	48.88
SVGNTIDPVILFQK	2	y5	1	light	MAP1B	765.929948	648.407923	SVGNTIDPVILFQK
SVGNTIDPVILFQK	2	y5	1	heavy	MAP1B	769.937048	656.422122	SVGNTIDPVILFQK[+8]	48.88
SVGNTIDPVILFQK	2	y4	1	light	MAP1B	765.929948	535.323859	SVGNTIDPVILFQK
SVGNTIDPVILFQK	2	y4	1	heavy	MAP1B	769.937048	543.338058	SVGNTIDPVILFQK[+8]	48.88
SVGNTIDPVILFQK	2	y3	1	light	MAP1B	765.929948	422.239795	SVGNTIDPVILFQK
SVGNTIDPVILFQK	2	y3	1	heavy	MAP1B	769.937048	430.253994	SVGNTIDPVILFQK[+8]	48.88
GGQVQIVTK	2	y6	1	light	MAP2	465.274366	687.439952	GGQVQIVTK
GGQVQIVTK	2	y6	1	heavy	MAP2	469.281466	695.454151	GGQVQIVTK[+8]	18.89
GGQVQIVTK	2	y5	1	light	MAP2	465.274366	588.371538	GGQVQIVTK
GGQVQIVTK	2	y5	1	heavy	MAP2	469.281466	596.385737	GGQVQIVTK[+8]	18.89
GGQVQIVTK	2	y4	1	light	MAP2	465.274366	460.31296	GGQVQIVTK
GGQVQIVTK	2	y4	1	heavy	MAP2	469.281466	468.327159	GGQVQIVTK[+8]	18.89
GGQVQIVTK	2	y3	1	light	MAP2	465.274366	347.228896	GGQVQIVTK
GGQVQIVTK	2	y3	1	heavy	MAP2	469.281466	355.243095	GGQVQIVTK[+8]	18.89
GGQVQIVTK	2	b3	1	light	MAP2	465.274366	243.108781	GGQVQIVTK
GGQVQIVTK	2	b3	1	heavy	MAP2	469.281466	243.108781	GGQVQIVTK[+8]	18.89
GGQVQIVTK	2	b4	1	light	MAP2	465.274366	342.177195	GGQVQIVTK
GGQVQIVTK	2	b4	1	heavy	MAP2	469.281466	342.177195	GGQVQIVTK[+8]	18.89
VFANPEDC[+57]VAFGK	2	y11	1	light	MGST1	727.342651	1207.541199	VFANPEDC[+57]VAFGK
VFANPEDC[+57]VAFGK	2	y11	1	heavy	MGST1	731.349751	1215.555398	VFANPEDC[+57]VAFGK[+8]	38.15
VFANPEDC[+57]VAFGK	2	y9	1	light	MGST1	727.342651	1022.461158	VFANPEDC[+57]VAFGK
VFANPEDC[+57]VAFGK	2	y9	1	heavy	MGST1	731.349751	1030.475357	VFANPEDC[+57]VAFGK[+8]	38.15
VFANPEDC[+57]VAFGK	2	y7	1	light	MGST1	727.342651	796.365801	VFANPEDC[+57]VAFGK
VFANPEDC[+57]VAFGK	2	y7	1	heavy	MGST1	731.349751	804.38	VFANPEDC[+57]VAFGK[+8]	38.15
VFANPEDC[+57]VAFGK	2	y4	1	light	MGST1	727.342651	422.239795	VFANPEDC[+57]VAFGK
VFANPEDC[+57]VAFGK	2	y4	1	heavy	MGST1	731.349751	430.253994	VFANPEDC[+57]VAFGK[+8]	38.15
VFANPEDC[+57]VAFGK	2	y9	2	light	MGST1	727.342651	511.734217	VFANPEDC[+57]VAFGK
VFANPEDC[+57]VAFGK	2	y9	2	heavy	MGST1	731.349751	515.741316	VFANPEDC[+57]VAFGK[+8]	38.15
VFANPEDC[+57]VAFGK	2	b2	1	light	MGST1	727.342651	247.144104	VFANPEDC[+57]VAFGK
VFANPEDC[+57]VAFGK	2	b2	1	heavy	MGST1	731.349751	247.144104	VFANPEDC[+57]VAFGK[+8]	38.15
EQISLYPEVK	2	y8	1	light	NDUFAF4	603.324253	948.54006	EQISLYPEVK
EQISLYPEVK	2	y8	1	heavy	NDUFAF4	607.331353	956.554259	EQISLYPEVK[+8]	37.03
EQISLYPEVK	2	y7	1	light	NDUFAF4	603.324253	835.455996	EQISLYPEVK
EQISLYPEVK	2	y7	1	heavy	NDUFAF4	607.331353	843.470195	EQISLYPEVK[+8]	37.03
EQISLYPEVK	2	y5	1	light	NDUFAF4	603.324253	635.339903	EQISLYPEVK
EQISLYPEVK	2	y5	1	heavy	NDUFAF4	607.331353	643.354102	EQISLYPEVK[+8]	37.03
EQISLYPEVK	2	y4	1	light	NDUFAF4	603.324253	472.276575	EQISLYPEVK
EQISLYPEVK	2	y4	1	heavy	NDUFAF4	607.331353	480.290774	EQISLYPEVK[+8]	37.03
EQISLYPEVK	2	y7	2	light	NDUFAF4	603.324253	418.231636	EQISLYPEVK
EQISLYPEVK	2	y7	2	heavy	NDUFAF4	607.331353	422.238735	EQISLYPEVK[+8]	37.03
EQISLYPEVK	2	b2	1	light	NDUFAF4	603.324253	258.108447	EQISLYPEVK
EQISLYPEVK	2	b2	1	heavy	NDUFAF4	607.331353	258.108447	EQISLYPEVK[+8]	37.03
IMQEYQLEQK	2	y9	1	light	NDUFAF4	655.32647	1196.5616	IMQEYQLEQK
IMQEYQLEQK	2	y9	1	heavy	NDUFAF4	659.333569	1204.575799	IMQEYQLEQK[+8]	28.61
IMQEYQLEQK	2	y8	1	light	NDUFAF4	655.32647	1065.521115	IMQEYQLEQK
IMQEYQLEQK	2	y8	1	heavy	NDUFAF4	659.333569	1073.535314	IMQEYQLEQK[+8]	28.61
IMQEYQLEQK	2	y7	1	light	NDUFAF4	655.32647	937.462538	IMQEYQLEQK
IMQEYQLEQK	2	y7	1	heavy	NDUFAF4	659.333569	945.476737	IMQEYQLEQK[+8]	28.61
IMQEYQLEQK	2	y6	1	light	NDUFAF4	655.32647	808.419945	IMQEYQLEQK
IMQEYQLEQK	2	y6	1	heavy	NDUFAF4	659.333569	816.434144	IMQEYQLEQK[+8]	28.61
IMQEYQLEQK	2	y5	1	light	NDUFAF4	655.32647	645.356616	IMQEYQLEQK
IMQEYQLEQK	2	y5	1	heavy	NDUFAF4	659.333569	653.370815	IMQEYQLEQK[+8]	28.61
IMQEYQLEQK	2	y4	1	light	NDUFAF4	655.32647	517.298038	IMQEYQLEQK
IMQEYQLEQK	2	y4	1	heavy	NDUFAF4	659.333569	525.312237	IMQEYQLEQK[+8]	28.61
AGQAVDDFIEK	2	y8	1	light	PGD	596.79586	936.467289	AGQAVDDFIEK
AGQAVDDFIEK	2	y8	1	heavy	PGD	600.802959	944.481488	AGQAVDDFIEK[+8]	32.37
AGQAVDDFIEK	2	y7	1	light	PGD	596.79586	865.430175	AGQAVDDFIEK
AGQAVDDFIEK	2	y7	1	heavy	PGD	600.802959	873.444374	AGQAVDDFIEK[+8]	32.37
AGQAVDDFIEK	2	y6	1	light	PGD	596.79586	766.361761	AGQAVDDFIEK
AGQAVDDFIEK	2	y6	1	heavy	PGD	600.802959	774.37596	AGQAVDDFIEK[+8]	32.37
AGQAVDDFIEK	2	y5	1	light	PGD	596.79586	651.334818	AGQAVDDFIEK
AGQAVDDFIEK	2	y5	1	heavy	PGD	600.802959	659.349017	AGQAVDDFIEK[+8]	32.37
AGQAVDDFIEK	2	y4	1	light	PGD	596.79586	536.307875	AGQAVDDFIEK
AGQAVDDFIEK	2	y4	1	heavy	PGD	600.802959	544.322074	AGQAVDDFIEK[+8]	32.37
AGQAVDDFIEK	2	b3	1	light	PGD	596.79586	257.124431	AGQAVDDFIEK
AGQAVDDFIEK	2	b3	1	heavy	PGD	600.802959	257.124431	AGQAVDDFIEK[+8]	32.37
TIFQGIAAK	2	y7	1	light	PGD	474.779285	734.419551	TIFQGIAAK
TIFQGIAAK	2	y7	1	heavy	PGD	478.786384	742.43375	TIFQGIAAK[+8]	33.19
TIFQGIAAK	2	y6	1	light	PGD	474.779285	587.351137	TIFQGIAAK
TIFQGIAAK	2	y6	1	heavy	PGD	478.786384	595.365336	TIFQGIAAK[+8]	33.19
TIFQGIAAK	2	y5	1	light	PGD	474.779285	459.292559	TIFQGIAAK
TIFQGIAAK	2	y5	1	heavy	PGD	478.786384	467.306758	TIFQGIAAK[+8]	33.19
TIFQGIAAK	2	y4	1	light	PGD	474.779285	402.271095	TIFQGIAAK
TIFQGIAAK	2	y4	1	heavy	PGD	478.786384	410.285294	TIFQGIAAK[+8]	33.19
TIFQGIAAK	2	y3	1	light	PGD	474.779285	289.187031	TIFQGIAAK
TIFQGIAAK	2	y3	1	heavy	PGD	478.786384	297.20123	TIFQGIAAK[+8]	33.19
TIFQGIAAK	2	b2	1	light	PGD	474.779285	215.139019	TIFQGIAAK
TIFQGIAAK	2	b2	1	heavy	PGD	478.786384	215.139019	TIFQGIAAK[+8]	33.19
VDDFLANEAK	2	y9	1	light	PGD	561.277303	1022.478916	VDDFLANEAK
VDDFLANEAK	2	y9	1	heavy	PGD	565.284402	1030.493115	VDDFLANEAK[+8]	31.95
VDDFLANEAK	2	y8	1	light	PGD	561.277303	907.451973	VDDFLANEAK
VDDFLANEAK	2	y8	1	heavy	PGD	565.284402	915.466172	VDDFLANEAK[+8]	31.95
VDDFLANEAK	2	y7	1	light	PGD	561.277303	792.42503	VDDFLANEAK
VDDFLANEAK	2	y7	1	heavy	PGD	565.284402	800.439229	VDDFLANEAK[+8]	31.95
VDDFLANEAK	2	y6	1	light	PGD	561.277303	645.356616	VDDFLANEAK
VDDFLANEAK	2	y6	1	heavy	PGD	565.284402	653.370815	VDDFLANEAK[+8]	31.95
VDDFLANEAK	2	y5	1	light	PGD	561.277303	532.272552	VDDFLANEAK
VDDFLANEAK	2	y5	1	heavy	PGD	565.284402	540.286751	VDDFLANEAK[+8]	31.95
VDDFLANEAK	2	b3	1	light	PGD	561.277303	330.129576	VDDFLANEAK
VDDFLANEAK	2	b3	1	heavy	PGD	565.284402	330.129576	VDDFLANEAK[+8]	31.95
TPTLYLDFK	2	y7	1	light	PIR	549.297507	899.487296	TPTLYLDFK
TPTLYLDFK	2	y7	1	heavy	PIR	553.304607	907.501495	TPTLYLDFK[+8]	44.13
TPTLYLDFK	2	y6	1	light	PIR	549.297507	798.439617	TPTLYLDFK
TPTLYLDFK	2	y6	1	heavy	PIR	553.304607	806.453816	TPTLYLDFK[+8]	44.13
TPTLYLDFK	2	y5	1	light	PIR	549.297507	685.355553	TPTLYLDFK
TPTLYLDFK	2	y5	1	heavy	PIR	553.304607	693.369752	TPTLYLDFK[+8]	44.13
TPTLYLDFK	2	y4	1	light	PIR	549.297507	522.292225	TPTLYLDFK
TPTLYLDFK	2	y4	1	heavy	PIR	553.304607	530.306424	TPTLYLDFK[+8]	44.13
TPTLYLDFK	2	y3	1	light	PIR	549.297507	409.208161	TPTLYLDFK
TPTLYLDFK	2	y3	1	heavy	PIR	553.304607	417.22236	TPTLYLDFK[+8]	44.13
TPTLYLDFK	2	b2	1	light	PIR	549.297507	199.107718	TPTLYLDFK
TPTLYLDFK	2	b2	1	heavy	PIR	553.304607	199.107718	TPTLYLDFK[+8]	44.13
LVQAFQFTDK	2	y8	1	light	PRDX1	598.819138	984.478522	LVQAFQFTDK
LVQAFQFTDK	2	y8	1	heavy	PRDX1	602.826238	992.492721	LVQAFQFTDK[+8]	38.24
LVQAFQFTDK	2	y7	1	light	PRDX1	598.819138	856.419945	LVQAFQFTDK
LVQAFQFTDK	2	y7	1	heavy	PRDX1	602.826238	864.434144	LVQAFQFTDK[+8]	38.24
LVQAFQFTDK	2	y6	1	light	PRDX1	598.819138	785.382831	LVQAFQFTDK
LVQAFQFTDK	2	y6	1	heavy	PRDX1	602.826238	793.39703	LVQAFQFTDK[+8]	38.24
LVQAFQFTDK	2	y4	1	light	PRDX1	598.819138	510.255839	LVQAFQFTDK
LVQAFQFTDK	2	y4	1	heavy	PRDX1	602.826238	518.270038	LVQAFQFTDK[+8]	38.24
LVQAFQFTDK	2	y3	1	light	PRDX1	598.819138	363.187425	LVQAFQFTDK
LVQAFQFTDK	2	y3	1	heavy	PRDX1	602.826238	371.201624	LVQAFQFTDK[+8]	38.24
LVQAFQFTDK	2	b2	1	light	PRDX1	598.819138	213.159754	LVQAFQFTDK
LVQAFQFTDK	2	b2	1	heavy	PRDX1	602.826238	213.159754	LVQAFQFTDK[+8]	38.24
TIAQDYGVLK	2	y8	1	light	PRDX1	554.305863	893.472708	TIAQDYGVLK
TIAQDYGVLK	2	y8	1	heavy	PRDX1	558.312963	901.486907	TIAQDYGVLK[+8]	33.41
TIAQDYGVLK	2	y7	1	light	PRDX1	554.305863	822.435595	TIAQDYGVLK
TIAQDYGVLK	2	y7	1	heavy	PRDX1	558.312963	830.449794	TIAQDYGVLK[+8]	33.41
TIAQDYGVLK	2	y6	1	light	PRDX1	554.305863	694.377017	TIAQDYGVLK
TIAQDYGVLK	2	y6	1	heavy	PRDX1	558.312963	702.391216	TIAQDYGVLK[+8]	33.41
TIAQDYGVLK	2	y5	1	light	PRDX1	554.305863	579.350074	TIAQDYGVLK
TIAQDYGVLK	2	y5	1	heavy	PRDX1	558.312963	587.364273	TIAQDYGVLK[+8]	33.41
TIAQDYGVLK	2	y4	1	light	PRDX1	554.305863	416.286745	TIAQDYGVLK
TIAQDYGVLK	2	y4	1	heavy	PRDX1	558.312963	424.300944	TIAQDYGVLK[+8]	33.41
TIAQDYGVLK	2	b2	1	light	PRDX1	554.305863	215.139019	TIAQDYGVLK
TIAQDYGVLK	2	b2	1	heavy	PRDX1	558.312963	215.139019	TIAQDYGVLK[+8]	33.41
LPSLGNK	2	y6	1	light	SLC7A11	364.718696	615.346051	LPSLGNK
LPSLGNK	2	y6	1	heavy	SLC7A11	368.725795	623.36025	LPSLGNK[+8]	22.35
LPSLGNK	2	y5	1	light	SLC7A11	364.718696	518.293287	LPSLGNK
LPSLGNK	2	y5	1	heavy	SLC7A11	368.725795	526.307486	LPSLGNK[+8]	22.35
LPSLGNK	2	y4	1	light	SLC7A11	364.718696	431.261259	LPSLGNK
LPSLGNK	2	y4	1	heavy	SLC7A11	368.725795	439.275458	LPSLGNK[+8]	22.35
LPSLGNK	2	y3	1	light	SLC7A11	364.718696	318.177195	LPSLGNK
LPSLGNK	2	y3	1	heavy	SLC7A11	368.725795	326.191394	LPSLGNK[+8]	22.35
LPSLGNK	2	y6	2	light	SLC7A11	364.718696	308.176664	LPSLGNK
LPSLGNK	2	y6	2	heavy	SLC7A11	368.725795	312.183763	LPSLGNK[+8]	22.35
LPSLGNK	2	b3	1	light	SLC7A11	364.718696	298.176132	LPSLGNK
LPSLGNK	2	b3	1	heavy	SLC7A11	368.725795	298.176132	LPSLGNK[+8]	22.35
IQIFLTFC[+57]K	2	y7	1	light	SLC7A11	585.323002	928.496087	IQIFLTFC[+57]K
IQIFLTFC[+57]K	2	y7	1	heavy	SLC7A11	589.330102	936.510286	IQIFLTFC[+57]K[+8]	48.6
IQIFLTFC[+57]K	2	y6	1	light	SLC7A11	585.323002	815.412023	IQIFLTFC[+57]K
IQIFLTFC[+57]K	2	y6	1	heavy	SLC7A11	589.330102	823.426222	IQIFLTFC[+57]K[+8]	48.6
IQIFLTFC[+57]K	2	y5	1	light	SLC7A11	585.323002	668.343609	IQIFLTFC[+57]K
IQIFLTFC[+57]K	2	y5	1	heavy	SLC7A11	589.330102	676.357808	IQIFLTFC[+57]K[+8]	48.6
IQIFLTFC[+57]K	2	y4	1	light	SLC7A11	585.323002	555.259545	IQIFLTFC[+57]K
IQIFLTFC[+57]K	2	y4	1	heavy	SLC7A11	589.330102	563.273744	IQIFLTFC[+57]K[+8]	48.6
IQIFLTFC[+57]K	2	y3	1	light	SLC7A11	585.323002	454.211866	IQIFLTFC[+57]K
IQIFLTFC[+57]K	2	y3	1	heavy	SLC7A11	589.330102	462.226065	IQIFLTFC[+57]K[+8]	48.6
IQIFLTFC[+57]K	2	b2	1	light	SLC7A11	585.323002	242.149918	IQIFLTFC[+57]K
IQIFLTFC[+57]K	2	b2	1	heavy	SLC7A11	589.330102	242.149918	IQIFLTFC[+57]K[+8]	48.6
NYDIGAALDTIQYSK	2	y11	1	light	SQSTM1	836.414859	1166.605179	NYDIGAALDTIQYSK
NYDIGAALDTIQYSK	2	y11	1	heavy	SQSTM1	840.421959	1174.619378	NYDIGAALDTIQYSK[+8]	47.2
NYDIGAALDTIQYSK	2	y9	1	light	SQSTM1	836.414859	1038.546602	NYDIGAALDTIQYSK
NYDIGAALDTIQYSK	2	y9	1	heavy	SQSTM1	840.421959	1046.560801	NYDIGAALDTIQYSK[+8]	47.2
NYDIGAALDTIQYSK	2	y7	1	light	SQSTM1	836.414859	854.425424	NYDIGAALDTIQYSK
NYDIGAALDTIQYSK	2	y7	1	heavy	SQSTM1	840.421959	862.439623	NYDIGAALDTIQYSK[+8]	47.2
NYDIGAALDTIQYSK	2	y4	1	light	SQSTM1	836.414859	525.266738	NYDIGAALDTIQYSK
NYDIGAALDTIQYSK	2	y4	1	heavy	SQSTM1	840.421959	533.280937	NYDIGAALDTIQYSK[+8]	47.2
NYDIGAALDTIQYSK	2	b2	1	light	SQSTM1	836.414859	278.113532	NYDIGAALDTIQYSK
NYDIGAALDTIQYSK	2	b2	1	heavy	SQSTM1	840.421959	278.113532	NYDIGAALDTIQYSK[+8]	47.2
NYDIGAALDTIQYSK	2	b3	1	light	SQSTM1	836.414859	393.140475	NYDIGAALDTIQYSK
NYDIGAALDTIQYSK	2	b3	1	heavy	SQSTM1	840.421959	393.140475	NYDIGAALDTIQYSK[+8]	47.2
LLGELLQDNAK	2	y9	1	light	TALDO1	607.342977	987.510551	LLGELLQDNAK
LLGELLQDNAK	2	y9	1	heavy	TALDO1	611.350077	995.52475	LLGELLQDNAK[+8]	40.0
LLGELLQDNAK	2	y7	1	light	TALDO1	607.342977	801.446494	LLGELLQDNAK
LLGELLQDNAK	2	y7	1	heavy	TALDO1	611.350077	809.460693	LLGELLQDNAK[+8]	40.0
LLGELLQDNAK	2	y6	1	light	TALDO1	607.342977	688.36243	LLGELLQDNAK
LLGELLQDNAK	2	y6	1	heavy	TALDO1	611.350077	696.376629	LLGELLQDNAK[+8]	40.0
LLGELLQDNAK	2	y5	1	light	TALDO1	607.342977	575.278366	LLGELLQDNAK
LLGELLQDNAK	2	y5	1	heavy	TALDO1	611.350077	583.292565	LLGELLQDNAK[+8]	40.0
LLGELLQDNAK	2	y4	1	light	TALDO1	607.342977	447.219788	LLGELLQDNAK
LLGELLQDNAK	2	y4	1	heavy	TALDO1	611.350077	455.233987	LLGELLQDNAK[+8]	40.0
LLGELLQDNAK	2	b9	1	light	TALDO1	607.342977	996.536037	LLGELLQDNAK
LLGELLQDNAK	2	b9	1	heavy	TALDO1	611.350077	996.536037	LLGELLQDNAK[+8]	40.0
MESALDQLK	2	y8	1	light	TALDO1	517.762974	903.478188	MESALDQLK
MESALDQLK	2	y8	1	heavy	TALDO1	521.770074	911.492387	MESALDQLK[+8]	31.6
MESALDQLK	2	y7	1	light	TALDO1	517.762974	774.435595	MESALDQLK
MESALDQLK	2	y7	1	heavy	TALDO1	521.770074	782.449794	MESALDQLK[+8]	31.6
MESALDQLK	2	y6	1	light	TALDO1	517.762974	687.403566	MESALDQLK
MESALDQLK	2	y6	1	heavy	TALDO1	521.770074	695.417765	MESALDQLK[+8]	31.6
MESALDQLK	2	y5	1	light	TALDO1	517.762974	616.366452	MESALDQLK
MESALDQLK	2	y5	1	heavy	TALDO1	521.770074	624.380651	MESALDQLK[+8]	31.6
MESALDQLK	2	y4	1	light	TALDO1	517.762974	503.282388	MESALDQLK
MESALDQLK	2	y4	1	heavy	TALDO1	521.770074	511.296587	MESALDQLK[+8]	31.6
MESALDQLK	2	b2	1	light	TALDO1	517.762974	261.090354	MESALDQLK
MESALDQLK	2	b2	1	heavy	TALDO1	521.770074	261.090354	MESALDQLK[+8]	31.6
AVELAANTK	2	y7	1	light	TKT	458.758549	746.404294	AVELAANTK
AVELAANTK	2	y7	1	heavy	TKT	462.765649	754.418493	AVELAANTK[+8]	17.85
AVELAANTK	2	y6	1	light	TKT	458.758549	617.361701	AVELAANTK
AVELAANTK	2	y6	1	heavy	TKT	462.765649	625.3759	AVELAANTK[+8]	17.85
AVELAANTK	2	y5	1	light	TKT	458.758549	504.277637	AVELAANTK
AVELAANTK	2	y5	1	heavy	TKT	462.765649	512.291836	AVELAANTK[+8]	17.85
AVELAANTK	2	y4	1	light	TKT	458.758549	433.240524	AVELAANTK
AVELAANTK	2	y4	1	heavy	TKT	462.765649	441.254723	AVELAANTK[+8]	17.85
AVELAANTK	2	y3	1	light	TKT	458.758549	362.20341	AVELAANTK
AVELAANTK	2	y3	1	heavy	TKT	462.765649	370.217609	AVELAANTK[+8]	17.85
AVELAANTK	2	b2	1	light	TKT	458.758549	171.112804	AVELAANTK
AVELAANTK	2	b2	1	heavy	TKT	462.765649	171.112804	AVELAANTK[+8]	17.85
SATWTYSPLLK	2	y8	1	light	TP73	633.84007	1007.556044	SATWTYSPLLK
SATWTYSPLLK	2	y8	1	heavy	TP73	637.84717	1015.570243	SATWTYSPLLK[+8]	43.3
SATWTYSPLLK	2	y7	1	light	TP73	633.84007	821.476731	SATWTYSPLLK
SATWTYSPLLK	2	y7	1	heavy	TP73	637.84717	829.49093	SATWTYSPLLK[+8]	43.3
SATWTYSPLLK	2	y6	1	light	TP73	633.84007	720.429053	SATWTYSPLLK
SATWTYSPLLK	2	y6	1	heavy	TP73	637.84717	728.443252	SATWTYSPLLK[+8]	43.3
SATWTYSPLLK	2	y5	1	light	TP73	633.84007	557.365724	SATWTYSPLLK
SATWTYSPLLK	2	y5	1	heavy	TP73	637.84717	565.379923	SATWTYSPLLK[+8]	43.3
SATWTYSPLLK	2	y4	1	light	TP73	633.84007	470.333696	SATWTYSPLLK
SATWTYSPLLK	2	y4	1	heavy	TP73	637.84717	478.347895	SATWTYSPLLK[+8]	43.3
SATWTYSPLLK	2	b3	1	light	TP73	633.84007	260.124097	SATWTYSPLLK
SATWTYSPLLK	2	b3	1	heavy	TP73	637.84717	260.124097	SATWTYSPLLK[+8]	43.3
VGEFSGANK	2	y8	1	light	TXN	454.727249	809.378808	VGEFSGANK
VGEFSGANK	2	y8	1	heavy	TXN	458.734348	817.393007	VGEFSGANK[+8]	16.23
VGEFSGANK	2	y7	1	light	TXN	454.727249	752.357344	VGEFSGANK
VGEFSGANK	2	y7	1	heavy	TXN	458.734348	760.371543	VGEFSGANK[+8]	16.23
VGEFSGANK	2	y6	1	light	TXN	454.727249	623.314751	VGEFSGANK
VGEFSGANK	2	y6	1	heavy	TXN	458.734348	631.32895	VGEFSGANK[+8]	16.23
VGEFSGANK	2	y5	1	light	TXN	454.727249	476.246337	VGEFSGANK
VGEFSGANK	2	y5	1	heavy	TXN	458.734348	484.260536	VGEFSGANK[+8]	16.23
VGEFSGANK	2	y4	1	light	TXN	454.727249	389.214309	VGEFSGANK
VGEFSGANK	2	y4	1	heavy	TXN	458.734348	397.228508	VGEFSGANK[+8]	16.23
VGEFSGANK	2	y3	1	light	TXN	454.727249	332.192845	VGEFSGANK
VGEFSGANK	2	y3	1	heavy	TXN	458.734348	340.207044	VGEFSGANK[+8]	16.23
LGFEDGSVLK	2	y5	1	light	UCHL1	532.784764	503.318774	LGFEDGSVLK
LGFEDGSVLK	2	y5	1	heavy	UCHL1	536.791863	511.332973	LGFEDGSVLK[+8]	22.33
LGFEDGSVLK	2	y4	1	light	UCHL1	532.784764	446.29731	LGFEDGSVLK
LGFEDGSVLK	2	y4	1	heavy	UCHL1	536.791863	454.311509	LGFEDGSVLK[+8]	22.33
LGFEDGSVLK	2	y3	2	light	UCHL1	532.784764	180.136279	LGFEDGSVLK
LGFEDGSVLK	2	y3	2	heavy	UCHL1	536.791863	184.143378	LGFEDGSVLK[+8]	22.33
LGFEDGSVLK	2	b4	1	light	UCHL1	532.784764	447.223811	LGFEDGSVLK
LGFEDGSVLK	2	b4	1	heavy	UCHL1	536.791863	447.223811	LGFEDGSVLK[+8]	22.33
LGFEDGSVLK	2	b6	1	light	UCHL1	532.784764	619.272218	LGFEDGSVLK
LGFEDGSVLK	2	b6	1	heavy	UCHL1	536.791863	619.272218	LGFEDGSVLK[+8]	22.33
FSAVALC[+57]K	2	y7	1	light	UCHL1	448.238938	748.402186	FSAVALC[+57]K
FSAVALC[+57]K	2	y7	1	heavy	UCHL1	452.246038	756.416385	FSAVALC[+57]K[+8]	29.02
FSAVALC[+57]K	2	y6	1	light	UCHL1	448.238938	661.370158	FSAVALC[+57]K
FSAVALC[+57]K	2	y6	1	heavy	UCHL1	452.246038	669.384357	FSAVALC[+57]K[+8]	29.02
FSAVALC[+57]K	2	y5	1	light	UCHL1	448.238938	590.333044	FSAVALC[+57]K
FSAVALC[+57]K	2	y5	1	heavy	UCHL1	452.246038	598.347243	FSAVALC[+57]K[+8]	29.02
FSAVALC[+57]K	2	y4	1	light	UCHL1	448.238938	491.26463	FSAVALC[+57]K
FSAVALC[+57]K	2	y4	1	heavy	UCHL1	452.246038	499.278829	FSAVALC[+57]K[+8]	29.02
FSAVALC[+57]K	2	y3	1	light	UCHL1	448.238938	420.227516	FSAVALC[+57]K
FSAVALC[+57]K	2	y3	1	heavy	UCHL1	452.246038	428.241715	FSAVALC[+57]K[+8]	29.02
FSAVALC[+57]K	2	b2	1	light	UCHL1	448.238938	235.107718	FSAVALC[+57]K
FSAVALC[+57]K	2	b2	1	heavy	UCHL1	452.246038	235.107718	FSAVALC[+57]K[+8]	29.02
DQLSLGNAALQITDVK	2	y11	1	light	CD274	843.457058	1129.621164	DQLSLGNAALQITDVK
DQLSLGNAALQITDVK	2	y11	1	heavy	CD274	847.464158	1137.635363	DQLSLGNAALQITDVK[+8]	48.83
DQLSLGNAALQITDVK	2	y8	1	light	CD274	843.457058	887.519659	DQLSLGNAALQITDVK
DQLSLGNAALQITDVK	2	y8	1	heavy	CD274	847.464158	895.533858	DQLSLGNAALQITDVK[+8]	48.83
DQLSLGNAALQITDVK	2	y5	1	light	CD274	843.457058	575.339903	DQLSLGNAALQITDVK
DQLSLGNAALQITDVK	2	y5	1	heavy	CD274	847.464158	583.354102	DQLSLGNAALQITDVK[+8]	48.83
DQLSLGNAALQITDVK	2	y4	1	light	CD274	843.457058	462.255839	DQLSLGNAALQITDVK
DQLSLGNAALQITDVK	2	y4	1	heavy	CD274	847.464158	470.270038	DQLSLGNAALQITDVK[+8]	48.83
DQLSLGNAALQITDVK	2	b2	1	light	CD274	843.457058	244.092797	DQLSLGNAALQITDVK
DQLSLGNAALQITDVK	2	b2	1	heavy	CD274	847.464158	244.092797	DQLSLGNAALQITDVK[+8]	48.83
DQLSLGNAALQITDVK	2	b3	1	light	CD274	843.457058	357.176861	DQLSLGNAALQITDVK
DQLSLGNAALQITDVK	2	b3	1	heavy	CD274	847.464158	357.176861	DQLSLGNAALQITDVK[+8]	48.83
VIPELNGK	2	y6	1	light	GAPDH	435.258185	657.356616	VIPELNGK
VIPELNGK	2	y6	1	heavy	GAPDH	439.265284	665.370815	VIPELNGK[+8]	26.11
VIPELNGK	2	y5	1	light	GAPDH	435.258185	560.303852	VIPELNGK
VIPELNGK	2	y5	1	heavy	GAPDH	439.265284	568.318051	VIPELNGK[+8]	26.11
VIPELNGK	2	y4	1	light	GAPDH	435.258185	431.261259	VIPELNGK
VIPELNGK	2	y4	1	heavy	GAPDH	439.265284	439.275458	VIPELNGK[+8]	26.11
VIPELNGK	2	y3	1	light	GAPDH	435.258185	318.177195	VIPELNGK
VIPELNGK	2	y3	1	heavy	GAPDH	439.265284	326.191394	VIPELNGK[+8]	26.11
VIPELNGK	2	y6	2	light	GAPDH	435.258185	329.181946	VIPELNGK
VIPELNGK	2	y6	2	heavy	GAPDH	439.265284	333.189045	VIPELNGK[+8]	26.11
VIPELNGK	2	b4	1	light	GAPDH	435.258185	439.255111	VIPELNGK
VIPELNGK	2	b4	1	heavy	GAPDH	439.265284	439.255111	VIPELNGK[+8]	26.11
GALQNIIPASTGAAK	2	y11	1	light	GAPDH	706.398815	1042.589135	GALQNIIPASTGAAK
GALQNIIPASTGAAK	2	y11	1	heavy	GAPDH	710.405915	1050.603334	GALQNIIPASTGAAK[+8]	37.13
GALQNIIPASTGAAK	2	y10	1	light	GAPDH	706.398815	928.546208	GALQNIIPASTGAAK
GALQNIIPASTGAAK	2	y10	1	heavy	GAPDH	710.405915	936.560407	GALQNIIPASTGAAK[+8]	37.13
GALQNIIPASTGAAK	2	y9	1	light	GAPDH	706.398815	815.462144	GALQNIIPASTGAAK
GALQNIIPASTGAAK	2	y9	1	heavy	GAPDH	710.405915	823.476343	GALQNIIPASTGAAK[+8]	37.13
GALQNIIPASTGAAK	2	y8	1	light	GAPDH	706.398815	702.37808	GALQNIIPASTGAAK
GALQNIIPASTGAAK	2	y8	1	heavy	GAPDH	710.405915	710.392279	GALQNIIPASTGAAK[+8]	37.13
GALQNIIPASTGAAK	2	b3	1	light	GAPDH	706.398815	242.149918	GALQNIIPASTGAAK
GALQNIIPASTGAAK	2	b3	1	heavy	GAPDH	710.405915	242.149918	GALQNIIPASTGAAK[+8]	37.13
GALQNIIPASTGAAK	2	b7	1	light	GAPDH	706.398815	710.419551	GALQNIIPASTGAAK
GALQNIIPASTGAAK	2	b7	1	heavy	GAPDH	710.405915	710.419551	GALQNIIPASTGAAK[+8]	37.13
VVAC[+57]TSAFLLWDPTK	2	y10	1	light	BLVRB	854.442366	1177.625186	VVAC[+57]TSAFLLWDPTK
VVAC[+57]TSAFLLWDPTK	2	y10	1	heavy	BLVRB	858.449465	1185.639385	VVAC[+57]TSAFLLWDPTK[+8]	52.73
VVAC[+57]TSAFLLWDPTK	2	y6	1	light	BLVRB	854.442366	759.403566	VVAC[+57]TSAFLLWDPTK
VVAC[+57]TSAFLLWDPTK	2	y6	1	heavy	BLVRB	858.449465	767.417765	VVAC[+57]TSAFLLWDPTK[+8]	52.73
VVAC[+57]TSAFLLWDPTK	2	y5	1	light	BLVRB	854.442366	646.319502	VVAC[+57]TSAFLLWDPTK
VVAC[+57]TSAFLLWDPTK	2	y5	1	heavy	BLVRB	858.449465	654.333701	VVAC[+57]TSAFLLWDPTK[+8]	52.73
VVAC[+57]TSAFLLWDPTK	2	y4	1	light	BLVRB	854.442366	460.240189	VVAC[+57]TSAFLLWDPTK
VVAC[+57]TSAFLLWDPTK	2	y4	1	heavy	BLVRB	858.449465	468.254388	VVAC[+57]TSAFLLWDPTK[+8]	52.73
VVAC[+57]TSAFLLWDPTK	2	y3	1	light	BLVRB	854.442366	345.213246	VVAC[+57]TSAFLLWDPTK
VVAC[+57]TSAFLLWDPTK	2	y3	1	heavy	BLVRB	858.449465	353.227445	VVAC[+57]TSAFLLWDPTK[+8]	52.73
VVAC[+57]TSAFLLWDPTK	2	b2	1	light	BLVRB	854.442366	199.144104	VVAC[+57]TSAFLLWDPTK
VVAC[+57]TSAFLLWDPTK	2	b2	1	heavy	BLVRB	858.449465	199.144104	VVAC[+57]TSAFLLWDPTK[+8]	52.73
VLELVSITANK	2	y9	1	light	SHMT2	593.855721	974.551687	VLELVSITANK
VLELVSITANK	2	y9	1	heavy	SHMT2	597.86282	982.565886	VLELVSITANK[+8]	41.26
VLELVSITANK	2	y7	1	light	SHMT2	593.855721	732.42503	VLELVSITANK
VLELVSITANK	2	y7	1	heavy	SHMT2	597.86282	740.439229	VLELVSITANK[+8]	41.26
VLELVSITANK	2	y6	1	light	SHMT2	593.855721	633.356616	VLELVSITANK
VLELVSITANK	2	y6	1	heavy	SHMT2	597.86282	641.370815	VLELVSITANK[+8]	41.26
VLELVSITANK	2	y4	1	light	SHMT2	593.855721	433.240524	VLELVSITANK
VLELVSITANK	2	y4	1	heavy	SHMT2	597.86282	441.254723	VLELVSITANK[+8]	41.26
VLELVSITANK	2	b2	1	light	SHMT2	593.855721	213.159754	VLELVSITANK
VLELVSITANK	2	b2	1	heavy	SHMT2	597.86282	213.159754	VLELVSITANK[+8]	41.26
VLELVSITANK	2	b6	1	light	SHMT2	593.855721	641.386853	VLELVSITANK
VLELVSITANK	2	b6	1	heavy	SHMT2	597.86282	641.386853	VLELVSITANK[+8]	41.26
EFAAGYNVK	2	y7	1	light	GPX4	499.750724	722.383165	EFAAGYNVK
EFAAGYNVK	2	y7	1	heavy	GPX4	503.757824	730.397364	EFAAGYNVK[+8]	26.41
EFAAGYNVK	2	y6	1	light	GPX4	499.750724	651.346051	EFAAGYNVK
EFAAGYNVK	2	y6	1	heavy	GPX4	503.757824	659.36025	EFAAGYNVK[+8]	26.41
EFAAGYNVK	2	y5	1	light	GPX4	499.750724	580.308937	EFAAGYNVK
EFAAGYNVK	2	y5	1	heavy	GPX4	503.757824	588.323136	EFAAGYNVK[+8]	26.41
EFAAGYNVK	2	y4	1	light	GPX4	499.750724	523.287474	EFAAGYNVK
EFAAGYNVK	2	y4	1	heavy	GPX4	503.757824	531.301673	EFAAGYNVK[+8]	26.41
EFAAGYNVK	2	y3	1	light	GPX4	499.750724	360.224145	EFAAGYNVK
EFAAGYNVK	2	y3	1	heavy	GPX4	503.757824	368.238344	EFAAGYNVK[+8]	26.41
EFAAGYNVK	2	y6	2	light	GPX4	499.750724	326.176664	EFAAGYNVK
EFAAGYNVK	2	y6	2	heavy	GPX4	503.757824	330.183763	EFAAGYNVK[+8]	26.41
ILAFPC[+57]NQFGK	2	y9	1	light	GPX4	647.834265	1068.493127	ILAFPC[+57]NQFGK
ILAFPC[+57]NQFGK	2	y9	1	heavy	GPX4	651.841365	1076.507326	ILAFPC[+57]NQFGK[+8]	41.67
ILAFPC[+57]NQFGK	2	y8	1	light	GPX4	647.834265	997.456013	ILAFPC[+57]NQFGK
ILAFPC[+57]NQFGK	2	y8	1	heavy	GPX4	651.841365	1005.470212	ILAFPC[+57]NQFGK[+8]	41.67
ILAFPC[+57]NQFGK	2	y7	1	light	GPX4	647.834265	850.387599	ILAFPC[+57]NQFGK
ILAFPC[+57]NQFGK	2	y7	1	heavy	GPX4	651.841365	858.401798	ILAFPC[+57]NQFGK[+8]	41.67
ILAFPC[+57]NQFGK	2	y7	2	light	GPX4	647.834265	425.697437	ILAFPC[+57]NQFGK
ILAFPC[+57]NQFGK	2	y7	2	heavy	GPX4	651.841365	429.704537	ILAFPC[+57]NQFGK[+8]	41.67
ILAFPC[+57]NQFGK	2	b2	1	light	GPX4	647.834265	227.175404	ILAFPC[+57]NQFGK
ILAFPC[+57]NQFGK	2	b2	1	heavy	GPX4	651.841365	227.175404	ILAFPC[+57]NQFGK[+8]	41.67
ILAFPC[+57]NQFGK	2	b3	1	light	GPX4	647.834265	298.212518	ILAFPC[+57]NQFGK
ILAFPC[+57]NQFGK	2	b3	1	heavy	GPX4	651.841365	298.212518	ILAFPC[+57]NQFGK[+8]	41.67
FGVIFAGAQK	2	y7	1	light	PSAT1	519.292559	734.419551	FGVIFAGAQK
FGVIFAGAQK	2	y7	1	heavy	PSAT1	523.299659	742.43375	FGVIFAGAQK[+8]	38.26
FGVIFAGAQK	2	y6	1	light	PSAT1	519.292559	621.335487	FGVIFAGAQK
FGVIFAGAQK	2	y6	1	heavy	PSAT1	523.299659	629.349686	FGVIFAGAQK[+8]	38.26
FGVIFAGAQK	2	y5	1	light	PSAT1	519.292559	474.267073	FGVIFAGAQK
FGVIFAGAQK	2	y5	1	heavy	PSAT1	523.299659	482.281272	FGVIFAGAQK[+8]	38.26
FGVIFAGAQK	2	y4	1	light	PSAT1	519.292559	403.229959	FGVIFAGAQK
FGVIFAGAQK	2	y4	1	heavy	PSAT1	523.299659	411.244158	FGVIFAGAQK[+8]	38.26
FGVIFAGAQK	2	b2	1	light	PSAT1	519.292559	205.097154	FGVIFAGAQK
FGVIFAGAQK	2	b2	1	heavy	PSAT1	523.299659	205.097154	FGVIFAGAQK[+8]	38.26
FGVIFAGAQK	2	b3	1	light	PSAT1	519.292559	304.165568	FGVIFAGAQK
FGVIFAGAQK	2	b3	1	heavy	PSAT1	523.299659	304.165568	FGVIFAGAQK[+8]	38.26
TAAQVLIR	2	y7	1	light	AKR1B10	436.271627	770.488299	TAAQVLIR
TAAQVLIR	2	y7	1	heavy	AKR1B10	441.275761	780.496568	TAAQVLIR[+10]	25.65
TAAQVLIR	2	y6	1	light	AKR1B10	436.271627	699.451185	TAAQVLIR
TAAQVLIR	2	y6	1	heavy	AKR1B10	441.275761	709.459454	TAAQVLIR[+10]	25.65
TAAQVLIR	2	y5	1	light	AKR1B10	436.271627	628.414071	TAAQVLIR
TAAQVLIR	2	y5	1	heavy	AKR1B10	441.275761	638.42234	TAAQVLIR[+10]	25.65
TAAQVLIR	2	y4	1	light	AKR1B10	436.271627	500.355494	TAAQVLIR
TAAQVLIR	2	y4	1	heavy	AKR1B10	441.275761	510.363763	TAAQVLIR[+10]	25.65
TAAQVLIR	2	y3	1	light	AKR1B10	436.271627	401.28708	TAAQVLIR
TAAQVLIR	2	y3	1	heavy	AKR1B10	441.275761	411.295349	TAAQVLIR[+10]	25.65
TAAQVLIR	2	b2	1	light	AKR1B10	436.271627	173.092068	TAAQVLIR
TAAQVLIR	2	b2	1	heavy	AKR1B10	441.275761	173.092068	TAAQVLIR[+10]	25.65
VAIDAGYR	2	y7	1	light	AKR1B10	432.732334	765.388979	VAIDAGYR
VAIDAGYR	2	y7	1	heavy	AKR1B10	437.736469	775.397248	VAIDAGYR[+10]	24.19
VAIDAGYR	2	y6	1	light	AKR1B10	432.732334	694.351865	VAIDAGYR
VAIDAGYR	2	y6	1	heavy	AKR1B10	437.736469	704.360134	VAIDAGYR[+10]	24.19
VAIDAGYR	2	y5	1	light	AKR1B10	432.732334	581.267801	VAIDAGYR
VAIDAGYR	2	y5	1	heavy	AKR1B10	437.736469	591.27607	VAIDAGYR[+10]	24.19
VAIDAGYR	2	y4	1	light	AKR1B10	432.732334	466.240858	VAIDAGYR
VAIDAGYR	2	y4	1	heavy	AKR1B10	437.736469	476.249127	VAIDAGYR[+10]	24.19
VAIDAGYR	2	y3	1	light	AKR1B10	432.732334	395.203744	VAIDAGYR
VAIDAGYR	2	y3	1	heavy	AKR1B10	437.736469	405.212013	VAIDAGYR[+10]	24.19
VAIDAGYR	2	b2	1	light	AKR1B10	432.732334	171.112804	VAIDAGYR
VAIDAGYR	2	b2	1	heavy	AKR1B10	437.736469	171.112804	VAIDAGYR[+10]	24.19
ALLTPVAIAAGR	2	y10	1	light	GSR	576.858598	968.588741	ALLTPVAIAAGR
ALLTPVAIAAGR	2	y10	1	heavy	GSR	581.862732	978.59701	ALLTPVAIAAGR[+10]	42.22
ALLTPVAIAAGR	2	y9	1	light	GSR	576.858598	855.504677	ALLTPVAIAAGR
ALLTPVAIAAGR	2	y9	1	heavy	GSR	581.862732	865.512946	ALLTPVAIAAGR[+10]	42.22
ALLTPVAIAAGR	2	y8	1	light	GSR	576.858598	754.456999	ALLTPVAIAAGR
ALLTPVAIAAGR	2	y8	1	heavy	GSR	581.862732	764.465268	ALLTPVAIAAGR[+10]	42.22
ALLTPVAIAAGR	2	y6	1	light	GSR	576.858598	558.335821	ALLTPVAIAAGR
ALLTPVAIAAGR	2	y6	1	heavy	GSR	581.862732	568.34409	ALLTPVAIAAGR[+10]	42.22
ALLTPVAIAAGR	2	b2	1	light	GSR	576.858598	185.128454	ALLTPVAIAAGR
ALLTPVAIAAGR	2	b2	1	heavy	GSR	581.862732	185.128454	ALLTPVAIAAGR[+10]	42.22
ALLTPVAIAAGR	2	b11	1	light	GSR	576.858598	978.598243	ALLTPVAIAAGR
ALLTPVAIAAGR	2	b11	1	heavy	GSR	581.862732	978.598243	ALLTPVAIAAGR[+10]	42.22
LISEEDLLR	2	y8	1	light	MYC	544.303321	974.515302	LISEEDLLR
LISEEDLLR	2	y8	1	heavy	MYC	549.307455	984.523571	LISEEDLLR[+10]	39.39
LISEEDLLR	2	y7	1	light	MYC	544.303321	861.431238	LISEEDLLR
LISEEDLLR	2	y7	1	heavy	MYC	549.307455	871.439507	LISEEDLLR[+10]	39.39
LISEEDLLR	2	y6	1	light	MYC	544.303321	774.399209	LISEEDLLR
LISEEDLLR	2	y6	1	heavy	MYC	549.307455	784.407478	LISEEDLLR[+10]	39.39
LISEEDLLR	2	y5	1	light	MYC	544.303321	645.356616	LISEEDLLR
LISEEDLLR	2	y5	1	heavy	MYC	549.307455	655.364885	LISEEDLLR[+10]	39.39
LISEEDLLR	2	y3	1	light	MYC	544.303321	401.28708	LISEEDLLR
LISEEDLLR	2	y3	1	heavy	MYC	549.307455	411.295349	LISEEDLLR[+10]	39.39
LISEEDLLR	2	b2	1	light	MYC	544.303321	227.175404	LISEEDLLR
LISEEDLLR	2	b2	1	heavy	MYC	549.307455	227.175404	LISEEDLLR[+10]	39.39
PLNVSFTNR	2	y8	1	light	MYC	524.282723	950.505406	PLNVSFTNR
PLNVSFTNR	2	y8	1	heavy	MYC	529.286857	960.513675	PLNVSFTNR[+10]	31.92
PLNVSFTNR	2	y7	1	light	MYC	524.282723	837.421342	PLNVSFTNR
PLNVSFTNR	2	y7	1	heavy	MYC	529.286857	847.429611	PLNVSFTNR[+10]	31.92
PLNVSFTNR	2	y6	1	light	MYC	524.282723	723.378414	PLNVSFTNR
PLNVSFTNR	2	y6	1	heavy	MYC	529.286857	733.386683	PLNVSFTNR[+10]	31.92
PLNVSFTNR	2	y5	1	light	MYC	524.282723	624.31	PLNVSFTNR
PLNVSFTNR	2	y5	1	heavy	MYC	529.286857	634.318269	PLNVSFTNR[+10]	31.92
PLNVSFTNR	2	b2	1	light	MYC	524.282723	211.144104	PLNVSFTNR
PLNVSFTNR	2	b2	1	heavy	MYC	529.286857	211.144104	PLNVSFTNR[+10]	31.92
PLNVSFTNR	2	b3	1	light	MYC	524.282723	325.187031	PLNVSFTNR
PLNVSFTNR	2	b3	1	heavy	MYC	529.286857	325.187031	PLNVSFTNR[+10]	31.92
VEYLDDR	2	y6	1	light	TP53	455.219257	810.362824	VEYLDDR
VEYLDDR	2	y6	1	heavy	TP53	460.223391	820.371093	VEYLDDR[+10]	24.26
VEYLDDR	2	y5	1	light	TP53	455.219257	681.32023	VEYLDDR
VEYLDDR	2	y5	1	heavy	TP53	460.223391	691.328499	VEYLDDR[+10]	24.26
VEYLDDR	2	y4	1	light	TP53	455.219257	518.256902	VEYLDDR
VEYLDDR	2	y4	1	heavy	TP53	460.223391	528.265171	VEYLDDR[+10]	24.26
VEYLDDR	2	y3	1	light	TP53	455.219257	405.172838	VEYLDDR
VEYLDDR	2	y3	1	heavy	TP53	460.223391	415.181107	VEYLDDR[+10]	24.26
VEYLDDR	2	b2	1	light	TP53	455.219257	229.118283	VEYLDDR
VEYLDDR	2	b2	1	heavy	TP53	460.223391	229.118283	VEYLDDR[+10]	24.26
VEYLDDR	2	b3	1	light	TP53	455.219257	392.181612	VEYLDDR
VEYLDDR	2	b3	1	heavy	TP53	460.223391	392.181612	VEYLDDR[+10]	24.26
TYQGSYGFR	2	y7	1	light	TP53	539.751255	814.384228	TYQGSYGFR
TYQGSYGFR	2	y7	1	heavy	TP53	544.75539	824.392497	TYQGSYGFR[+10]	26.47
TYQGSYGFR	2	y6	1	light	TP53	539.751255	686.32565	TYQGSYGFR
TYQGSYGFR	2	y6	1	heavy	TP53	544.75539	696.333919	TYQGSYGFR[+10]	26.47
TYQGSYGFR	2	y5	1	light	TP53	539.751255	629.304186	TYQGSYGFR
TYQGSYGFR	2	y5	1	heavy	TP53	544.75539	639.312455	TYQGSYGFR[+10]	26.47
TYQGSYGFR	2	y4	1	light	TP53	539.751255	542.272158	TYQGSYGFR
TYQGSYGFR	2	y4	1	heavy	TP53	544.75539	552.280427	TYQGSYGFR[+10]	26.47
TYQGSYGFR	2	y3	1	light	TP53	539.751255	379.208829	TYQGSYGFR
TYQGSYGFR	2	y3	1	heavy	TP53	544.75539	389.217098	TYQGSYGFR[+10]	26.47
TYQGSYGFR	2	b2	1	light	TP53	539.751255	265.118283	TYQGSYGFR
TYQGSYGFR	2	b2	1	heavy	TP53	544.75539	265.118283	TYQGSYGFR[+10]	26.47
AALEQDLAFWYGPR	2	y10	1	light	HMOX1	818.909547	1252.610933	AALEQDLAFWYGPR
AALEQDLAFWYGPR	2	y10	1	heavy	HMOX1	823.913682	1262.619202	AALEQDLAFWYGPR[+10]	52.15
AALEQDLAFWYGPR	2	y9	1	light	HMOX1	818.909547	1124.552356	AALEQDLAFWYGPR
AALEQDLAFWYGPR	2	y9	1	heavy	HMOX1	823.913682	1134.560625	AALEQDLAFWYGPR[+10]	52.15
AALEQDLAFWYGPR	2	y8	1	light	HMOX1	818.909547	1009.525413	AALEQDLAFWYGPR
AALEQDLAFWYGPR	2	y8	1	heavy	HMOX1	823.913682	1019.533682	AALEQDLAFWYGPR[+10]	52.15
AALEQDLAFWYGPR	2	y7	1	light	HMOX1	818.909547	896.441349	AALEQDLAFWYGPR
AALEQDLAFWYGPR	2	y7	1	heavy	HMOX1	823.913682	906.449618	AALEQDLAFWYGPR[+10]	52.15
AALEQDLAFWYGPR	2	y6	1	light	HMOX1	818.909547	825.404235	AALEQDLAFWYGPR
AALEQDLAFWYGPR	2	y6	1	heavy	HMOX1	823.913682	835.412504	AALEQDLAFWYGPR[+10]	52.15
AALEQDLAFWYGPR	2	y5	1	light	HMOX1	818.909547	678.335821	AALEQDLAFWYGPR
AALEQDLAFWYGPR	2	y5	1	heavy	HMOX1	823.913682	688.34409	AALEQDLAFWYGPR[+10]	52.15
IFGPIWNR	2	y7	1	light	G6PD	501.779619	889.467898	IFGPIWNR
IFGPIWNR	2	y7	1	heavy	G6PD	506.783753	899.476167	IFGPIWNR[+10]	42.97
IFGPIWNR	2	y6	1	light	G6PD	501.779619	742.399484	IFGPIWNR
IFGPIWNR	2	y6	1	heavy	G6PD	506.783753	752.407753	IFGPIWNR[+10]	42.97
IFGPIWNR	2	y5	1	light	G6PD	501.779619	685.37802	IFGPIWNR
IFGPIWNR	2	y5	1	heavy	G6PD	506.783753	695.386289	IFGPIWNR[+10]	42.97
IFGPIWNR	2	y4	1	light	G6PD	501.779619	588.325256	IFGPIWNR
IFGPIWNR	2	y4	1	heavy	G6PD	506.783753	598.333525	IFGPIWNR[+10]	42.97
IFGPIWNR	2	y3	1	light	G6PD	501.779619	475.241192	IFGPIWNR
IFGPIWNR	2	y3	1	heavy	G6PD	506.783753	485.249461	IFGPIWNR[+10]	42.97
IFGPIWNR	2	y5	2	light	G6PD	501.779619	343.192648	IFGPIWNR
IFGPIWNR	2	y5	2	heavy	G6PD	506.783753	348.196783	IFGPIWNR[+10]	42.97
DGLLPENTFIVGYAR	2	y11	1	light	G6PD	832.935762	1266.647713	DGLLPENTFIVGYAR
DGLLPENTFIVGYAR	2	y11	1	heavy	G6PD	837.939896	1276.655982	DGLLPENTFIVGYAR[+10]	52.74
DGLLPENTFIVGYAR	2	y10	1	light	G6PD	832.935762	1169.594949	DGLLPENTFIVGYAR
DGLLPENTFIVGYAR	2	y10	1	heavy	G6PD	837.939896	1179.603218	DGLLPENTFIVGYAR[+10]	52.74
DGLLPENTFIVGYAR	2	y9	1	light	G6PD	832.935762	1040.552356	DGLLPENTFIVGYAR
DGLLPENTFIVGYAR	2	y9	1	heavy	G6PD	837.939896	1050.560625	DGLLPENTFIVGYAR[+10]	52.74
DGLLPENTFIVGYAR	2	y7	1	light	G6PD	832.935762	825.46175	DGLLPENTFIVGYAR
DGLLPENTFIVGYAR	2	y7	1	heavy	G6PD	837.939896	835.470019	DGLLPENTFIVGYAR[+10]	52.74
DGLLPENTFIVGYAR	2	y5	1	light	G6PD	832.935762	565.309272	DGLLPENTFIVGYAR
DGLLPENTFIVGYAR	2	y5	1	heavy	G6PD	837.939896	575.317541	DGLLPENTFIVGYAR[+10]	52.74
DGLLPENTFIVGYAR	2	b3	1	light	G6PD	832.935762	286.139747	DGLLPENTFIVGYAR
DGLLPENTFIVGYAR	2	b3	1	heavy	G6PD	837.939896	286.139747	DGLLPENTFIVGYAR[+10]	52.74
LEDFFAR	2	y6	1	light	G6PD	449.226885	784.36243	LEDFFAR
LEDFFAR	2	y6	1	heavy	G6PD	454.231019	794.370699	LEDFFAR[+10]	37.85
LEDFFAR	2	y5	1	light	G6PD	449.226885	655.319837	LEDFFAR
LEDFFAR	2	y5	1	heavy	G6PD	454.231019	665.328106	LEDFFAR[+10]	37.85
LEDFFAR	2	y4	1	light	G6PD	449.226885	540.292893	LEDFFAR
LEDFFAR	2	y4	1	heavy	G6PD	454.231019	550.301162	LEDFFAR[+10]	37.85
LEDFFAR	2	y3	1	light	G6PD	449.226885	393.22448	LEDFFAR
LEDFFAR	2	y3	1	heavy	G6PD	454.231019	403.232749	LEDFFAR[+10]	37.85
LEDFFAR	2	b2	1	light	G6PD	449.226885	243.133933	LEDFFAR
LEDFFAR	2	b2	1	heavy	G6PD	454.231019	243.133933	LEDFFAR[+10]	37.85
LEDFFAR	2	b3	1	light	G6PD	449.226885	358.160876	LEDFFAR
LEDFFAR	2	b3	1	heavy	G6PD	454.231019	358.160876	LEDFFAR[+10]	37.85
YEQYLDNLLVR	2	y9	1	light	PIK3CA	713.372266	1133.631334	YEQYLDNLLVR
YEQYLDNLLVR	2	y9	1	heavy	PIK3CA	718.376401	1143.639603	YEQYLDNLLVR[+10]	46.6
YEQYLDNLLVR	2	y8	1	light	PIK3CA	713.372266	1005.572757	YEQYLDNLLVR
YEQYLDNLLVR	2	y8	1	heavy	PIK3CA	718.376401	1015.581026	YEQYLDNLLVR[+10]	46.6
YEQYLDNLLVR	2	y7	1	light	PIK3CA	713.372266	842.509428	YEQYLDNLLVR
YEQYLDNLLVR	2	y7	1	heavy	PIK3CA	718.376401	852.517697	YEQYLDNLLVR[+10]	46.6
YEQYLDNLLVR	2	y6	1	light	PIK3CA	713.372266	729.425364	YEQYLDNLLVR
YEQYLDNLLVR	2	y6	1	heavy	PIK3CA	718.376401	739.433633	YEQYLDNLLVR[+10]	46.6
YEQYLDNLLVR	2	y5	1	light	PIK3CA	713.372266	614.398421	YEQYLDNLLVR
YEQYLDNLLVR	2	y5	1	heavy	PIK3CA	718.376401	624.40669	YEQYLDNLLVR[+10]	46.6
YEQYLDNLLVR	2	b2	1	light	PIK3CA	713.372266	293.113198	YEQYLDNLLVR
YEQYLDNLLVR	2	b2	1	heavy	PIK3CA	718.376401	293.113198	YEQYLDNLLVR[+10]	46.6
GEIYDAAIDLFTR	2	y10	1	light	PIK3CA	742.375006	1184.594615	GEIYDAAIDLFTR
GEIYDAAIDLFTR	2	y10	1	heavy	PIK3CA	747.37914	1194.602884	GEIYDAAIDLFTR[+10]	54.23
GEIYDAAIDLFTR	2	y9	1	light	PIK3CA	742.375006	1021.531286	GEIYDAAIDLFTR
GEIYDAAIDLFTR	2	y9	1	heavy	PIK3CA	747.37914	1031.539555	GEIYDAAIDLFTR[+10]	54.23
GEIYDAAIDLFTR	2	y8	1	light	PIK3CA	742.375006	906.504343	GEIYDAAIDLFTR
GEIYDAAIDLFTR	2	y8	1	heavy	PIK3CA	747.37914	916.512612	GEIYDAAIDLFTR[+10]	54.23
GEIYDAAIDLFTR	2	y7	1	light	PIK3CA	742.375006	835.467229	GEIYDAAIDLFTR
GEIYDAAIDLFTR	2	y7	1	heavy	PIK3CA	747.37914	845.475498	GEIYDAAIDLFTR[+10]	54.23
GEIYDAAIDLFTR	2	y6	1	light	PIK3CA	742.375006	764.430115	GEIYDAAIDLFTR
GEIYDAAIDLFTR	2	y6	1	heavy	PIK3CA	747.37914	774.438384	GEIYDAAIDLFTR[+10]	54.23
GEIYDAAIDLFTR	2	y4	1	light	PIK3CA	742.375006	536.319108	GEIYDAAIDLFTR
GEIYDAAIDLFTR	2	y4	1	heavy	PIK3CA	747.37914	546.327377	GEIYDAAIDLFTR[+10]	54.23
ALLEAGALPNAPNSYGR	2	y13	1	light	CDKN2A	857.449568	1287.644024	ALLEAGALPNAPNSYGR
ALLEAGALPNAPNSYGR	2	y13	1	heavy	CDKN2A	862.453702	1297.652293	ALLEAGALPNAPNSYGR[+10]	40.47
ALLEAGALPNAPNSYGR	2	y12	1	light	CDKN2A	857.449568	1216.606911	ALLEAGALPNAPNSYGR
ALLEAGALPNAPNSYGR	2	y12	1	heavy	CDKN2A	862.453702	1226.61518	ALLEAGALPNAPNSYGR[+10]	40.47
ALLEAGALPNAPNSYGR	2	y11	1	light	CDKN2A	857.449568	1159.585447	ALLEAGALPNAPNSYGR
ALLEAGALPNAPNSYGR	2	y11	1	heavy	CDKN2A	862.453702	1169.593716	ALLEAGALPNAPNSYGR[+10]	40.47
ALLEAGALPNAPNSYGR	2	y10	1	light	CDKN2A	857.449568	1088.548333	ALLEAGALPNAPNSYGR
ALLEAGALPNAPNSYGR	2	y10	1	heavy	CDKN2A	862.453702	1098.556602	ALLEAGALPNAPNSYGR[+10]	40.47
ALLEAGALPNAPNSYGR	2	y9	1	light	CDKN2A	857.449568	975.464269	ALLEAGALPNAPNSYGR
ALLEAGALPNAPNSYGR	2	y9	1	heavy	CDKN2A	862.453702	985.472538	ALLEAGALPNAPNSYGR[+10]	40.47
ALLEAGALPNAPNSYGR	2	y6	1	light	CDKN2A	857.449568	693.331464	ALLEAGALPNAPNSYGR
ALLEAGALPNAPNSYGR	2	y6	1	heavy	CDKN2A	862.453702	703.339733	ALLEAGALPNAPNSYGR[+10]	40.47
DLAFTLEER	2	y7	1	light	ME1	547.279846	865.441408	DLAFTLEER
DLAFTLEER	2	y7	1	heavy	ME1	552.28398	875.449677	DLAFTLEER[+10]	42.89
DLAFTLEER	2	y6	1	light	ME1	547.279846	794.404294	DLAFTLEER
DLAFTLEER	2	y6	1	heavy	ME1	552.28398	804.412563	DLAFTLEER[+10]	42.89
DLAFTLEER	2	y5	1	light	ME1	547.279846	647.335881	DLAFTLEER
DLAFTLEER	2	y5	1	heavy	ME1	552.28398	657.34415	DLAFTLEER[+10]	42.89
DLAFTLEER	2	y4	1	light	ME1	547.279846	546.288202	DLAFTLEER
DLAFTLEER	2	y4	1	heavy	ME1	552.28398	556.296471	DLAFTLEER[+10]	42.89
DLAFTLEER	2	b2	1	light	ME1	547.279846	229.118283	DLAFTLEER
DLAFTLEER	2	b2	1	heavy	ME1	552.28398	229.118283	DLAFTLEER[+10]	42.89
DLAFTLEER	2	b3	1	light	ME1	547.279846	300.155397	DLAFTLEER
DLAFTLEER	2	b3	1	heavy	ME1	552.28398	300.155397	DLAFTLEER[+10]	42.89
AIVVTDGER	2	y7	1	light	ME1	480.261456	775.394458	AIVVTDGER
AIVVTDGER	2	y7	1	heavy	ME1	485.26559	785.402727	AIVVTDGER[+10]	21.29
AIVVTDGER	2	y6	1	light	ME1	480.261456	676.326044	AIVVTDGER
AIVVTDGER	2	y6	1	heavy	ME1	485.26559	686.334313	AIVVTDGER[+10]	21.29
AIVVTDGER	2	y5	1	light	ME1	480.261456	577.25763	AIVVTDGER
AIVVTDGER	2	y5	1	heavy	ME1	485.26559	587.265899	AIVVTDGER[+10]	21.29
AIVVTDGER	2	y3	1	light	ME1	480.261456	361.183009	AIVVTDGER
AIVVTDGER	2	y3	1	heavy	ME1	485.26559	371.191278	AIVVTDGER[+10]	21.29
AIVVTDGER	2	b2	1	light	ME1	480.261456	185.128454	AIVVTDGER
AIVVTDGER	2	b2	1	heavy	ME1	485.26559	185.128454	AIVVTDGER[+10]	21.29
AIVVTDGER	2	b8	1	light	ME1	480.261456	785.40396	AIVVTDGER
AIVVTDGER	2	b8	1	heavy	ME1	485.26559	785.40396	AIVVTDGER[+10]	21.29
APC[+57]QAGDLR	2	y7	1	light	SOX2	494.237458	819.377762	APC[+57]QAGDLR
APC[+57]QAGDLR	2	y7	1	heavy	SOX2	499.241593	829.386031	APC[+57]QAGDLR[+10]	15.87
APC[+57]QAGDLR	2	y6	1	light	SOX2	494.237458	659.347114	APC[+57]QAGDLR
APC[+57]QAGDLR	2	y6	1	heavy	SOX2	499.241593	669.355383	APC[+57]QAGDLR[+10]	15.87
APC[+57]QAGDLR	2	y5	1	light	SOX2	494.237458	531.288536	APC[+57]QAGDLR
APC[+57]QAGDLR	2	y5	1	heavy	SOX2	499.241593	541.296805	APC[+57]QAGDLR[+10]	15.87
APC[+57]QAGDLR	2	y4	1	light	SOX2	494.237458	460.251423	APC[+57]QAGDLR
APC[+57]QAGDLR	2	y4	1	heavy	SOX2	499.241593	470.259692	APC[+57]QAGDLR[+10]	15.87
APC[+57]QAGDLR	2	y8	2	light	SOX2	494.237458	458.718901	APC[+57]QAGDLR
APC[+57]QAGDLR	2	y8	2	heavy	SOX2	499.241593	463.723036	APC[+57]QAGDLR[+10]	15.87
APC[+57]QAGDLR	2	b3	1	light	SOX2	494.237458	329.127802	APC[+57]QAGDLR
APC[+57]QAGDLR	2	b3	1	heavy	SOX2	499.241593	329.127802	APC[+57]QAGDLR[+10]	15.87
LFIVESNSSSSTR	2	y11	1	light	GCLM	713.862262	1166.564771	LFIVESNSSSSTR
LFIVESNSSSSTR	2	y11	1	heavy	GCLM	718.866397	1176.57304	LFIVESNSSSSTR[+10]	32.1
LFIVESNSSSSTR	2	y10	1	light	GCLM	713.862262	1053.480707	LFIVESNSSSSTR
LFIVESNSSSSTR	2	y10	1	heavy	GCLM	718.866397	1063.488976	LFIVESNSSSSTR[+10]	32.1
LFIVESNSSSSTR	2	y9	1	light	GCLM	713.862262	954.412293	LFIVESNSSSSTR
LFIVESNSSSSTR	2	y9	1	heavy	GCLM	718.866397	964.420562	LFIVESNSSSSTR[+10]	32.1
LFIVESNSSSSTR	2	y8	1	light	GCLM	713.862262	825.3697	LFIVESNSSSSTR
LFIVESNSSSSTR	2	y8	1	heavy	GCLM	718.866397	835.377969	LFIVESNSSSSTR[+10]	32.1
LFIVESNSSSSTR	2	b2	1	light	GCLM	713.862262	261.159754	LFIVESNSSSSTR
LFIVESNSSSSTR	2	b2	1	heavy	GCLM	718.866397	261.159754	LFIVESNSSSSTR[+10]	32.1
LFIVESNSSSSTR	2	b10	1	light	GCLM	713.862262	1064.525866	LFIVESNSSSSTR
LFIVESNSSSSTR	2	b10	1	heavy	GCLM	718.866397	1064.525866	LFIVESNSSSSTR[+10]	32.1
TLNEWSSQINPDLVR	2	y11	1	light	GCLM	886.452307	1314.680076	TLNEWSSQINPDLVR
TLNEWSSQINPDLVR	2	y11	1	heavy	GCLM	891.456442	1324.688345	TLNEWSSQINPDLVR[+10]	44.76
TLNEWSSQINPDLVR	2	y10	1	light	GCLM	886.452307	1128.600763	TLNEWSSQINPDLVR
TLNEWSSQINPDLVR	2	y10	1	heavy	GCLM	891.456442	1138.609032	TLNEWSSQINPDLVR[+10]	44.76
TLNEWSSQINPDLVR	2	y9	1	light	GCLM	886.452307	1041.568734	TLNEWSSQINPDLVR
TLNEWSSQINPDLVR	2	y9	1	heavy	GCLM	891.456442	1051.577003	TLNEWSSQINPDLVR[+10]	44.76
TLNEWSSQINPDLVR	2	y7	1	light	GCLM	886.452307	826.478128	TLNEWSSQINPDLVR
TLNEWSSQINPDLVR	2	y7	1	heavy	GCLM	891.456442	836.486397	TLNEWSSQINPDLVR[+10]	44.76
TLNEWSSQINPDLVR	2	y6	1	light	GCLM	886.452307	713.394064	TLNEWSSQINPDLVR
TLNEWSSQINPDLVR	2	y6	1	heavy	GCLM	891.456442	723.402333	TLNEWSSQINPDLVR[+10]	44.76
TLNEWSSQINPDLVR	2	y5	1	light	GCLM	886.452307	599.351137	TLNEWSSQINPDLVR
TLNEWSSQINPDLVR	2	y5	1	heavy	GCLM	891.456442	609.359406	TLNEWSSQINPDLVR[+10]	44.76
TPALIALR	2	y6	1	light	AKR1C2	427.776545	656.445371	TPALIALR
TPALIALR	2	y6	1	heavy	AKR1C2	432.780679	666.45364	TPALIALR[+10]	35.92
TPALIALR	2	y5	1	light	AKR1C2	427.776545	585.408258	TPALIALR
TPALIALR	2	y5	1	heavy	AKR1C2	432.780679	595.416527	TPALIALR[+10]	35.92
TPALIALR	2	y4	1	light	AKR1C2	427.776545	472.324194	TPALIALR
TPALIALR	2	y4	1	heavy	AKR1C2	432.780679	482.332463	TPALIALR[+10]	35.92
TPALIALR	2	y3	1	light	AKR1C2	427.776545	359.24013	TPALIALR
TPALIALR	2	y3	1	heavy	AKR1C2	432.780679	369.248399	TPALIALR[+10]	35.92
TPALIALR	2	y7	2	light	AKR1C2	427.776545	377.252706	TPALIALR
TPALIALR	2	y7	2	heavy	AKR1C2	432.780679	382.25684	TPALIALR[+10]	35.92
TPALIALR	2	y3	2	light	AKR1C2	427.776545	180.123703	TPALIALR
TPALIALR	2	y3	2	heavy	AKR1C2	432.780679	185.127837	TPALIALR[+10]	35.92
INEEIER	2	y6	1	light	CUL3	451.732531	789.373723	INEEIER
INEEIER	2	y6	1	heavy	CUL3	456.736666	799.381992	INEEIER[+10]	18.09
INEEIER	2	y5	1	light	CUL3	451.732531	675.330795	INEEIER
INEEIER	2	y5	1	heavy	CUL3	456.736666	685.339064	INEEIER[+10]	18.09
INEEIER	2	y4	1	light	CUL3	451.732531	546.288202	INEEIER
INEEIER	2	y4	1	heavy	CUL3	456.736666	556.296471	INEEIER[+10]	18.09
INEEIER	2	y3	1	light	CUL3	451.732531	417.245609	INEEIER
INEEIER	2	y3	1	heavy	CUL3	456.736666	427.253878	INEEIER[+10]	18.09
INEEIER	2	b2	1	light	CUL3	451.732531	228.134267	INEEIER
INEEIER	2	b2	1	heavy	CUL3	456.736666	228.134267	INEEIER[+10]	18.09
INEEIER	2	b4	1	light	CUL3	451.732531	486.219454	INEEIER
INEEIER	2	b4	1	heavy	CUL3	456.736666	486.219454	INEEIER[+10]	18.09
FLLESFNNDR	2	y8	1	light	CUL3	627.809302	994.458849	FLLESFNNDR
FLLESFNNDR	2	y8	1	heavy	CUL3	632.813436	1004.467118	FLLESFNNDR[+10]	42.58
FLLESFNNDR	2	y7	1	light	CUL3	627.809302	881.374785	FLLESFNNDR
FLLESFNNDR	2	y7	1	heavy	CUL3	632.813436	891.383054	FLLESFNNDR[+10]	42.58
FLLESFNNDR	2	y6	1	light	CUL3	627.809302	752.332192	FLLESFNNDR
FLLESFNNDR	2	y6	1	heavy	CUL3	632.813436	762.340461	FLLESFNNDR[+10]	42.58
FLLESFNNDR	2	y5	1	light	CUL3	627.809302	665.300164	FLLESFNNDR
FLLESFNNDR	2	y5	1	heavy	CUL3	632.813436	675.308433	FLLESFNNDR[+10]	42.58
FLLESFNNDR	2	y4	1	light	CUL3	627.809302	518.23175	FLLESFNNDR
FLLESFNNDR	2	y4	1	heavy	CUL3	632.813436	528.240019	FLLESFNNDR[+10]	42.58
FLLESFNNDR	2	b2	1	light	CUL3	627.809302	261.159754	FLLESFNNDR
FLLESFNNDR	2	b2	1	heavy	CUL3	632.813436	261.159754	FLLESFNNDR[+10]	42.58
LADLQVPR	2	y7	1	light	KEAP1	456.269084	798.446828	LADLQVPR
LADLQVPR	2	y7	1	heavy	KEAP1	461.273219	808.455097	LADLQVPR[+10]	31.2
LADLQVPR	2	y6	1	light	KEAP1	456.269084	727.409714	LADLQVPR
LADLQVPR	2	y6	1	heavy	KEAP1	461.273219	737.417983	LADLQVPR[+10]	31.2
LADLQVPR	2	y5	1	light	KEAP1	456.269084	612.382771	LADLQVPR
LADLQVPR	2	y5	1	heavy	KEAP1	461.273219	622.39104	LADLQVPR[+10]	31.2
LADLQVPR	2	y4	1	light	KEAP1	456.269084	499.298707	LADLQVPR
LADLQVPR	2	y4	1	heavy	KEAP1	461.273219	509.306976	LADLQVPR[+10]	31.2
LADLQVPR	2	b3	1	light	KEAP1	456.269084	300.155397	LADLQVPR
LADLQVPR	2	b3	1	heavy	KEAP1	461.273219	300.155397	LADLQVPR[+10]	31.2
LADLQVPR	2	b7	1	light	KEAP1	456.269084	737.419216	LADLQVPR
LADLQVPR	2	b7	1	heavy	KEAP1	461.273219	737.419216	LADLQVPR[+10]	31.2
IGVGVAVLNR	2	y9	1	light	KEAP1	499.311283	884.531226	IGVGVAVLNR
IGVGVAVLNR	2	y9	1	heavy	KEAP1	504.315418	894.539495	IGVGVAVLNR[+10]	35.98
IGVGVAVLNR	2	y8	1	light	KEAP1	499.311283	827.509763	IGVGVAVLNR
IGVGVAVLNR	2	y8	1	heavy	KEAP1	504.315418	837.518032	IGVGVAVLNR[+10]	35.98
IGVGVAVLNR	2	y7	1	light	KEAP1	499.311283	728.441349	IGVGVAVLNR
IGVGVAVLNR	2	y7	1	heavy	KEAP1	504.315418	738.449618	IGVGVAVLNR[+10]	35.98
IGVGVAVLNR	2	y6	1	light	KEAP1	499.311283	671.419885	IGVGVAVLNR
IGVGVAVLNR	2	y6	1	heavy	KEAP1	504.315418	681.428154	IGVGVAVLNR[+10]	35.98
IGVGVAVLNR	2	y5	1	light	KEAP1	499.311283	572.351471	IGVGVAVLNR
IGVGVAVLNR	2	y5	1	heavy	KEAP1	504.315418	582.35974	IGVGVAVLNR[+10]	35.98
IGVGVAVLNR	2	y4	1	light	KEAP1	499.311283	501.314357	IGVGVAVLNR
IGVGVAVLNR	2	y4	1	heavy	KEAP1	504.315418	511.322626	IGVGVAVLNR[+10]	35.98
IAIC[+57]GAISTYNR	2	y10	1	light	PTGR1	669.845361	1154.562269	IAIC[+57]GAISTYNR
IAIC[+57]GAISTYNR	2	y10	1	heavy	PTGR1	674.849496	1164.570538	IAIC[+57]GAISTYNR[+10]	35.28
IAIC[+57]GAISTYNR	2	y9	1	light	PTGR1	669.845361	1041.478205	IAIC[+57]GAISTYNR
IAIC[+57]GAISTYNR	2	y9	1	heavy	PTGR1	674.849496	1051.486474	IAIC[+57]GAISTYNR[+10]	35.28
IAIC[+57]GAISTYNR	2	y8	1	light	PTGR1	669.845361	881.447556	IAIC[+57]GAISTYNR
IAIC[+57]GAISTYNR	2	y8	1	heavy	PTGR1	674.849496	891.455825	IAIC[+57]GAISTYNR[+10]	35.28
IAIC[+57]GAISTYNR	2	y6	1	light	PTGR1	669.845361	753.388979	IAIC[+57]GAISTYNR
IAIC[+57]GAISTYNR	2	y6	1	heavy	PTGR1	674.849496	763.397248	IAIC[+57]GAISTYNR[+10]	35.28
IAIC[+57]GAISTYNR	2	y5	1	light	PTGR1	669.845361	640.304915	IAIC[+57]GAISTYNR
IAIC[+57]GAISTYNR	2	y5	1	heavy	PTGR1	674.849496	650.313184	IAIC[+57]GAISTYNR[+10]	35.28
IAIC[+57]GAISTYNR	2	b2	1	light	PTGR1	669.845361	185.128454	IAIC[+57]GAISTYNR
IAIC[+57]GAISTYNR	2	b2	1	heavy	PTGR1	674.849496	185.128454	IAIC[+57]GAISTYNR[+10]	35.28
VELTPVAIQAGR	2	y10	1	light	TXNRD1	627.364244	1025.610205	VELTPVAIQAGR
VELTPVAIQAGR	2	y10	1	heavy	TXNRD1	632.368379	1035.618474	VELTPVAIQAGR[+10]	36.67
VELTPVAIQAGR	2	y9	1	light	TXNRD1	627.364244	912.526141	VELTPVAIQAGR
VELTPVAIQAGR	2	y9	1	heavy	TXNRD1	632.368379	922.53441	VELTPVAIQAGR[+10]	36.67
VELTPVAIQAGR	2	y8	1	light	TXNRD1	627.364244	811.478462	VELTPVAIQAGR
VELTPVAIQAGR	2	y8	1	heavy	TXNRD1	632.368379	821.486731	VELTPVAIQAGR[+10]	36.67
VELTPVAIQAGR	2	y6	1	light	TXNRD1	627.364244	615.357285	VELTPVAIQAGR
VELTPVAIQAGR	2	y6	1	heavy	TXNRD1	632.368379	625.365554	VELTPVAIQAGR[+10]	36.67
VELTPVAIQAGR	2	y8	2	light	TXNRD1	627.364244	406.242869	VELTPVAIQAGR
VELTPVAIQAGR	2	y8	2	heavy	TXNRD1	632.368379	411.247004	VELTPVAIQAGR[+10]	36.67
VELTPVAIQAGR	2	b2	1	light	TXNRD1	627.364244	229.118283	VELTPVAIQAGR
VELTPVAIQAGR	2	b2	1	heavy	TXNRD1	632.368379	229.118283	VELTPVAIQAGR[+10]	36.67
LLSLEGR	2	y6	1	light	ZNF746	394.237253	674.383165	LLSLEGR
LLSLEGR	2	y6	1	heavy	ZNF746	399.241387	684.391434	LLSLEGR[+10]	29.58
LLSLEGR	2	y5	1	light	ZNF746	394.237253	561.299101	LLSLEGR
LLSLEGR	2	y5	1	heavy	ZNF746	399.241387	571.30737	LLSLEGR[+10]	29.58
LLSLEGR	2	y4	1	light	ZNF746	394.237253	474.267073	LLSLEGR
LLSLEGR	2	y4	1	heavy	ZNF746	399.241387	484.275342	LLSLEGR[+10]	29.58
LLSLEGR	2	y3	1	light	ZNF746	394.237253	361.183009	LLSLEGR
LLSLEGR	2	y3	1	heavy	ZNF746	399.241387	371.191278	LLSLEGR[+10]	29.58
LLSLEGR	2	b2	1	light	ZNF746	394.237253	227.175404	LLSLEGR
LLSLEGR	2	b2	1	heavy	ZNF746	399.241387	227.175404	LLSLEGR[+10]	29.58
LLSLEGR	2	b3	1	light	ZNF746	394.237253	314.207432	LLSLEGR
LLSLEGR	2	b3	1	heavy	ZNF746	399.241387	314.207432	LLSLEGR[+10]	29.58
LVQSTLSDLR	2	y8	1	light	SRXN1	566.322045	919.484336	LVQSTLSDLR
LVQSTLSDLR	2	y8	1	heavy	SRXN1	571.326179	929.492605	LVQSTLSDLR[+10]	31.97
LVQSTLSDLR	2	y7	1	light	SRXN1	566.322045	791.425758	LVQSTLSDLR
LVQSTLSDLR	2	y7	1	heavy	SRXN1	571.326179	801.434027	LVQSTLSDLR[+10]	31.97
LVQSTLSDLR	2	y6	1	light	SRXN1	566.322045	704.39373	LVQSTLSDLR
LVQSTLSDLR	2	y6	1	heavy	SRXN1	571.326179	714.401999	LVQSTLSDLR[+10]	31.97
LVQSTLSDLR	2	y5	1	light	SRXN1	566.322045	603.346051	LVQSTLSDLR
LVQSTLSDLR	2	y5	1	heavy	SRXN1	571.326179	613.35432	LVQSTLSDLR[+10]	31.97
LVQSTLSDLR	2	y4	1	light	SRXN1	566.322045	490.261987	LVQSTLSDLR
LVQSTLSDLR	2	y4	1	heavy	SRXN1	571.326179	500.270256	LVQSTLSDLR[+10]	31.97
LVQSTLSDLR	2	b2	1	light	SRXN1	566.322045	213.159754	LVQSTLSDLR
LVQSTLSDLR	2	b2	1	heavy	SRXN1	571.326179	213.159754	LVQSTLSDLR[+10]	31.97
YAAYQQLQR	2	y8	1	light	SRXN1	570.793455	977.516305	YAAYQQLQR
YAAYQQLQR	2	y8	1	heavy	SRXN1	575.797589	987.524574	YAAYQQLQR[+10]	24.87
YAAYQQLQR	2	y7	1	light	SRXN1	570.793455	906.479191	YAAYQQLQR
YAAYQQLQR	2	y7	1	heavy	SRXN1	575.797589	916.48746	YAAYQQLQR[+10]	24.87
YAAYQQLQR	2	y6	1	light	SRXN1	570.793455	835.442077	YAAYQQLQR
YAAYQQLQR	2	y6	1	heavy	SRXN1	575.797589	845.450346	YAAYQQLQR[+10]	24.87
YAAYQQLQR	2	y5	1	light	SRXN1	570.793455	672.378748	YAAYQQLQR
YAAYQQLQR	2	y5	1	heavy	SRXN1	575.797589	682.387017	YAAYQQLQR[+10]	24.87
YAAYQQLQR	2	b2	1	light	SRXN1	570.793455	235.107718	YAAYQQLQR
YAAYQQLQR	2	b2	1	heavy	SRXN1	575.797589	235.107718	YAAYQQLQR[+10]	24.87
YAAYQQLQR	2	b4	2	light	SRXN1	570.793455	235.107718	YAAYQQLQR
YAAYQQLQR	2	b4	2	heavy	SRXN1	575.797589	235.107718	YAAYQQLQR[+10]	24.87
ALNVLVPIFYR	2	y8	1	light	ABCB6	652.889898	1006.608414	ALNVLVPIFYR
ALNVLVPIFYR	2	y8	1	heavy	ABCB6	657.894032	1016.616683	ALNVLVPIFYR[+10]	53.66
ALNVLVPIFYR	2	y7	1	light	ABCB6	652.889898	907.54	ALNVLVPIFYR
ALNVLVPIFYR	2	y7	1	heavy	ABCB6	657.894032	917.548269	ALNVLVPIFYR[+10]	53.66
ALNVLVPIFYR	2	y6	1	light	ABCB6	652.889898	794.455936	ALNVLVPIFYR
ALNVLVPIFYR	2	y6	1	heavy	ABCB6	657.894032	804.464205	ALNVLVPIFYR[+10]	53.66
ALNVLVPIFYR	2	y5	1	light	ABCB6	652.889898	695.387522	ALNVLVPIFYR
ALNVLVPIFYR	2	y5	1	heavy	ABCB6	657.894032	705.395791	ALNVLVPIFYR[+10]	53.66
ALNVLVPIFYR	2	b3	1	light	ABCB6	652.889898	299.171381	ALNVLVPIFYR
ALNVLVPIFYR	2	b3	1	heavy	ABCB6	657.894032	299.171381	ALNVLVPIFYR[+10]	53.66
ALNVLVPIFYR	2	b10	1	light	ABCB6	652.889898	1130.660844	ALNVLVPIFYR
ALNVLVPIFYR	2	b10	1	heavy	ABCB6	657.894032	1130.660844	ALNVLVPIFYR[+10]	53.66
YYNAESYEVER	2	y9	1	light	ABCB6	711.812238	1096.490543	YYNAESYEVER
YYNAESYEVER	2	y9	1	heavy	ABCB6	716.816373	1106.498812	YYNAESYEVER[+10]	28.66
YYNAESYEVER	2	y8	1	light	ABCB6	711.812238	982.447616	YYNAESYEVER
YYNAESYEVER	2	y8	1	heavy	ABCB6	716.816373	992.455885	YYNAESYEVER[+10]	28.66
YYNAESYEVER	2	y7	1	light	ABCB6	711.812238	911.410502	YYNAESYEVER
YYNAESYEVER	2	y7	1	heavy	ABCB6	716.816373	921.418771	YYNAESYEVER[+10]	28.66
YYNAESYEVER	2	y6	1	light	ABCB6	711.812238	782.367909	YYNAESYEVER
YYNAESYEVER	2	y6	1	heavy	ABCB6	716.816373	792.376178	YYNAESYEVER[+10]	28.66
YYNAESYEVER	2	y5	1	light	ABCB6	711.812238	695.335881	YYNAESYEVER
YYNAESYEVER	2	y5	1	heavy	ABCB6	716.816373	705.34415	YYNAESYEVER[+10]	28.66
YYNAESYEVER	2	b2	1	light	ABCB6	711.812238	327.133933	YYNAESYEVER
YYNAESYEVER	2	b2	1	heavy	ABCB6	716.816373	327.133933	YYNAESYEVER[+10]	28.66
VNVADEVQR	2	y7	1	light	ADD2	515.269812	816.421007	VNVADEVQR
VNVADEVQR	2	y7	1	heavy	ADD2	520.273947	826.429276	VNVADEVQR[+10]	22.58
VNVADEVQR	2	y6	1	light	ADD2	515.269812	717.352593	VNVADEVQR
VNVADEVQR	2	y6	1	heavy	ADD2	520.273947	727.360862	VNVADEVQR[+10]	22.58
VNVADEVQR	2	y5	1	light	ADD2	515.269812	646.315479	VNVADEVQR
VNVADEVQR	2	y5	1	heavy	ADD2	520.273947	656.323748	VNVADEVQR[+10]	22.58
VNVADEVQR	2	y4	1	light	ADD2	515.269812	531.288536	VNVADEVQR
VNVADEVQR	2	y4	1	heavy	ADD2	520.273947	541.296805	VNVADEVQR[+10]	22.58
VNVADEVQR	2	b2	1	light	ADD2	515.269812	214.118617	VNVADEVQR
VNVADEVQR	2	b2	1	heavy	ADD2	520.273947	214.118617	VNVADEVQR[+10]	22.58
VNVADEVQR	2	b7	1	light	ADD2	515.269812	727.362095	VNVADEVQR
VNVADEVQR	2	b7	1	heavy	ADD2	520.273947	727.362095	VNVADEVQR[+10]	22.58
GNNSSNIWALR	2	y8	1	light	ADD2	616.312543	946.510491	GNNSSNIWALR
GNNSSNIWALR	2	y8	1	heavy	ADD2	621.316677	956.51876	GNNSSNIWALR[+10]	36.08
GNNSSNIWALR	2	y7	1	light	ADD2	616.312543	859.478462	GNNSSNIWALR
GNNSSNIWALR	2	y7	1	heavy	ADD2	621.316677	869.486731	GNNSSNIWALR[+10]	36.08
GNNSSNIWALR	2	y6	1	light	ADD2	616.312543	772.446434	GNNSSNIWALR
GNNSSNIWALR	2	y6	1	heavy	ADD2	621.316677	782.454703	GNNSSNIWALR[+10]	36.08
GNNSSNIWALR	2	y5	1	light	ADD2	616.312543	658.403507	GNNSSNIWALR
GNNSSNIWALR	2	y5	1	heavy	ADD2	621.316677	668.411776	GNNSSNIWALR[+10]	36.08
GNNSSNIWALR	2	y4	1	light	ADD2	616.312543	545.319443	GNNSSNIWALR
GNNSSNIWALR	2	y4	1	heavy	ADD2	621.316677	555.327712	GNNSSNIWALR[+10]	36.08
GNNSSNIWALR	2	y3	1	light	ADD2	616.312543	359.24013	GNNSSNIWALR
GNNSSNIWALR	2	y3	1	heavy	ADD2	621.316677	369.248399	GNNSSNIWALR[+10]	36.08
VAIDVGYR	2	y7	1	light	AKR1B1	446.747984	793.420279	VAIDVGYR
VAIDVGYR	2	y7	1	heavy	AKR1B1	451.752119	803.428548	VAIDVGYR[+10]	30.17
VAIDVGYR	2	y6	1	light	AKR1B1	446.747984	722.383165	VAIDVGYR
VAIDVGYR	2	y6	1	heavy	AKR1B1	451.752119	732.391434	VAIDVGYR[+10]	30.17
VAIDVGYR	2	y5	1	light	AKR1B1	446.747984	609.299101	VAIDVGYR
VAIDVGYR	2	y5	1	heavy	AKR1B1	451.752119	619.30737	VAIDVGYR[+10]	30.17
VAIDVGYR	2	y4	1	light	AKR1B1	446.747984	494.272158	VAIDVGYR
VAIDVGYR	2	y4	1	heavy	AKR1B1	451.752119	504.280427	VAIDVGYR[+10]	30.17
VAIDVGYR	2	y3	1	light	AKR1B1	446.747984	395.203744	VAIDVGYR
VAIDVGYR	2	y3	1	heavy	AKR1B1	451.752119	405.212013	VAIDVGYR[+10]	30.17
VAIDVGYR	2	b2	1	light	AKR1B1	446.747984	171.112804	VAIDVGYR
VAIDVGYR	2	b2	1	heavy	AKR1B1	451.752119	171.112804	VAIDVGYR[+10]	30.17
LAIEAGFR	2	y7	1	light	AKR1C[134]	438.750527	763.409714	LAIEAGFR
LAIEAGFR	2	y7	1	heavy	AKR1C[134]	443.754662	773.417983	LAIEAGFR[+10]	34.05
LAIEAGFR	2	y6	1	light	AKR1C[134]	438.750527	692.3726	LAIEAGFR
LAIEAGFR	2	y6	1	heavy	AKR1C[134]	443.754662	702.380869	LAIEAGFR[+10]	34.05
LAIEAGFR	2	y5	1	light	AKR1C[134]	438.750527	579.288536	LAIEAGFR
LAIEAGFR	2	y5	1	heavy	AKR1C[134]	443.754662	589.296805	LAIEAGFR[+10]	34.05
LAIEAGFR	2	y4	1	light	AKR1C[134]	438.750527	450.245943	LAIEAGFR
LAIEAGFR	2	y4	1	heavy	AKR1C[134]	443.754662	460.254212	LAIEAGFR[+10]	34.05
LAIEAGFR	2	b2	1	light	AKR1C[134]	438.750527	185.128454	LAIEAGFR
LAIEAGFR	2	b2	1	heavy	AKR1C[134]	443.754662	185.128454	LAIEAGFR[+10]	34.05
LAIEAGFR	2	b7	1	light	AKR1C[134]	438.750527	702.382102	LAIEAGFR
LAIEAGFR	2	b7	1	heavy	AKR1C[134]	443.754662	702.382102	LAIEAGFR[+10]	34.05
AIDGLDR	2	y5	1	light	AKR1C3	380.20341	575.278366	AIDGLDR
AIDGLDR	2	y5	1	heavy	AKR1C3	385.207544	585.286635	AIDGLDR[+10]	21.24
AIDGLDR	2	y4	1	light	AKR1C3	380.20341	460.251423	AIDGLDR
AIDGLDR	2	y4	1	heavy	AKR1C3	385.207544	470.259692	AIDGLDR[+10]	21.24
AIDGLDR	2	b2	1	light	AKR1C3	380.20341	185.128454	AIDGLDR
AIDGLDR	2	b2	1	heavy	AKR1C3	385.207544	185.128454	AIDGLDR[+10]	21.24
AIDGLDR	2	b3	1	light	AKR1C3	380.20341	300.155397	AIDGLDR
AIDGLDR	2	b3	1	heavy	AKR1C3	385.207544	300.155397	AIDGLDR[+10]	21.24
AIDGLDR	2	b5	1	light	AKR1C3	380.20341	470.260925	AIDGLDR
AIDGLDR	2	b5	1	heavy	AKR1C3	385.207544	470.260925	AIDGLDR[+10]	21.24
AIDGLDR	2	b6	1	light	AKR1C3	380.20341	585.287868	AIDGLDR
AIDGLDR	2	b6	1	heavy	AKR1C3	385.207544	585.287868	AIDGLDR[+10]	21.24
TAAQIVLR	2	y7	1	light	AKR1D1	436.271627	770.488299	TAAQIVLR
TAAQIVLR	2	y7	1	heavy	AKR1D1	441.275761	780.496568	TAAQIVLR[+10]	25.65
TAAQIVLR	2	y6	1	light	AKR1D1	436.271627	699.451185	TAAQIVLR
TAAQIVLR	2	y6	1	heavy	AKR1D1	441.275761	709.459454	TAAQIVLR[+10]	25.65
TAAQIVLR	2	y5	1	light	AKR1D1	436.271627	628.414071	TAAQIVLR
TAAQIVLR	2	y5	1	heavy	AKR1D1	441.275761	638.42234	TAAQIVLR[+10]	25.65
TAAQIVLR	2	y4	1	light	AKR1D1	436.271627	500.355494	TAAQIVLR
TAAQIVLR	2	y4	1	heavy	AKR1D1	441.275761	510.363763	TAAQIVLR[+10]	25.65
TAAQIVLR	2	b2	1	light	AKR1D1	436.271627	173.092068	TAAQIVLR
TAAQIVLR	2	b2	1	heavy	AKR1D1	441.275761	173.092068	TAAQIVLR[+10]	25.65
TAAQIVLR	2	b3	1	light	AKR1D1	436.271627	244.129182	TAAQIVLR
TAAQIVLR	2	b3	1	heavy	AKR1D1	441.275761	244.129182	TAAQIVLR[+10]	25.65
VAIDTGYR	2	y7	1	light	AKR1D1	447.737617	795.399543	VAIDTGYR
VAIDTGYR	2	y7	1	heavy	AKR1D1	452.741751	805.407812	VAIDTGYR[+10]	24.45
VAIDTGYR	2	y6	1	light	AKR1D1	447.737617	724.36243	VAIDTGYR
VAIDTGYR	2	y6	1	heavy	AKR1D1	452.741751	734.370699	VAIDTGYR[+10]	24.45
VAIDTGYR	2	y5	1	light	AKR1D1	447.737617	611.278366	VAIDTGYR
VAIDTGYR	2	y5	1	heavy	AKR1D1	452.741751	621.286635	VAIDTGYR[+10]	24.45
VAIDTGYR	2	y4	1	light	AKR1D1	447.737617	496.251423	VAIDTGYR
VAIDTGYR	2	y4	1	heavy	AKR1D1	452.741751	506.259692	VAIDTGYR[+10]	24.45
VAIDTGYR	2	y3	1	light	AKR1D1	447.737617	395.203744	VAIDTGYR
VAIDTGYR	2	y3	1	heavy	AKR1D1	452.741751	405.212013	VAIDTGYR[+10]	24.45
VAIDTGYR	2	b2	1	light	AKR1D1	447.737617	171.112804	VAIDTGYR
VAIDTGYR	2	b2	1	heavy	AKR1D1	452.741751	171.112804	VAIDTGYR[+10]	24.45
SLGVSNFNR	2	y7	1	light	AKR1D1	497.259248	793.395127	SLGVSNFNR
SLGVSNFNR	2	y7	1	heavy	AKR1D1	502.263382	803.403396	SLGVSNFNR[+10]	27.67
SLGVSNFNR	2	y6	1	light	AKR1D1	497.259248	736.373663	SLGVSNFNR
SLGVSNFNR	2	y6	1	heavy	AKR1D1	502.263382	746.381932	SLGVSNFNR[+10]	27.67
SLGVSNFNR	2	y5	1	light	AKR1D1	497.259248	637.305249	SLGVSNFNR
SLGVSNFNR	2	y5	1	heavy	AKR1D1	502.263382	647.313518	SLGVSNFNR[+10]	27.67
SLGVSNFNR	2	y4	1	light	AKR1D1	497.259248	550.273221	SLGVSNFNR
SLGVSNFNR	2	y4	1	heavy	AKR1D1	502.263382	560.28149	SLGVSNFNR[+10]	27.67
SLGVSNFNR	2	b2	1	light	AKR1D1	497.259248	201.123368	SLGVSNFNR
SLGVSNFNR	2	b2	1	heavy	AKR1D1	502.263382	201.123368	SLGVSNFNR[+10]	27.67
SLGVSNFNR	2	b3	1	light	AKR1D1	497.259248	258.144832	SLGVSNFNR
SLGVSNFNR	2	b3	1	heavy	AKR1D1	502.263382	258.144832	SLGVSNFNR[+10]	27.67
IQQLEALQR	2	y7	1	light	ALDH3A1	549.81693	857.483942	IQQLEALQR
IQQLEALQR	2	y7	1	heavy	ALDH3A1	554.821064	867.492211	IQQLEALQR[+10]	29.53
IQQLEALQR	2	y6	1	light	ALDH3A1	549.81693	729.425364	IQQLEALQR
IQQLEALQR	2	y6	1	heavy	ALDH3A1	554.821064	739.433633	IQQLEALQR[+10]	29.53
IQQLEALQR	2	y5	1	light	ALDH3A1	549.81693	616.3413	IQQLEALQR
IQQLEALQR	2	y5	1	heavy	ALDH3A1	554.821064	626.349569	IQQLEALQR[+10]	29.53
IQQLEALQR	2	y4	1	light	ALDH3A1	549.81693	487.298707	IQQLEALQR
IQQLEALQR	2	y4	1	heavy	ALDH3A1	554.821064	497.306976	IQQLEALQR[+10]	29.53
IQQLEALQR	2	b2	1	light	ALDH3A1	549.81693	242.149918	IQQLEALQR
IQQLEALQR	2	b2	1	heavy	ALDH3A1	554.821064	242.149918	IQQLEALQR[+10]	29.53
IQQLEALQR	2	b4	2	light	ALDH3A1	549.81693	242.149918	IQQLEALQR
IQQLEALQR	2	b4	2	heavy	ALDH3A1	554.821064	242.149918	IQQLEALQR[+10]	29.53
NVDEAINFINER	2	y10	1	light	ALDH3A2	717.354605	1220.590592	NVDEAINFINER
NVDEAINFINER	2	y10	1	heavy	ALDH3A2	722.358739	1230.598861	NVDEAINFINER[+10]	42.77
NVDEAINFINER	2	y9	1	light	ALDH3A2	717.354605	1105.563649	NVDEAINFINER
NVDEAINFINER	2	y9	1	heavy	ALDH3A2	722.358739	1115.571918	NVDEAINFINER[+10]	42.77
NVDEAINFINER	2	y8	1	light	ALDH3A2	717.354605	976.521056	NVDEAINFINER
NVDEAINFINER	2	y8	1	heavy	ALDH3A2	722.358739	986.529325	NVDEAINFINER[+10]	42.77
NVDEAINFINER	2	y7	1	light	ALDH3A2	717.354605	905.483942	NVDEAINFINER
NVDEAINFINER	2	y7	1	heavy	ALDH3A2	722.358739	915.492211	NVDEAINFINER[+10]	42.77
NVDEAINFINER	2	y6	1	light	ALDH3A2	717.354605	792.399878	NVDEAINFINER
NVDEAINFINER	2	y6	1	heavy	ALDH3A2	722.358739	802.408147	NVDEAINFINER[+10]	42.77
NVDEAINFINER	2	b2	1	light	ALDH3A2	717.354605	214.118617	NVDEAINFINER
NVDEAINFINER	2	b2	1	heavy	ALDH3A2	722.358739	214.118617	NVDEAINFINER[+10]	42.77
LQQLEALR	2	y6	1	light	ALDH3A2	485.787641	729.425364	LQQLEALR
LQQLEALR	2	y6	1	heavy	ALDH3A2	490.791775	739.433633	LQQLEALR[+10]	29.98
LQQLEALR	2	y5	1	light	ALDH3A2	485.787641	601.366787	LQQLEALR
LQQLEALR	2	y5	1	heavy	ALDH3A2	490.791775	611.375056	LQQLEALR[+10]	29.98
LQQLEALR	2	y4	1	light	ALDH3A2	485.787641	488.282723	LQQLEALR
LQQLEALR	2	y4	1	heavy	ALDH3A2	490.791775	498.290992	LQQLEALR[+10]	29.98
LQQLEALR	2	y3	1	light	ALDH3A2	485.787641	359.24013	LQQLEALR
LQQLEALR	2	y3	1	heavy	ALDH3A2	490.791775	369.248399	LQQLEALR[+10]	29.98
LQQLEALR	2	b2	1	light	ALDH3A2	485.787641	242.149918	LQQLEALR
LQQLEALR	2	b2	1	heavy	ALDH3A2	490.791775	242.149918	LQQLEALR[+10]	29.98
LQQLEALR	2	b4	2	light	ALDH3A2	485.787641	242.149918	LQQLEALR
LQQLEALR	2	b4	2	heavy	ALDH3A2	490.791775	242.149918	LQQLEALR[+10]	29.98
LLESLDQLELR	2	y9	1	light	BAG2	664.874642	1102.573879	LLESLDQLELR
LLESLDQLELR	2	y9	1	heavy	BAG2	669.878776	1112.582148	LLESLDQLELR[+10]	47.68
LLESLDQLELR	2	y8	1	light	BAG2	664.874642	973.531286	LLESLDQLELR
LLESLDQLELR	2	y8	1	heavy	BAG2	669.878776	983.539555	LLESLDQLELR[+10]	47.68
LLESLDQLELR	2	y7	1	light	BAG2	664.874642	886.499258	LLESLDQLELR
LLESLDQLELR	2	y7	1	heavy	BAG2	669.878776	896.507527	LLESLDQLELR[+10]	47.68
LLESLDQLELR	2	y6	1	light	BAG2	664.874642	773.415194	LLESLDQLELR
LLESLDQLELR	2	y6	1	heavy	BAG2	669.878776	783.423463	LLESLDQLELR[+10]	47.68
LLESLDQLELR	2	y5	1	light	BAG2	664.874642	658.38825	LLESLDQLELR
LLESLDQLELR	2	y5	1	heavy	BAG2	669.878776	668.396519	LLESLDQLELR[+10]	47.68
LLESLDQLELR	2	b2	1	light	BAG2	664.874642	227.175404	LLESLDQLELR
LLESLDQLELR	2	b2	1	heavy	BAG2	669.878776	227.175404	LLESLDQLELR[+10]	47.68
GIGLAIVR	2	y6	1	light	CBR1	399.763438	628.414071	GIGLAIVR
GIGLAIVR	2	y6	1	heavy	CBR1	404.767572	638.42234	GIGLAIVR[+10]	36.05
GIGLAIVR	2	y4	1	light	CBR1	399.763438	458.308544	GIGLAIVR
GIGLAIVR	2	y4	1	heavy	CBR1	404.767572	468.316813	GIGLAIVR[+10]	36.05
GIGLAIVR	2	y3	1	light	CBR1	399.763438	387.27143	GIGLAIVR
GIGLAIVR	2	y3	1	heavy	CBR1	404.767572	397.279699	GIGLAIVR[+10]	36.05
GIGLAIVR	2	b2	1	light	CBR1	399.763438	171.112804	GIGLAIVR
GIGLAIVR	2	b2	1	heavy	CBR1	404.767572	171.112804	GIGLAIVR[+10]	36.05
GIGLAIVR	2	b3	1	light	CBR1	399.763438	228.134267	GIGLAIVR
GIGLAIVR	2	b3	1	heavy	CBR1	404.767572	228.134267	GIGLAIVR[+10]	36.05
GIGLAIVR	2	b4	2	light	CBR1	399.763438	171.112804	GIGLAIVR
GIGLAIVR	2	b4	2	heavy	CBR1	404.767572	171.112804	GIGLAIVR[+10]	36.05
LFSGDVVLTAR	2	y10	1	light	CBR1	589.332413	1064.573485	LFSGDVVLTAR	40.22
LFSGDVVLTAR	2	y10	1	heavy	CBR1	594.336547	1074.581754	LFSGDVVLTAR[+10]	40.14
LFSGDVVLTAR	2	y9	1	light	CBR1	589.332413	917.505071	LFSGDVVLTAR	40.22
LFSGDVVLTAR	2	y9	1	heavy	CBR1	594.336547	927.51334	LFSGDVVLTAR[+10]	40.14
LFSGDVVLTAR	2	y8	1	light	CBR1	589.332413	830.473043	LFSGDVVLTAR	40.22
LFSGDVVLTAR	2	y8	1	heavy	CBR1	594.336547	840.481312	LFSGDVVLTAR[+10]	40.14
LFSGDVVLTAR	2	y6	1	light	CBR1	589.332413	658.424636	LFSGDVVLTAR	40.22
LFSGDVVLTAR	2	y6	1	heavy	CBR1	594.336547	668.432905	LFSGDVVLTAR[+10]	40.14
LFSGDVVLTAR	2	y5	1	light	CBR1	589.332413	559.356222	LFSGDVVLTAR	40.22
LFSGDVVLTAR	2	y5	1	heavy	CBR1	594.336547	569.364491	LFSGDVVLTAR[+10]	40.14
LFSGDVVLTAR	2	y4	1	light	CBR1	589.332413	460.287808	LFSGDVVLTAR	40.22
LFSGDVVLTAR	2	y4	1	heavy	CBR1	594.336547	470.296077	LFSGDVVLTAR[+10]	40.14
VVNISSLQC[+57]LR	2	y9	1	light	CBR3	644.855729	1090.567354	VVNISSLQC[+57]LR
VVNISSLQC[+57]LR	2	y9	1	heavy	CBR3	649.859864	1100.575623	VVNISSLQC[+57]LR[+10]	39.92
VVNISSLQC[+57]LR	2	y8	1	light	CBR3	644.855729	976.524427	VVNISSLQC[+57]LR
VVNISSLQC[+57]LR	2	y8	1	heavy	CBR3	649.859864	986.532696	VVNISSLQC[+57]LR[+10]	39.92
VVNISSLQC[+57]LR	2	y7	1	light	CBR3	644.855729	863.440363	VVNISSLQC[+57]LR
VVNISSLQC[+57]LR	2	y7	1	heavy	CBR3	649.859864	873.448632	VVNISSLQC[+57]LR[+10]	39.92
VVNISSLQC[+57]LR	2	y6	1	light	CBR3	644.855729	776.408334	VVNISSLQC[+57]LR
VVNISSLQC[+57]LR	2	y6	1	heavy	CBR3	649.859864	786.416603	VVNISSLQC[+57]LR[+10]	39.92
VVNISSLQC[+57]LR	2	b2	1	light	CBR3	644.855729	199.144104	VVNISSLQC[+57]LR
VVNISSLQC[+57]LR	2	b2	1	heavy	CBR3	649.859864	199.144104	VVNISSLQC[+57]LR[+10]	39.92
VVNISSLQC[+57]LR	2	b3	1	light	CBR3	644.855729	313.187031	VVNISSLQC[+57]LR
VVNISSLQC[+57]LR	2	b3	1	heavy	CBR3	649.859864	313.187031	VVNISSLQC[+57]LR[+10]	39.92
TNFFATR	2	y6	1	light	CBR3	428.719227	755.383499	TNFFATR
TNFFATR	2	y6	1	heavy	CBR3	433.723361	765.391768	TNFFATR[+10]	29.34
TNFFATR	2	y5	1	light	CBR3	428.719227	641.340572	TNFFATR
TNFFATR	2	y5	1	heavy	CBR3	433.723361	651.348841	TNFFATR[+10]	29.34
TNFFATR	2	y4	1	light	CBR3	428.719227	494.272158	TNFFATR
TNFFATR	2	y4	1	heavy	CBR3	433.723361	504.280427	TNFFATR[+10]	29.34
TNFFATR	2	y3	1	light	CBR3	428.719227	347.203744	TNFFATR
TNFFATR	2	y3	1	heavy	CBR3	433.723361	357.212013	TNFFATR[+10]	29.34
[truncated: 700 more rows]
