# Supplementary material for: Targeted Proteomic Quantitation of NRF2 Signaling and Predictive Biomarkers in HNSCC
Source: Mol Cell Proteomics. 2023 Sep 15;22(11):100647. doi: 10.1016/j.mcpro.2023.100647 (PMC10587640; doi:10.1016/j.mcpro.2023.100647)
Supplement: Supplemental table 4 [file mmc5.xlsx]

## Sheet: FFPE_HPV_OPSCC
hpv_status		HPVneg	HPVneg	HPVneg	HPVneg	HPVneg	HPVneg	HPVneg	HPVneg	HPVneg	HPVneg	HPVneg	HPVneg	HPVneg	HPVneg	HPVneg	HPVneg	HPVneg	HPVneg	HPVneg	HPVneg	HPVpos	HPVpos	HPVpos	HPVpos	HPVpos	HPVpos	HPVpos	HPVpos	HPVpos	HPVpos
run		MA4368	MA4369	MA4370	MA4371	MA4372	MA4373	MA4374	MA4375	MA4376	MA4377	MA4378	MA4379	MA4380	MA4381	MA4382	MA4383	MA4384	MA4385	MA4386	MA4387	MA4358	MA4359	MA4360	MA4361	MA4362	MA4363	MA4364	MA4365	MA4366	MA4367
protein_name	precursor
ABCB6	ALNVLVPIFYR						7.52837e-05		0.000105506		9.95055e-05	6.56966e-05			0.000100204		4.1488e-05	7.88847e-05	0.000105604									0.000135304
ABCB6	YYNAESYEVER																											0.000760832	0.000524189		0.000949507
ABHD4	YVSLPNQNK	0.000887511	0.00111943	0.00080705	0.00112272	0.000956921	0.000794463	0.000736738	0.000914177	0.000622032	0.000749763	0.000993107	0.000735729	0.000750373	0.0027001	0.00124809	0.00121969	0.000839664	0.000896989	0.00148301	0.000742191	0.000768592		0.000707069	0.000589438	0.000512219	0.000739453	0.000753509	0.000610101	0.000661443	0.000778147
ADD2	GNNSSNIWALR				0.000256888						0.000327178	0.000293498						0.00031778	0.000333976	0.000317957
ADD2	VNILGEVVEK		0.00168247	0.00100312	0.00388101		0.00319269	0.00332982	0.00600169	0.00121386	0.00268841	0.00357645	0.00198219			0.00343966	0.000731846	0.00327748	0.00242918	0.00428071	0.00119177	0.000469771		0.00150799	0.00103846	0.000880904	0.00190286	0.00134835	0.00185814	0.000652968	0.00100706
ADD2	VNVADEVQR		0.00374752	0.0028585	0.00941526	0.00380746	0.00877367	0.00801462	0.0130597	0.00384175	0.00564789	0.0120383	0.00589142	0.00395007	0.00444956	0.0116798	0.00319465	0.0106895	0.00770298	0.0111695	0.00351761	0.00140442	0.00200279	0.00315865	0.00273093	0.00242494	0.00426713	0.00200249	0.00360915	0.00172174	0.0023107
AKR1B1	LLLNNGAK	0.00553288	0.00523227	0.00515741	0.00301862	0.0051541	0.00811924		0.00522395	0.00527005	0.00697389	0.0059614	0.0133326	0.0226298	0.0144592	0.0138631		0.0103354	0.0102797	0.0132572	0.0113339	0.00364507	0.00360286	0.00297552	0.017445	0.00366341	0.00295144	0.00435833	0.00378318	0.00377439	0.00135022
AKR1B1	VAIDVGYR	0.220736	0.189419	0.155405	0.159626	0.192817	0.258386	0.125005	0.1764	0.150027	0.25282	0.12791	0.236031	0.324109	0.320938	0.338313	0.0882728	0.158697	0.170773	0.229008	0.175158	0.136286	0.155439	0.0995773	0.184673	0.124233	0.108707	0.199475	0.175637	0.150198	0.051924
AKR1B10	IVENIQVFDFK	0.00804918	0.0054767	0.00891581	0.0281975	0.0653858	0.017975	0.0159853	0.0827258	0.00961465	0.103202	0.00353226	0.0120062	0.0121654	0.68728	0.026469	0.0162003	0.0123992	0.00241594	0.0885015	0.00589591	0.0111551	0.00362229	0.00103368	0.00215377	0.0105051	0.00173587	0.0151205	0.0460288	0.0037493	0.0225437
AKR1B10	VAIDAGYR	0.0159621	0.00846874	0.0168662	0.0502259	0.119302	0.0316818	0.0268027	0.139599	0.0183554	0.174386	0.00718272	0.0198289	0.0208408	0.999968	0.0441784	0.0314647	0.0221121	0.00417972	0.169146	0.0110858	0.0218196	0.00875389	0.00205988	0.00531996	0.0209047	0.00302956	0.0267761	0.0746539	0.00725627	0.0379242
AKR1C2	TPALIALR	0.0127394	0.00838741	0.0164139	0.0610631	0.0769656	0.0276196	0.0102638	0.156473	0.00643787	0.116272	0.0157595	0.0152806	0.0134207	0.446225	0.0405151	0.0161994	0.0156824	0.00580741	0.0699841	0.00604765	0.0215113	0.00335439	0.00481993	0.0106862	0.0415772	0.00795151	0.0272707	0.0445815	0.00899428	0.0110914
AKR1C3	AIDGLDR			0.13489			0.14979							0.115493	0.309418	0.238484
AKR1C[134]	LAIEAGFR	0.0240392	0.0179045	0.0304934	0.223661	0.134919	0.0447141	0.020939	0.326496	0.0189382	0.166512	0.0412236	0.0263127	0.0273984	0.980744	0.0864997	0.037667	0.0392162	0.0142629	0.165133	0.0188388	0.0433598	0.00936384	0.0117927	0.0246993	0.0598423	0.0219337	0.0475043	0.0416071	0.0227611	0.0140181
ALDH3A1	IQQLEALQR	0.0086985	0.00332733	0.023844	0.0434207	0.0234422	0.00848641	0.00683894	0.0616383	0.017591	0.0286557	0.00842326	0.00336111	0.00945786	0.12685	0.036576	0.0174067	0.0154982	0.00116024	0.0551286	0.0189895	0.0610864	0.0125942	0.00977496	0.0357159	0.00223457	0.0144542	0.0119058	0.0158719	0.0274385	0.0262937
ALDH3A1	LPEWAADEPVEK	0.0100963	0.00412597	0.0271158	0.0461374	0.0260953	0.00951861	0.00657577	0.0705938	0.0206173	0.0342088	0.00969562	0.00359053	0.0101569	0.175346	0.0370473	0.0197121	0.0168086	0.00142409	0.0627576	0.0207728	0.0728227	0.014778	0.0127435	0.0467013	0.00284485	0.0158936	0.016434	0.0193462	0.0338267	0.0393475
ALDH3A1	SLEEAIQFINQR	0.0350485	0.0136372	0.101075	0.151664	0.0899065	0.0278146	0.0237191	0.202142	0.0644357	0.119534	0.023059	0.0104182	0.0327989	0.532084	0.107801	0.0610149	0.056828	0.0034808	0.180748	0.063655	0.208332	0.0374921	0.0337093	0.126355	0.00792925	0.0467377	0.0436328	0.0597672	0.109561	0.106352
ALDH3A2	ILSLLEGQK	0.00771538	0.00790875	0.00991489	0.0107396	0.00447942	0.010818	0.00733054	0.0156088	0.00529076	0.0134937	0.00637387	0.00478245	0.0105421	0.0145067	0.0116965	0.00463561	0.00990021	0.00427795	0.00977885	0.00534908	0.010273	0.00869753	0.0125077	0.0148253	0.00919912	0.00866317	0.0197743	0.00778168	0.0197864	0.0242751
ALDH3A2	LQQLEALR	0.00974152							0.0177942													0.0115473				0.0106473		0.025655	0.0100627	0.0226943
ALDH3A2	NVDEAINFINER	0.00573325	0.0061619	0.00688859	0.00752065	0.00361737	0.00763452	0.00490873	0.0108556	0.00436726	0.0107236	0.0045267	0.00385189	0.0086319	0.012119	0.00793318	0.0037785	0.00810134	0.00372607	0.00810552	0.00420533	0.00773207	0.00696831	0.0100462	0.0120547	0.0077018	0.00674295	0.016041	0.00649014	0.0155668	0.0198858
BACH1	EAALSQEQIQILAK		0.00157011																							0.00203407			0.00188863
BAG2	FLDDLGNAK	0.0114969	0.0142112	0.00510752	0.0118069	0.0107679	0.00751282	0.00869913	0.00701187	0.00583399	0.00809876	0.00966132	0.00851445	0.0109217	0.010512	0.00993914	0.0106339	0.0133561	0.0296285	0.00807494	0.00897023	0.00581508	0.00392387	0.00841043	0.00487601	0.00498801	0.0056098	0.00470716	0.00309061	0.00526686	0.00545344
BAG2	IIDEVVNK	0.0281715	0.033955	0.0126046	0.027732	0.0267567	0.0159305	0.0192076	0.0166268	0.0142623	0.0192003	0.0208245	0.0179615	0.0250436	0.0232212	0.0225884	0.0233072	0.0257285	0.0626323	0.0165997	0.0201532	0.0142638	0.0106368	0.0209681	0.0107652	0.0122974	0.0142967	0.0123002	0.00745493	0.0126903	0.0129078
BAG2	LLESLDQLELR	0.0342457	0.0401956	0.0142414	0.032286	0.0316891	0.0184801	0.0215331	0.0204183	0.0163452	0.022164	0.0260936	0.0225684	0.0299311	0.0286582	0.026234	0.030294	0.0329141	0.0711077	0.0196385	0.0265956	0.0180739	0.0121504	0.0234907	0.0574633	0.0139465	0.126388	0.0148281	0.00918374	0.0161281	0.014943
BLVRB	LQAVTDDHIR	0.217026	0.346765	0.335424	0.473428	0.298957	0.302313	0.535244	0.735542	0.264905	0.310824	0.655544	0.683573	0.428215	0.587981	1.01985	0.353034	0.449736	0.641464	0.64041	0.420618	0.267057	0.2835	0.351725	0.290298	0.209684	0.32306	0.383778	0.398773	0.406407	0.373959
BLVRB	TVAGQDAVIVLLGTR	0.0929543	0.132958	0.128166	0.179283	0.120579	0.122978	0.198794	0.292015	0.112839	0.112528	0.276683	0.249292	0.188387	0.218856	0.343167	0.144147	0.203769	0.236839	0.278974	0.180009	0.0910173	0.0883004	0.13738	0.0887336	0.0819836	0.131149	0.144252	0.148351	0.130594	0.153411
BLVRB	VVAC[+57]TSAFLLWDPTK	0.0332175	0.0568479	0.0438491	0.0244972	0.0360138	0.0343743	0.0517058	0.0890371	0.0318149	0.0444457	0.0564159	0.0725014	0.0500173	0.0832331	0.0702765	0.0548574	0.0798274	0.0823891	0.0777087	0.0604661	0.0294759	0.0230008	0.040068	0.0417573	0.0221438	0.0329489	0.0446985	0.0611922	0.0285596	0.0567525
CABYR	LAQLEENAK														0.0015564
CBR1	GIGLAIVR	0.105953	0.104105	0.107921	0.182635	0.294092	0.103666	0.0809973	0.335165	0.0854643	0.210759	0.191029	0.091013	0.110624	0.811225	0.115158	0.127958	0.10159	0.0869804	0.236463	0.11275	0.125253	0.0886991	0.10856	0.11858	0.106035	0.11678	0.173097	0.141329	0.125287	0.135132
CBR1	LFSGDVVLTAR	0.238242	0.240883	0.225685	0.408	0.622091	0.208985	0.174648	0.748155	0.159709	0.451997	0.411831	0.176346	0.220568	1.76377	0.236335	0.24858	0.219654	0.173005	0.531222	0.24379	0.270084	0.188075	0.249482	0.264662	0.242069	0.264198	0.409776	0.3286	0.357656	0.32627
CBR3	TNFFATR	0.0129007	0.0211093	0.0303712	0.0276563	0.0215978	0.0123584	0.00721987	0.0413276	0.0113753	0.0166664	0.0275866	0.0101495	0.0179669	0.128468	0.0193733	0.0145567	0.0150033	0.00756235	0.0378316	0.0199699	0.0278806	0.0212765	0.0243498	0.01901	0.0177564	0.0218017	0.0297871	0.0177825	0.0395971	0.0351986
CBR3	VALVTGANR	0.0305935	0.0436966	0.0699239	0.0562465	0.0500177	0.0264735	0.0124735	0.0869412	0.026381	0.0361861	0.0656106	0.0246498	0.0440266	0.295619	0.0524233	0.0328572	0.0278274	0.0175769	0.0787024	0.0458703	0.0531126	0.0502315	0.0526214	0.0412995	0.0382651	0.0476452	0.0695609	0.0372186	0.077642	0.0688866
CBR3	VVNISSLQC[+57]LR	0.00882873	0.0079271	0.0119043	0.00913787	0.00793568			0.012572	0.00457292	0.00516594	0.0225383		0.0190506	0.15606	0.00738562	0.0143015	0.0127723	0.00762314	0.0328279	0.0200763	0.0174755	0.0105012	0.0100688	0.00431698		0.0103921	0.0149915	0.00995166	0.0145958	0.0381783
CCL5	C[+57]SNPAVVFVTR	0.00242688	0.0038775	0.0027835	0.00423003	0.00163756	0.00185979	0.00653	0.00746854	0.00574575	0.0018047	0.00766933	0.00653351	0.00784223	0.00159919	0.00453266	0.00406708	0.00951465	0.00464432	0.00988659	0.0130323	0.00352982	0.0317015	0.00858751	0.0143216	0.00906973	0.00480918	0.0164101	0.0105161	0.00656058	0.00202818
CCL5	EYFYTSGK		0.00187579					0.00624426														0.0010099	0.00718897	0.00381853	0.00463536	0.00285028		0.00462301	0.00412147	0.0025935
CCND1	AC[+57]QEQIEALLESSLR	0.000697597	0.000632633			0.00209608	0.000683193	0.000628719		0.000972642	0.000985786			0.000259729		0.000195726	0.000800534	0.000432107	0.00119147	0.000885562	0.00149595				0.000273179	0.000516628				0.000146709
CCND1	AEETC[+57]APSVSYFK					0.000856381		0.000365658		0.000499877	0.000512921					0.000347876	0.000421685		0.00067071	0.000589902	0.000678671
CCND1	AYPDANLLNDR	0.00043471				0.00140376				0.000614127	0.000733669										0.00095353
CD273	TPEGLYQVTSVLR	0.000603546	0.000418613	0.000384812		0.000418473				0.000707575	0.000524668		0.000952758	0.000597704	0.000472264		0.000456066	0.000727988	0.000496217	0.000715793	0.000705895	0.000604296	0.000919888	0.000338607	0.000912072	0.00119366	0.000546071	0.00159479	0.000901879	0.000761979	0.000237163
CD274	LQDAGVYR													0.00348284									0.00414105			0.00891067		0.0069683	0.00405407
CD279	DFHMSVVR					0.000394832				0.000769463			0.000504231	0.00034729				0.000884268			0.00132247	0.000529489	0.00176237	0.000376627	0.00293966	0.000845954	0.000882196	0.000842874	0.00059425	0.0012892	0.000286714
CD279	LAAFPEDR	0.000503382	0.00100538	0.000699936	0.00109936	0.00119121	0.000503881	0.00039764	0.000566623	0.00223899	0.0003487	0.000737647	0.00163949	0.00109567	0.000700921	0.000758476	0.000541977	0.0025515	0.000505219	0.00149124	0.00338388	0.00145759	0.00495597	0.00124449	0.00896244	0.0026948	0.00305309	0.00285292	0.00187794	0.00386582	0.000877656
CD279	VTQLPNGR																				0.00098975				0.00265584
CD4	LTGSGELWWQAER																						0.000335544		0.000614155
CD4	SLWDQGNFPLIIK	0.000253221	0.000454992	0.000421457	0.000504284	0.00137648	0.000480259	0.000518208	0.000550259	0.00105233	0.00030204	0.000509565	0.000544798	0.000461826	0.000242556		0.000257717	0.00108206	0.00051483	0.000986338	0.000865718	0.000657129	0.00186374	0.000527031	0.00268856	0.000840537	0.00188779	0.00112253	0.00106235	0.000988469	0.000484969
CD4	SWITFDLK	0.000113708	0.000167235	0.000159781	0.000196598	0.000300533	0.000297358	0.000209862	0.000289253	0.000248736	0.000134254	0.000322252	0.000207257	0.0001942	0.000174339	0.000217155	0.000157284	0.000302308	0.000379084	0.000295725	0.000477636	0.000174108	0.000366187	0.000149502	0.000533396	0.000341692		0.000276956	0.000408544	0.000374774	0.000179958
CD8A	AAEGLDTQR	0.0022622	0.00493113	0.00431348	0.00341918	0.00617029	0.000946833	0.00207447	0.00155514	0.0132745	0.00162697	0.00325488	0.0065974	0.00719731	0.00349996	0.0018229	0.00163348	0.0143703	0.00194959	0.00963131	0.01541	0.0105214	0.0541935	0.00799151	0.0428593	0.0219832	0.0111021	0.0354033	0.00987089	0.0135309	0.00468598
CD8A	TWNLGETVELK		0.00252862	0.0023889	0.00221075	0.00233913				0.00484382			0.00275686	0.00323603	0.00165718		0.00153197	0.00608308		0.00441334	0.00550915	0.00608358	0.0191298	0.00416443	0.0113911	0.00850728	0.00511999	0.0126405	0.00640007	0.00634086	0.00212683
CDKN2A	ALLEAGALPNAPNSYGR	0.00248046	0.000430499	0.000181343	0.000182859	0.000294752		0.00027391	0.000387844	0.00023559	0.000332132	0.000241756	0.000246764	0.000316788	0.00035826	0.000497054	0.000367574	0.000409581	0.000258976	0.000336568	0.000768276	0.0116327	0.00641106	0.00999664	0.00411137	0.0119295	0.00463189	0.0130492	0.00557639	0.0146957	0.0153921
CDKN2A	LPVDLAEELGHR	0.0249034	0.00433392	0.00166055	0.00174392	0.00271933	0.00195471	0.00281409	0.00414219	0.00233643	0.0016366	0.00220585	0.00199996	0.00263425	0.00330438	0.00516846	0.00294491	0.00329824	0.00213876	0.0034927	0.00674298	0.107917	0.0646505	0.0971752	0.0338077	0.107812	0.0463124	0.107224	0.0498386	0.130979	0.141828
CES1	AGQLLSELFTNR	0.00455377	0.00320422	0.00822927	0.00638522	0.00784398	0.00722175	0.00264715	0.0785681	0.0044549	0.0133723	0.00799782	0.00795675	0.00772489	0.344623	0.0136808	0.00991364	0.0127735	0.00635122	0.074222	0.00416345	0.00616988	0.00730431	0.0064355	0.00400089	0.00133893	0.00612063	0.00170741	0.00773187	0.00306318	0.00112145
CUL3	FLLESFNNDR	0.00193663				0.00203086					0.0021544				0.0027657							0.00157628	0.00208236		0.00367036	0.00190986	0.00228507	0.00228927		0.00205277	0.00343943
CUL3	INEEIER	0.00381977	0.00566979	0.00420813	0.00368671	0.00373286	0.00463433	0.00399937	0.00504385	0.00392155	0.00360187	0.0036522	0.00260819	0.00312946	0.00581221	0.00304963	0.00272548	0.00431844	0.0050025	0.00289321	0.00336921	0.00333478	0.00397521	0.00459267	0.010309	0.00393518	0.00503333	0.0059265	0.00445407	0.00448637	0.00743643
CUL3	YVNSIWDLLK	0.00809418	0.00897205	0.00747406	0.00769526	0.00924727	0.00769429	0.0069974	0.00765021	0.00717115	0.00590355	0.00758139	0.00610067	0.0084426	0.00944769	0.00594798	0.00814564	0.011287	0.00897261	0.0075089	0.0111238	0.00582115	0.0107433	0.00857669	0.00924913	0.00822002	0.00938461	0.00789577	0.00705637	0.0101355	0.0112513
CYP4F11	FDQENIK			0.00148074	0.0027386				0.00260646						0.0178131		0.00141242
CYP4F11	TLTQLVTTYPQGFK	0.000377402	0.000395468	0.00141256	0.00254323	0.00280249		0.000697183	0.00265884		0.010456				0.0368559	0.00375622	0.00165031			0.00426019	0.000344985								0.000441897	0.000482158	0.00171937
DHFR	EPPQGAHFLSR	0.000773505		0.00049626					0.00164736	0.000498566	0.000669609				0.00046107				0.00128293		0.00100163	0.00148648	0.00159128	0.00149568	0.00210852	0.00114412	0.000965021	0.00171156	0.00193092	0.0025209	0.00314456
DHFR	LLPEYPGVLSDVQEEK	0.00508536	0.00152934	0.00287509	0.00241091	0.00161708	0.00377101	0.00175396	0.00922269	0.0032964	0.00392127	0.00160885	0.00283478	0.00195249	0.00236785		0.00164672	0.00193303	0.00644216	0.0026655	0.00531992	0.00908524	0.00949807	0.0105219	0.0122226	0.0083983	0.0056792	0.0115521	0.0115337	0.0154477	0.0190953
DHFR	NGDLPWPPLR								0.000461017		0.000227338		0.000228993		0.000269629			0.000162166	0.000531593		0.00045482	0.000424749	0.000343559	0.000427644	0.00146465	0.000331772		0.000507485	0.00052411	0.000661493	0.000779384
DNAJB4	DGSNIIYTAK	0.00692644	0.00776079	0.00290322	0.00274709	0.00644638	0.00575162	0.00868093	0.00441188	0.00332745	0.00546353	0.00331387	0.00633092	0.0133202	0.0181943	0.00938434	0.00355562	0.00678162	0.00631849	0.00413332	0.00259491	0.00201503	0.00130971	0.00222177	0.00170897	0.00264271	0.00234218	0.00469541	0.00205921	0.00278129	0.00477454
DNAJB4	EIYDQFGEEGLK	0.00459605	0.00431882	0.00198123	0.00243225	0.00407749	0.00358185	0.00490349	0.00272777	0.00238228	0.00359274	0.00222394	0.00311096	0.00727326	0.0085214	0.00503535	0.00204183	0.00418755	0.00472867	0.00398139	0.00180266	0.00145119	0.000950478	0.0015042	0.000930428	0.0018385	0.00147609	0.0028704	0.00128615	0.0018087	0.00338899
DNAJB4	EVAEAYEVLSDPK	0.0593477	0.061898	0.0293286	0.0326123	0.054354	0.0483467	0.063551	0.0370305	0.0326631	0.0440835	0.0319764	0.0397979	0.0884441	0.109471	0.0600585	0.032208	0.0632384	0.0693565	0.0567592	0.0262926	0.0201692	0.0117341	0.0238465	0.0118633	0.0269472	0.0226925	0.0397527	0.0203982	0.0268226	0.044856
E6	EVYDFAFR																									0.000400837		0.000623495
E7	AHYNIVTFC[+57]C[+57]K																								0.000262615	0.000240956
E7	LC[+57]VQSTHVDIR																						0.0007373		0.0015985	0.00228587		0.00109799		0.00116824
EGFR	YLVIQGDER	0.00577939	0.00269946	0.00259354	0.00382381	0.00787223	0.00564934	0.0119038	0.00286478	0.00180047	0.0443533	0.00251127	0.00121144	0.00110563	0.00223294	0.00124	0.00283254	0.00184491	0.00440447	0.00177646	0.0014509	0.00401935	0.00141749	0.00480731	0.00254593	0.00325557	0.00205994	0.00438334	0.00361905	0.00230429	0.0102731
EPHX1	DVELLYPVK	0.00866886	0.012704	0.0100434	0.0104932	0.00968847	0.00868372	0.0113273	0.0216269	0.00575064	0.0205034	0.0120464	0.00690731	0.0112464	0.0488972	0.0172693	0.00647417	0.0135623	0.0106717	0.0154825	0.00847294	0.00762673	0.00908333	0.00977747	0.0114006	0.00673147	0.00899296	0.0156056	0.0126036	0.0140293	0.0300319
EPHX1	FSTWTNTEFR	0.0140843	0.0186478	0.0153519	0.0170413	0.0179642	0.0129138	0.0173991	0.0345216	0.00852062	0.0283814	0.0199098	0.0110501	0.0167194	0.0744749	0.0209128	0.010772	0.0207189	0.0164877	0.0269074	0.0141317	0.011906	0.0146792	0.0161894	0.0150768	0.00919111	0.0145182	0.0242747	0.0192435	0.0213136	0.0441121
FECH	AESLNGNPLFSK	0.000277649	0.00053068	0.000358255	0.000396598	0.0002921	0.000447336	0.000240887	0.000555575	0.000358143	0.000398334	0.000512805	0.000391336	0.000615254	0.000415591	0.00065475	0.000283684	0.000834911	0.00033954	0.000729904	0.00052522	0.000325279	0.000223753	0.000319921	0.000644246	0.000257477	0.000271467	0.000376739	0.000388919	0.000329989	0.000434099
FECH	LEYC[+57]NPYR	0.00445956	0.0076268	0.00536169	0.00544625	0.00302194	0.00523311	0.00302119	0.00613645	0.00435967	0.00564266	0.00487231	0.00308732	0.00575327	0.00478259	0.0074233	0.00180073				0.0049777	0.00566567	0.00249256	0.00419895	0.00565628	0.00391015	0.00344788	0.00627886	0.00629124	0.00746037	0.00859505
FOXP3	GAVWTVDELEFR																								0.000115506					0.000191053
FOXP3	WAILEAPEK		0.00084584	0.000694182	0.000968946					0.000924877			0.000756357					0.000848407		0.00105615	0.00117247	0.000752547	0.000910596	0.000782197	0.00137963	0.00110148	0.000970741	0.00070401	0.000655302	0.00152649	0.000474241
G6PD	DGLLPENTFIVGYAR	0.015087	0.00981771	0.00825493	0.0162864	0.0232155	0.0095059	0.0102089	0.0175979	0.00802798	0.0360217	0.0077385	0.010758	0.00696405	0.0572143	0.0133302	0.0141384	0.00999321	0.0166254	0.0250034	0.0116786	0.00720706	0.00863453	0.00810991	0.0135215	0.00722769	0.00861242	0.0130681	0.0201765	0.008149	0.0101922
G6PD	IFGPIWNR	0.0135187	0.00878807	0.00802635	0.0138059	0.0209156	0.0106199	0.010448	0.0140537	0.00843446	0.0325772	0.00574633	0.00846717	0.00605754	0.0439898	0.00708538	0.0100627	0.00880696	0.0149633	0.0206978	0.00922795	0.0080514	0.00851812	0.00703371	0.0106892	0.00728258	0.00779936	0.00977182	0.0154687	0.0118644	0.00926308
G6PD	LEDFFAR	0.0491544	0.0349945	0.0356046	0.0608936	0.0728573	0.0423411	0.0393144	0.055113	0.0370098	0.107976	0.0262613	0.0299325	0.0242589	0.140924	0.0541209	0.0408248	0.0352203	0.0607745	0.0826455	0.0402883	0.0323149	0.0411649	0.0337098	0.0439556	0.0324373	0.0346492	0.0398882	0.0603763	0.0430256	0.0372215
GAPDH	GALQNIIPASTGAAK	2.36251	1.41042	1.70047	1.59307	1.34694	2.4814	1.7981	1.27464	1.36375	2.02165	1.27347	1.96131	3.16663	2.79093	2.55418	1.57843	1.69986	2.20649	1.73087	1.71646	1.79864	2.05264	1.70992	2.02139	1.68516	1.40058	2.07412	1.47658	2.04998	2.93733
GAPDH	LISWYDNEFGYSNR	0.962337	0.614329	0.740868	0.772957	0.660082	1.14143	0.824259	0.68927	0.719442	0.939369	0.685944	0.930642	1.30767	1.27348	0.585861	0.833287	0.778973	1.00863	0.771923	0.777374	0.624534	0.690487	0.654129	0.592414	0.639084	0.564003	0.830873	0.562582	0.724316	1.07963
GAPDH	VGVNGFGR	0.0245475	0.0164839	0.0223645	0.014974	0.0198749	0.0263771	0.0120193	0.0242486	0.0182941	0.0262338	0.0426768	0.0584828	0.0949581	0.0757737	0.0322463	0.0623539	0.0492962	0.0608911	0.0528508	0.0630289	0.0192124	0.0186878	0.0194282	0.0829567	0.0161943	0.0137307	0.0239876	0.0157894	0.0173382	0.0256075
GAPDH	VIPELNGK	0.711298	0.557045	0.731466	0.466694	0.470369	0.890396	0.513818	0.49291	0.574575	0.885275		1.16063	1.96551	1.75556	1.05182	1.06098	1.19695	1.37425	1.07227	1.19029	0.589167	0.553115	0.582909	1.9485	0.57933	0.469656	0.718192	0.492765	0.560652	0.841685
GCLC	DPLTLFEEK	0.00959676	0.011395	0.0151993	0.0140324	0.0123804	0.0118714	0.0155882	0.0334634	0.0110247	0.0107978	0.0079914	0.00799781	0.00696557	0.0632663	0.0155331	0.00465382	0.0130628	0.0123529	0.0195573	0.0142665	0.0211964	0.0130354	0.0233497	0.0178282	0.0192082	0.0143796	0.0105149	0.014744	0.0119638	0.0238929
GCLC	VLETLQEK	0.0119245	0.015648	0.0199744	0.0220966	0.0177079	0.0178155	0.0203788	0.0454433	0.0144627	0.0145512	0.0149843	0.0128913	0.00831862	0.0815191	0.0181268		0.0151646	0.0159215	0.0266525	0.0210249	0.0283055	0.0240481	0.0340546	0.0236114	0.0282864	0.0195295	0.0170611	0.0207934	0.0161873	0.027787
GCLC	VVINVPIFK	0.00633885	0.00688855	0.00892486	0.0110008	0.00973807	0.00627462	0.00953056	0.0232959	0.0066687	0.00717289	0.00604742	0.00442232	0.00325675	0.0370314	0.00611468	0.00368226	0.00618792	0.00574575	0.0119456	0.00907904	0.0142906	0.0110663	0.0157148	0.00851802	0.0139867	0.00890094	0.00914946	0.0106379	0.00808108	0.0157389
GCLM	GYILQAK	0.00616668	0.00723004	0.00505879	0.00950263	0.00868933	0.00682913	0.00640344	0.0184265	0.00536775	0.0133736	0.00831049	0.0116197	0.00854892	0.0752897	0.00939462	0.00855989	0.00582375	0.011462	0.0105639	0.00602239	0.0105149	0.0105643	0.0142074	0.00764905	0.00663909	0.00883325	0.0243259	0.00797866	0.00671337	0.0201581
GCLM	TLNEWSSQINPDLVR	0.00742543	0.00782844	0.00551847	0.0095437	0.00889043	0.00747327	0.00759113	0.0170511	0.0067152	0.013773	0.00785647	0.0145855	0.0134289	0.0615103	0.0129114	0.00985084	0.0103709	0.0127773	0.014275	0.00813161	0.0114243	0.00930051	0.0141571	0.0074675	0.00763912	0.00809743	0.0188584	0.0071711	0.00840613	0.0209728
GPX4	EFAAGYNVK	0.0293951	0.0257601	0.0249163	0.0269481	0.0308813	0.0239409	0.0204931	0.0318414	0.0239918	0.0194499		0.0263258		0.0358562	0.0289978	0.0180469	0.0354195		0.0346929	0.040537	0.031605	0.0410598	0.0375525	0.052894	0.0255239	0.033876	0.0388558	0.0291046	0.0328058	0.053254
GPX4	ILAFPC[+57]NQFGK	0.0282649	0.0224191	0.0210043	0.0215696	0.0271115	0.021375	0.0183006	0.0273748	0.0218608	0.0179313	0.0256524	0.0264562	0.0296166	0.0356626	0.0272694	0.0152513	0.0329964	0.0252126	0.0368097	0.037761	0.0271772	0.0349167	0.0311767	0.0450229	0.0214564	0.0291733	0.0328129	0.0246373	0.0292023	0.0424507
GPX4	TEVNYTQLVDLHAR	0.0215674	0.0178493	0.0151258	0.0173784	0.0204266	0.0160808	0.0142073	0.0207997	0.0166095	0.013578	0.0198898	0.0175654	0.0205582	0.0265564	0.0206038	0.0115783	0.0249658	0.0181119	0.0253027	0.0277928	0.0203838	0.0261943	0.0242233	0.0293653	0.0164258	0.0232058	0.0267095	0.0198479	0.0224379	0.0348968
GSR	ALLTPVAIAAGR	0.00984787	0.0146799	0.0160653	0.0163596	0.0186741	0.0112529	0.00962128	0.01661	0.0107448	0.0153019	0.0107421	0.00776435	0.00969117	0.0463309	0.0144854	0.00847136	0.0154581	0.00952387	0.0174172	0.0137973	0.0142587	0.0195825	0.0235158	0.0202978	0.00896647	0.0164451	0.0199364	0.0123995	0.0198113	0.027135
GSR	LGGTC[+57]VNVGC[+57]VPK	0.00912863	0.0150122	0.0155464	0.017202	0.0173114	0.0103194	0.00839327	0.0155181	0.00949134	0.0140547	0.0123351	0.00742288	0.00941607	0.0479578	0.0155392	0.0098871	0.0157665	0.00946038	0.0201504	0.0144692	0.0133997	0.0192642	0.0217719	0.0204466	0.00806509	0.013796	0.0186535	0.0117717	0.0181364	0.0251156
GSR	LVVPYGLK	0.00107393	0.001067	0.001275	0.00148949	0.00125547	0.00176423	0.00152221	0.00180752	0.00119284	0.00100848	0.00147922	0.00149385	0.00145522	0.00124023	0.00248932	0.00126773	0.00133378	0.00153449	0.0016925	0.00109201	0.000800066	0.000818465	0.000893685	0.000721864	0.000855421	0.000994735	0.000834777	0.000831019	0.000917383	0.00104465
GSTA4	SILHYIADK	0.00131019	0.000992537	0.00161466	0.00362915		0.00258668		0.00710235	0.0012539	0.00209259	0.000846914	0.00242964	0.00115583	0.00218449		0.00188156	0.00220586			0.00176557	0.0035817	0.00100568	0.000506449	0.000558614	0.00115744	0.0007897	0.00108301		0.000924916
GSTA4	YFPVFEK	0.00124259	0.000917573	0.00174255	0.0034635	0.000549916	0.00242675	0.00112539	0.00635113		0.00174558	0.00117767	0.00180423	0.00135683	0.00182678			0.00187078	0.00104198	0.0018178	0.00139833	0.00310052	0.000910899	0.000737844	0.000481461	0.000963904	0.000848961	0.000919543	0.000477279	0.000875609	0.000417785
GSTM1	PMILGYWDIR							0.000607092																	0.000298395
GSTM1	RPWFAGNK	0.000728541		0.00183057		0.000560506	0.00289077	0.00452284	0.0101958									0.00130112		0.00489683		0.00105239			0.00147662						0.0013729
GSTM3	FSWFAGEK	0.0172152	0.025856	0.0220697	0.045852	0.02067	0.0519765	0.013978	0.138655	0.0138572	0.0842585	0.0191003	0.00956139	0.0159093	0.599721	0.0271566	0.0172604	0.0112929	0.0414874	0.0492506	0.00660023	0.0294216	0.00410941	0.00605446	0.00918317	0.0138416	0.00937435	0.0370733	0.0200812	0.00371796	0.0259818
GSTM3	YTC[+57]GEAPDYDR	0.0286031	0.0387814	0.0372727	0.067455	0.0364474	0.0836387	0.0229768	0.189679	0.0242587	0.120835	0.0356524	0.0212453	0.0359164	0.963892	0.0726833	0.0331219	0.0265398	0.0817031	0.101173	0.014502	0.04196	0.00830781	0.0101076	0.0180334	0.0207321	0.0149629	0.0534245	0.0305261	0.00642569	0.0382007
GSTM4	VAVWGNK	0.00206315	0.00175515	0.00566207	0.00655895	0.00113126	0.0055418	0.00139365	0.0310828	0.00185824	0.00997701	0.00103397	0.00183927	0.00277367	0.0251161	0.0056729	0.00123859	0.00282632	0.00427844	0.0154851	0.00468836	0.00304001	0.00145938		0.00777672	0.0018688	0.00137001	0.00311325	0.00494117	0.00168837	0.00381041
GSTM4	VC[+57]YSPDFEK	0.00190444	0.00200136	0.00513522	0.00585792	0.00118861	0.00463341	0.00132091	0.0291829	0.0017949	0.0112564	0.00101666	0.00183447	0.00273839	0.0300302	0.00535231	0.00113374	0.0031395	0.00380034	0.014482	0.00433083	0.00286159	0.00142784	0.00499203	0.00846474	0.00192031	0.00136637	0.00329866	0.00457572	0.0016946	0.00430277
GSTM[124]	C[+57]LDAFPNLK	0.00602461	0.00144568	0.0694236	0.00603437	0.0323109	0.101449	0.0742981	0.40503	0.00716131	0.00499861	0.00385688		0.00221987	0.00802094	0.0136528	0.00231566	0.0595952	0.00435307	0.19808	0.00320798	0.00599822	0.000946208	0.00140341	0.00724561		0.000799815		0.00177515		0.0102456
HMOX1	AALEQDLAFWYGPR	0.0132203	0.0115529	0.00668491	0.0147709	0.00824959	0.00722587	0.0152499	0.00859505	0.00826072	0.00721446	0.00810196	0.0176822	0.013516	0.0193096	0.00464757	0.0134716	0.0142603	0.0259529	0.0149307	0.01738	0.00957582	0.0157145	0.0079282	0.0101533	0.0114376	0.00801541	0.0211911	0.010121	0.0114851	0.0113253
HMOX1	YLGDLSGGQVLK	0.021693	0.0184984	0.0115973	0.0256661	0.0134387	0.011932	0.0220785	0.0153714	0.0137584	0.0117734	0.0137178	0.0287272	0.0209282	0.0297505	0.0116158	0.0226838	0.0221722	0.0412916	0.0252763	0.0282662	0.0188151	0.03048	0.0136794	0.021191	0.0201883	0.0144379	0.0387596	0.0167629	0.0185435	0.0186941
HTATIP2	AGAEGFVR	0.0190989	0.00940041	0.0135713	0.0324172	0.0272425	0.00586057	0.0129424	0.0195603	0.0078266	0.0207709	0.0141105	0.0216237	0.00789191	0.0489894	0.00975647	0.0149856	0.010401	0.00855224	0.0172057	0.012156	0.0139673	0.017975	0.011886	0.0132452	0.0143641	0.010771	0.0198388	0.0143647	0.0153856	0.00918804
HTATIP2	NVNQEVVDFEK	0.0127292	0.00865184	0.00953341	0.0204186	0.0183021	0.00594861	0.0104977	0.0128549	0.00671006	0.0142349	0.00855571	0.0171348	0.00789029	0.0332772	0.0110067	0.0118497	0.0100702	0.00686932	0.0123103	0.00965989	0.0103321	0.0143669	0.00906127	0.00943462	0.0110248	0.0082371	0.0129799	0.00951359	0.0116422	0.00642735
HTATIP2	SSNFLYLQVK	0.0035083	0.00285371	0.00253953	0.00450615	0.00496139	0.00135232	0.00226193	0.00357704	0.00156963	0.00448347	0.00277086	0.0049123	0.00202192	0.0120289	0.0024179	0.00298148	0.00269161	0.00198396	0.00337287	0.00236456	0.00267194	0.00308111	0.0020776	0.002179	0.0026408	0.00225325	0.00403821	0.0032965	0.00210365	0.00199189
IDH1	ATDFVVPGPGK	0.0351175	0.0429235	0.0589073	0.0566866	0.0768017	0.0397838	0.0386673	0.0556109	0.0373313	0.0933743	0.0458261	0.0252712	0.0277073	0.129302	0.0465642	0.0282976	0.0391924	0.0480794	0.0609606	0.0366371	0.0423419	0.0452797	0.0539784	0.0558553	0.0518277	0.0382929	0.0870679	0.0842176	0.0629365	0.0662639
IDH1	GLPNVQR	0.048744	0.0556311	0.0752655	0.0778816	0.112033	0.0542334	0.0521076	0.0810594	0.0517355	0.118611	0.0745861	0.0433585	0.0453915	0.158871	0.0517227	0.0486122	0.0569606	0.0713478	0.09577	0.062921	0.051497	0.0679564	0.0716001	0.0666017	0.0629971	0.0538756	0.112999	0.106858	0.0811587	0.0821602
IDH1	SEGGFIWAC[+57]K	0.0160177	0.0207634	0.0248655	0.0265872	0.0445325	0.0170563	0.0185165	0.028174	0.014527	0.044976	0.0173495	0.00955423	0.0110536	0.0554624	0.0166906	0.012298	0.0167107	0.0197176	0.030994	0.0145617	0.0208312	0.0170534	0.0213779	0.0183621	0.0208857	0.0157382	0.0371315	0.0399091	0.0255398	0.0335083
KEAP1	IGVGVAVLNR	0.00103701	0.000889397	0.00111244	0.0011517	0.000409075	0.000776263	0.000953925	0.00170459	0.000648394	0.00105892	0.00085469	0.000355229	0.000371038	0.00379999	0.000376706	0.00133206	0.000810961	0.000387626	0.00141044	0.000571566	0.00138648	0.000771634	0.00128206	0.00123124	0.000958123	0.000889381	0.00363968	0.00152441	0.000957474	0.00402665
KEAP1	LADLQVPR	0.00119783	0.00118614	0.00147768	0.00167105	0.000988517	0.00155798	0.00162911	0.00236311	0.00104366	0.0014491	0.00130098	0.00090246	0.00087985	0.00335197	0.00150074	0.00127487	0.00111143	0.000970272	0.00174646	0.000822346	0.00137909	0.000912281	0.00147012	0.0015258	0.00112208	0.00109442	0.00333627	0.00166346	0.00122293	0.00342864
KEAP1	VVLASSSPVFK	0.00297558	0.00269021	0.00314609	0.00897841	0.0012168	0.00188099	0.00213345	0.00429004	0.00174725	0.00331326	0.00173175	0.000959394	0.00228873	0.00960785	0.00139456	0.00379793	0.00375524	0.000800327	0.0029023	0.00115717	0.00318878	0.00269208	0.00323475	0.00354757	0.00224019	0.00403805	0.00862526	0.00388423	0.00284226	0.00850305
LDHA	DQLIYNLLK	0.591775	0.333746	0.313545	0.316138	0.350778	0.297131	0.407011	0.234557	0.272707	0.512026	0.269572	0.545904	0.556706	0.42753	0.704187	0.576578	0.366632	0.280288	0.356908	0.328378	0.251562	0.281166	0.320899	0.450107	0.347765	0.223768	0.481901	0.346317	0.416243	0.451813
LDHA	FIIPNVVK	0.119905	0.0640321	0.0585821	0.0618074	0.0614209	0.0561403	0.0855262	0.0517142	0.0446983	0.110336	0.0499005	0.0823338	0.0901191	0.0972283	0.107006	0.104159	0.0603897	0.0528209	0.0648757	0.0516132	0.0517579	0.0476854	0.0557776	0.0875405	0.0601568	0.038713	0.110347	0.0731517	0.0701391	0.088102
MAFG	AELQQEVEK	0.00184737	0.00372568	0.00158485	0.00312078	0.00335806	0.00159474	0.00160167	0.0025412	0.00144643	0.00316416	0.00163689	0.0024811	0.00149907	0.00507892	0.00276089	0.00249606	0.00218631	0.00191641	0.00262208	0.0021911	0.0018775	0.00212531	0.00308119	0.00209502	0.00231478	0.00207329	0.00237613	0.00162102	0.00172587	0.00292767
MAFG	GPLAAGLGPLVPGK	0.000880849	0.00113617	0.00071911	0.00160044	0.00150708	0.000688925	0.000845883	0.00131971	0.000696417	0.00127709	0.000663667	0.000783301	0.000653801	0.00197471	0.000927923	0.0013429	0.000834868	0.00105289	0.00100538	0.0010129	0.00102534	0.00101728	0.00105341	0.000991166	0.00104927	0.000973154	0.000684686	0.00065548	0.000767732	0.00133953
MAFG	VAATSVITIVK	0.00410792	0.00434399	0.00283368	0.004738	0.00668534	0.00257512	0.00283937	0.00415037	0.00250878	0.00467486	0.00196623	0.00283484	0.00213577	0.00988763	0.00253644	0.00452924	0.00371398	0.00321201	0.00364484	0.00343027	0.00446665	0.00470603	0.00361544	0.00294953	0.00386253	0.00306325	0.00246567	0.00254047	0.00271722	0.00661363
MAP1B	AIGNIELGIR	0.00681916	0.00778016	0.00288549	0.00609649	0.00775636	0.00550821	0.00486652	0.00942346	0.00223316	0.0103467	0.00663122	0.00366453	0.00594284	0.0238714	0.00706113	0.00622809	0.00489374	0.0101675	0.00848527	0.0028748	0.00371225	0.00228625	0.00831026	0.00161257	0.0034906	0.00593001	0.0030362	0.00197592	0.00177763	0.00441663
MAP1B	SVGNTIDPVILFQK	0.00158551	0.00230682	0.00109414	0.0018179	0.00200071	0.00157652	0.00190064	0.00319418	0.000835974	0.00352306	0.00117259		0.00118001	0.00672078	0.00163021	0.00123104	0.00126429	0.00285817	0.0022445	0.000607868	0.00114476	0.000792622	0.00240297	0.000815247	0.00142697	0.0019108	0.00104838	0.000773175	0.000557875	0.00171858
MAP2	DQGGAGEGLVR	0.00776728	0.00836398	0.00412899	0.0179231	0.0238835	0.0054873	0.0150182	0.0110416	0.00331537	0.0273374	0.0107487	0.00246157	0.00368363	0.0225121	0.00929064	0.00594026	0.00434917	0.00342912	0.016639	0.00382423	0.0041056	0.00283687	0.00536964	0.00299029	0.00685289	0.00567352	0.00277662	0.00311926	0.00169827	0.00646471
MAP2	GGQVQIVTK				0.00119399	0.000925266			0.000719527		0.000688633	0.00093099			0.00205431	0.000870421				0.000630695				0.000299796							0.000249121
ME1	AIVVTDGER					0.0472924					0.0925556	0.0630337	0.0669617	0.0742122	0.330685	0.0820049	0.0329979	0.0669637	0.086316		0.0484812				0.0307769
ME1	DLAFTLEER	0.0339874	0.0318183	0.0340012	0.0510987	0.0337044	0.039947	0.0222088	0.0665002	0.024483	0.0546487	0.0385392	0.0401266	0.0426401	0.177161	0.0456715	0.0258456	0.0423674	0.0457612	0.0673825	0.0339452	0.0469439	0.0206588	0.0169662	0.016463	0.0294652	0.0180856	0.0567334	0.0409644	0.0326818	0.0153747
ME1	TATVYPEPQNK	0.0132046	0.01544	0.0168485	0.0222313	0.01514	0.0205215	0.0100882	0.0303127	0.0121612	0.0278646	0.0177155	0.0191756	0.0231036	0.0928386	0.0225746	0.0113296	0.0204752	0.0205758	0.0325496	0.0151317	0.0224664	0.00900386	0.00711661	0.0095442	0.0150136	0.006675	0.0248207	0.0198256	0.0148949	0.00771967
MGST1	IYHTIAYLTPLPQPNR																0.000858695														0.0025317
MYC	LISEEDLLR	0.000490466	0.000655975	0.000458792	0.000631853	0.000510081	0.000642544	0.000544205	0.00052055	0.000409706	0.000531409			0.000494223	0.000898865	0.000882829	0.000552939	0.000510387	0.000535617	0.000560819	0.000444184	0.000354398	0.000321491	0.000407975	0.000359812	0.000516207	0.000434492	0.000475248	0.000479192	0.000361781	0.000569154
MYC	PLNVSFTNR	0.000471814	0.000500513	0.00048323	0.000633494	0.000498698	0.000735039	0.000645948	0.000732597	0.000473629	0.000424227	0.000684779	0.000578816	0.000527597	0.000460404	0.000974818	0.0005517	0.000588312	0.000642137	0.000723555	0.000452392	0.000360269	0.00034797	0.00037037	0.000305702	0.000349277	0.000408505	0.000353025	0.000337521	0.000341416	0.000467074
NAMPT	AVPEGFVIPR	0.0328005	0.041812	0.0390778	0.0353949	0.0709397	0.0440912	0.0649523	0.0825038	0.0325721	0.0574794	0.0220571	0.0451075	0.0467315	0.548559	0.0613356	0.0420341	0.0325832	0.0661801	0.0462501	0.0296711	0.0223491	0.0326101	0.0358217	0.0416756	0.0249925	0.0269238	0.0296705	0.0400484	0.044969	0.0618169
NAMPT	YDGHLPIEIK	0.017757	0.0231128	0.0193314	0.0207765	0.0389269	0.0241372	0.042883	0.048214	0.0209131	0.0381755	0.0161777	0.0366138	0.0342595	0.406754	0.0529211	0.0375069	0.0294235	0.0463157	0.0376918	0.023322	0.0140438	0.017518	0.0175765	0.0347382	0.0158141	0.0129722	0.015679	0.0201603	0.0264576	0.0363313
NDUFAF3	IEIVVVGTGDR	0.0204645	0.0172821	0.0165098	0.0309438	0.0239687	0.0185758	0.0127268	0.0295936	0.0146583	0.012643	0.0223687	0.0207706	0.029906	0.0479795	0.0270674	0.016944	0.025916	0.0219647	0.0280916	0.0277494	0.0102758	0.013427	0.0134562	0.0116618	0.0141475	0.0180701	0.021532	0.0168258	0.021121	0.0133164
NDUFAF3	LQSQVLQAMR	0.0172967	0.0131912	0.013207	0.0261307	0.0214803	0.0165246	0.00861498	0.0255307	0.0105874	0.0114675	0.0165086	0.0179094	0.0242945	0.0414966	0.0204948	0.0134446	0.0182183	0.01519	0.0216965	0.018169	0.0104877	0.0130888	0.010154	0.0146908	0.013706	0.0115878	0.021553	0.0152945	0.0247237	0.0135115
NDUFAF3	LSPADDELYQR	0.0106712	0.00884686	0.00935394	0.016338	0.0127333	0.0125127	0.00622024	0.0181366	0.00921248	0.00790177	0.0143141	0.0167418	0.0207351	0.0317602	0.0214744	0.0118038	0.0178632	0.0111947	0.0166176	0.0173591	0.0068582	0.0102905	0.00824036	0.0131867	0.0113889	0.00679717	0.0130858	0.0100796	0.0168321	0.0111016
NDUFAF4	EQISLYPEVK	0.010392	0.0109959	0.0109743	0.0168615	0.0103782	0.0137077	0.00802491	0.0171755	0.00952761	0.00801496	0.012707	0.0113194	0.0215035	0.0284541	0.02592	0.00877047	0.0196843	0.0115541	0.0174187	0.0152609	0.00777679	0.0123132	0.00745411	0.0106415	0.0125658	0.00906697	0.0124854	0.0107861	0.0174379	0.0115765
NDUFAF4	IMQEYQLEQK	0.00345627	0.00432464	0.00358865	0.00734699	0.00389612	0.00521815	0.00293865	0.00667247	0.00301116	0.00281638	0.00426444	0.00405623	0.00688556	0.0105262	0.00915817	0.00319169	0.0074977	0.00484446	0.00707495	0.00482831	0.00293121	0.00382241	0.00264169	0.00366452	0.00433294	0.00291928	0.00398419	0.00370417	0.0058031	0.00422698
NFE2L2	ALHIPFPVEK										0.000867525				0.00211986											0.000939022				0.000638677
NFE2L2	EQFNEAQLALIR										0.000169772				0.000560551							7.18379e-05				0.000209618			0.000102443	0.000121706	0.00015883
NFE2L2	EVFDFSQR	0.000607684		0.000738617		0.000798149		0.000857259	0.0012008		0.00078962			0.000765157	0.00246151	0.00127508	0.00079088	0.000633425	0.000861433		0.000550767	0.000441513				0.000570618			0.000756809	0.000498605	0.000536966
NFE2L2	LENIVELEQDLDHLK	0.000515519														0.00114784
NFE2L2	QDIDLGVSR				0.000395444				0.000286442						0.00166205
NQO1	EGHLSPDIVAEQK	0.0121479	0.00849624	0.0200849	0.0150686	0.00808753	0.0101968	0.021688	0.0303088	0.0105694	0.103738	0.0135766	0.0135255	0.0126345	0.141022	0.0217654	0.0235189	0.0152587	0.0159168	0.0355578	0.00895888	0.00532354	0.00716374	0.00808239	0.00784667	0.0066271	0.00569758	0.0125964	0.0136436	0.00659729	0.0395208
NQO1	IQILEGWK	0.0127569	0.00687285	0.0225803	0.013185	0.00378152	0.000660428	0.0256358	0.0299046	0.0082867	0.121544	0.00760364	0.0152241	0.0130141	0.160932	0.0140807	0.0334093	0.0159442	0.00861039	0.0451621	0.00667074	0.00155211	0.00272171	0.00826933	0.00516011	0.00163391	0.000288567	0.0121075	0.0127382	0.000999139	0.0412446
NR2F6	AQVALTEYVR	0.00251112	0.00347407	0.00226451	0.00304068	0.0029441	0.00161834	0.00128906	0.00211682	0.000958666	0.0071447	0.0015752		0.00143657	0.00422166	0.00120756	0.00264957	0.00187349	0.00184186	0.00199037	0.00130831	0.0019691	0.00133744	0.00403565	0.00286199	0.00312808	0.00234216	0.00677334	0.00236834	0.00508544	0.00589652
NR2F6	LLFSTVEWAR	0.000426221		0.000295262	0.000354021	0.000492643				0.000151984	0.00119388			0.000205894	0.000510546		0.000456108	0.000245565	0.000273871		0.00021243	0.000279491		0.000537465	0.000294091			0.000831267	0.000314751	0.00059339	0.000836683
PGD	AGQAVDDFIEK	0.0748687	0.0796496	0.0736155	0.0739493	0.130911	0.0660705	0.0653144	0.0818275	0.0749713	0.167989	0.0615625	0.069586	0.0704211	0.322647	0.0999858	0.0834293	0.0861563	0.0886221	0.141244	0.0866797	0.113198	0.0806531	0.0887068	0.135091	0.115205	0.0695894	0.221539	0.222329	0.161946	0.172889
PGD	TIFQGIAAK	0.0778044	0.0818514	0.0726476	0.070414	0.126981	0.0760175	0.0770008	0.0847485	0.0825334	0.165471	0.04745	0.065769	0.0688174	0.333583	0.0997627	0.0650746	0.0945863	0.0949039	0.118017	0.0812389	0.117016	0.0819449	0.0785175	0.132403	0.110581	0.0726146	0.197263	0.21926	0.152871	0.181334
PGD	VDDFLANEAK	0.102475	0.115457	0.10347	0.111429	0.194888	0.0925944	0.0903951	0.127053	0.100529	0.244859	0.091919	0.104582	0.0930326	0.479651	0.136938	0.11779	0.106622	0.11706	0.180144	0.123189	0.159427	0.113874	0.137864		0.178127	0.0985237	0.363274	0.341537	0.229988
PIK3CA	GEIYDAAIDLFTR	0.000271199	0.000426543	0.000226209	0.000312457	0.000348507		0.00034593	0.000445239		0.000349649				0.000630199		0.000187302	0.000243359	0.000401333			0.000390212	0.000249895	0.000330387	0.000360294	0.000367712	0.000448825	0.00148109	0.000561198	0.000210502	0.000669184
PIK3CA	LINLTDILK			0.000425091			0.0006188				0.000605733	0.000353362			0.000680531				0.000511172			0.00067802		0.000518655	0.000603765	0.000653674	0.000657128	0.00136094	0.000656816		0.000776168
PIK3CA	YEQYLDNLLVR		0.000971104	0.00104317	0.00130631		0.00161091	0.00140685	0.00182826	0.00118619	0.000995957	0.00140602	0.00152094	0.00130242	0.00105218	0.00238637	0.00122087	0.00137706	0.0015947	0.00176031	0.00104987							0.00113606			0.000889313
PIR	TPTLYLDFK	0.0123656	0.013889	0.0186018	0.0270867	0.0256469	0.0137437	0.0121116	0.0227084	0.00850928	0.0260273	0.0121172	0.00907843	0.00903237	0.0411687	0.0159911	0.0224708	0.00855267	0.0117817	0.0232565	0.0122926	0.0302318	0.0154722	0.0240898	0.0311153	0.0198545	0.0163414	0.0215103	0.0128995	0.0277972	0.0377699
PIR	VTLSVLSR	0.00722463	0.00776172	0.0119178	0.0189642	0.0144576	0.00754161	0.00601723	0.01591	0.00537612	0.0157519	0.00988731	0.00435966	0.0046069	0.0211423	0.00676935	0.0142081	0.00482869	0.00821571	0.0137282	0.00777604	0.0189104	0.0112113	0.0170049	0.0194159	0.011391	0.0123981	0.0140771	0.0091242	0.0134962	0.0227185
PRDX1	ADEGISFR	0.679746	0.400115	0.539531	0.698157	0.899216	0.407317	0.379978	0.657359	0.542562	0.534555	0.449311	0.572505	0.536842	1.36845	0.438192	0.59172	0.483306	0.462222	0.645301	0.675237	0.667679	0.619165	0.465312	0.64636	0.644814	0.444809	0.90623	0.767958	0.762808	0.730567
PRDX1	LVQAFQFTDK	1.26809	0.794233	1.09928	1.25573	1.63134	0.71204	0.830081	1.24742	1.06455	1.10654	0.889697	1.23313	1.07663	2.57301	1.04313	1.23883	1.3183	1.09883	1.39899	1.44597	1.45039	1.22107	0.850332	1.51612	1.24523	0.819065	1.44047	1.52458	1.39416	1.39009
PRDX1	TIAQDYGVLK	1.17353	0.76523	1.01791	1.20816	1.48077	0.783415	0.742702	1.22189	1.05325	0.953352	0.882007	0.976858	0.996386	2.51369	0.942486	1.11081	0.983395	0.934724	1.27434	1.20931	1.2536	1.10957	0.899176	1.29363	1.1644	0.836398	1.49543	1.39745	1.40169	1.35136
PSAT1	DDLLGFALR	0.00578094	0.0038157	0.00649256	0.0101344	0.00458657	0.00818734	0.00857529	0.0090569	0.0045362	0.00962518	0.00588716	0.00285104	0.00306528	0.0285764	0.00505324	0.00710702	0.00339487	0.00565613	0.00504908	0.00581458	0.0087816	0.00346719	0.00823826	0.00402276	0.00920182	0.00632842	0.0181336	0.00826271	0.0110482	0.0138746
PSAT1	FGVIFAGAQK	0.0049543	0.00183656	0.00226541	0.00682844	0.00245986	0.00572414	0.00708806	0.00547461	0.00271665	0.00472486	0.00457989			0.0262837	0.00224725	0.0099035	0.00418038	0.00166329	0.00410494	0.0034059	0.00908444		0.00874721	0.00197704	0.00791169	0.00481819	0.0226952	0.00469218	0.0101997	0.00991491
PSAT1	IINNTENLVR	0.00751263	0.00530636	0.00827344	0.0109843	0.00524085	0.0116695	0.0101116	0.0111116	0.00641682	0.0126062	0.0137048	0.00678195	0.00471621	0.0369774	0.00551827	0.0109547	0.00466749	0.00744757	0.00606006	0.010184	0.0112178	0.00592206	0.013409	0.0109131	0.0131895	0.00739867	0.0166651	0.0108128	0.0149869	0.0167023
PTGR1	IAIC[+57]GAISTYNR	0.00247678				0.00664807		0.000975164							0.0329427					0.00128422				0.00192242							0.00462749
PTGR1	TVESLEETLK	0.0275608	0.0281508	0.0444977	0.0488696	0.109453	0.0293601	0.0123848	0.046153	0.0141414	0.0580812	0.0219172	0.017252	0.0315473	0.588548	0.0590064	0.025818	0.0247119	0.0268497	0.0141716	0.0173448	0.046666	0.0309591	0.0270576	0.0445677	0.0258503	0.0387713	0.0404715	0.053334	0.0119939	0.0573931
SHMT2	LGAPALTSR	0.0385078	0.0187536	0.0297996	0.0210182	0.0280109	0.0187785	0.0320004	0.0250512	0.0173598	0.0592431	0.0319872	0.0185882	0.0176365	0.0625926	0.017693	0.0376127	0.0289695	0.0723461	0.0308226	0.0273988	0.0303869	0.0210992	0.039629	0.036947	0.032946	0.0312458	0.0195889	0.0239321	0.0416389	0.0752801
SHMT2	VLELVSITANK			0.099085	0.0860061	0.109071	0.073116				0.201102						0.138088					0.103782	0.0719876	0.147176	0.120972	0.122071	0.124243	0.073582	0.0974094	0.138194	0.282907
SLC7A11	GGYLQGNVNGR				0.00106345	0.000907357						0.000964446						0.00105785		0.00150085
SLC7A11	LPSLGNK										0.0080571									0.00185179
SOX2	APC[+57]QAGDLR	0.0134349	0.0119265	0.00862352	0.0471254	0.00128971	0.011541	0.00906265	0.0460786	0.00851659	0.0274641	0.00918797	0.00346702	0.00345934	0.117112	0.0153094	0.0164075	0.00916267	0.00326919	0.0473838	0.0147542	0.0660111	0.0158805	0.0242828	0.0278628	0.0860291	0.0131967	0.0499157	0.0158509	0.0398104	0.0491401
SOX2	LLSETEK	0.0116899	0.0118296	0.0102869	0.0509301		0.0112813	0.00837006	0.0369187	0.00920856	0.0233098	0.00938713			0.0807492	0.0195725	0.0194745	0.0106112		0.0397652	0.0138421	0.0568965	0.0205932	0.0246225	0.0269524	0.0702427	0.0179264	0.0486892	0.015052	0.0375884	0.0438973
SQSTM1	DHRPPC[+57]AQEAPR					0.0107729					0.0113304						0.0012711			0.00155625				0.00244668			0.00195461
SQSTM1	NYDIGAALDTIQYSK	0.0347664	0.0326295	0.0254142		0.164231		0.0242879		0.0292773	0.150185			0.0324559	0.188788		0.0229401	0.0419454	0.0462691	0.0310579	0.0403413	0.0379541	0.0387878	0.0438035	0.0343654	0.0337905	0.0348846	0.0510696	0.0338713	0.0471318	0.0759914
SRXN1	EDPDSVPPIDVLWIK	0.0117216	0.00753104	0.0124892	0.0245296	0.0137546	0.00934533	0.014259	0.0288688	0.00536258	0.0182452	0.0146715	0.0085671	0.0143853	0.247154	0.0171696	0.0170762	0.0152512	0.0136943	0.0357352	0.0146009	0.0116737	0.00844409	0.006791	0.00599835	0.0149635	0.00549102	0.0113154	0.00691952	0.0101042	0.0104981
SRXN1	YAAYQQLQR	0.00489929	0.00332776	0.00567563	0.0104614	0.00599502	0.00459771	0.00566919	0.0134691	0.00243163	0.00878012	0.00655829	0.00416327	0.00579146	0.103442	0.00476741	0.00613947	0.00573407	0.00486767	0.0151562	0.00559949	0.00594271	0.00387935	0.00280861	0.00293906	0.00632463	0.00244671	0.00542028	0.00339349	0.00479946	0.00452828
TALDO1	LLGELLQDNAK	0.0727954	0.0748124	0.0834519	0.0784675	0.0891971	0.0665894	0.061445	0.0990443	0.0662216	0.117598	0.0790335	0.0978541	0.0680292	0.350134	0.0977963	0.101974	0.0825769	0.0778789	0.121162	0.110355	0.0644056	0.113814	0.0809477	0.135936	0.0927546	0.0890903	0.0848003	0.0919824	0.0706155	0.0853854
TALDO1	MESALDQLK	0.153119	0.143434	0.147498	0.157861	0.197848	0.121407	0.128043	0.182586	0.138883	0.193743	0.125734	0.198074	0.137585	0.585748	0.19277	0.188987	0.158618	0.153453	0.227296	0.244078	0.12864	0.291675	0.178017	0.314536	0.187288	0.174892	0.168864	0.168261	0.152743	0.163068
TKT	AVELAANTK	0.284318	0.31248	0.322616	0.32965	0.51129	0.336542	0.234681	0.466899	0.255643	0.549462	0.234385	0.212245	0.192064	1.03681	0.335972	0.279872	0.296055	0.314819	0.322314	0.276373	0.299654	0.406579	0.254121	0.526138	0.405865	0.2748	0.743965	0.71097	0.362055	0.252587
TKT	DAIAQAVR	0.419956	0.327837	0.39789	0.4457	0.712222	0.393038	0.282181	0.535923	0.370393	0.637767	0.339242	0.349504	0.283867	1.21691	0.423011	0.433273	0.375364	0.393132	0.418982	0.46468	0.399219	0.677899	0.38283	0.65098	0.590297	0.376933	0.855202	0.86984	0.587852	0.284171
TKT	LDNLVAILDINR	0.0439545	0.0480336	0.0449371	0.0595132	0.0772306	0.0500735	0.0459568	0.080424	0.0393205	0.0778721	0.0338205	0.0318059	0.0269913	0.146423	0.0377506	0.0371701	0.0408075	0.0415023	0.053736	0.0445691	0.0374061	0.0423882	0.0408243	0.0459495	0.058894	0.0439163	0.110085	0.11166	0.0500674	0.0436582
TP53	ELNEALELK		0.00357026		0.00197444	0.00822514	0.00284709	0.00365978		0.000775614		0.00235257			0.00307295					0.000882124	0.00231092	0.000942383			0.000634128			0.000491113
TP53	TYQGSYGFR	0.000855677	0.00183443		0.00122642	0.00400065	0.00122718	0.00209152							0.00148637						0.0010842										0.000328382
TP53	VEYLDDR		0.00236403			0.00641185		0.00235304							0.00241483						0.00156077
TP63	FVETPAHFSWK																0.000487454														0.000249012
TP73	SATWTYSPLLK	0.00199285				0.000509118				0.000532619	0.00097598						0.00103609				0.0010552	0.000902416	0.0024947	0.00390602	0.00189547	0.00125984	0.00192414	0.000808778	0.00108735	0.00184768	0.00480564
TP73	VSTPPPPGTAIR	0.00177654	0.00112939	0.000610074	0.000346897	0.000271577	0.00129285	0.000619369	0.000301165	0.000470458	0.00067865	0.000590087	0.000369345				0.000786295	0.000336976	0.000540618	0.00015286	0.000808635	0.000611604	0.00195225	0.00344362	0.00174227	0.00105284	0.00162141	0.000671157	0.000803878	0.00160201	0.00396872
TRIM16	EAELQC[+57]TQLDLER	0.000633986	0.00064881	0.000836693	0.000618221	0.000917433	0.00076634	0.00199413		0.000475035	0.00234642		0.000614219				0.000909322	0.00071321		0.00072464	0.000560465	0.00141689	0.000380655	0.00059755	0.000681316	0.000998461	0.000578003	0.00100484	0.000907884	0.000655918	0.00167327
TRIM16	EVLC[+57]DFC[+57]LDDTR	0.00250037	0.00187943	0.00226435	0.00268206	0.0030484	0.0019934	0.00452771	0.00134973	0.00119695	0.00560365			0.00161155	0.000995319		0.00365129	0.0016873			0.00149867	0.00439012	0.00158565	0.00184885	0.00149592	0.00287672	0.00200198	0.00288254	0.00221094	0.00238554	0.00444347
TXN	VGEFSGANK	3.02663	2.54815	5.22186	4.07276	5.50472	2.31141	2.06428	3.39627	2.99152	4.56632	3.39852	5.50987	4.14392	10.4658	3.15203	5.16231	3.31922	3.07516	4.62543	4.54647	6.5471	3.11363	3.43592	3.35229	3.21903	2.2405	4.384	2.86231	3.67662	4.24298
TXNRD1	IGLETVGVK	0.00409479	0.00531348	0.00533147	0.00944154	0.00928704	0.00488389	0.00482244	0.013273	0.00505024	0.0166902	0.00390626	0.00401107	0.00492318	0.0481871	0.00838864	0.00399968	0.00640627	0.00738501	0.0112568	0.00551894	0.00610378	0.00660805	0.00294384	0.00922728	0.00547099	0.00540797	0.00832898	0.00543931	0.00643927	0.00536145
TXNRD1	VELTPVAIQAGR	0.0029654	0.00382571	0.00385891	0.00715082	0.00652884	0.00354177	0.00377004	0.00911979	0.00416671	0.0121166	0.00324939	0.00259939	0.00368659	0.0277941	0.00660086	0.00317123	0.00430771	0.00571726	0.00858585	0.00497651	0.00453786	0.00519053	0.00291331	0.00631796	0.00441497	0.00442009	0.00541081	0.00415574	0.00469976	0.00452694
UCHL1	FSAVALC[+57]K	0.0543292	0.102401	0.0547887	0.165175	0.0930178	0.101523	0.0860754	0.188087	0.0390268	0.360433	0.0713246	0.0482809	0.0900504	0.0454204	0.0823747	0.069413	0.0634001	0.340857	0.0479444	0.0497012	0.0851849	0.0238285	0.118353	0.0319227	0.133031	0.048883	0.0658686	0.0174289	0.0310432	0.0137993
UCHL1	LGVAGQWR	0.0504442	0.0968891	0.0563239	0.180369	0.0931489	0.110596	0.0955291	0.203499	0.0415137	0.372918	0.0688818	0.047557	0.0865522	0.0393059	0.0548965	0.0601977	0.0649108	0.283201	0.0495692	0.047897	0.0861684	0.0227517	0.121369	0.0271506	0.121768	0.0522865	0.0707758	0.0170452	0.0346071	0.0125118
UGDH	LAANAFLAQR	0.00217771	0.00383671	0.00156854	0.00231875	0.00131774	0.00133057	0.00211001	0.00228995	0.000891044	0.00321204	0.00112969	0.000967256	0.00143055	0.0125632	0.00136071	0.00186048	0.00213538	0.00376645	0.00184911	0.00171763	0.00455265	0.000921582	0.00242127	0.00197383	0.00179788	0.00183656	0.00555097	0.00428602	0.00235313	0.00318388
UGDH	VLIGGDETPEGQR	0.0531387	0.0901736	0.0396287	0.0646416	0.0372197	0.0339851	0.0489526	0.05645	0.0198388	0.0733545	0.0320358	0.0198691	0.0364482	0.244342	0.0338438	0.0352307	0.0405409	0.0789213	0.0494187	0.0324871	0.0945603	0.0211506	0.066177	0.0306431	0.0462093	0.0503608	0.135102	0.0869529	0.0640105	0.0727957
ZNF746	GQPLPTPPAPPDPFK														0.000589187
ZNF746	LLSLEGR							0.000437783																	0.000422845

## Sheet: FFPE_ORAL
nrf2_status		Mut	Mut	Mut	Mut	Mut	Mut	Mut	Mut	Mut	Mut	WT	WT	WT	WT	WT	WT	WT	WT	WT	WT	WT	WT	WT	WT	WT	WT	WT
run		Mut_1	Mut_10	Mut_2	Mut_3	Mut_4	Mut_5	Mut_6	Mut_7	Mut_8	Mut_9	WT_1	WT_10	WT_11	WT_12	WT_13	WT_14	WT_15	WT_17	WT_18	WT_19	WT_2	WT_20	WT_3	WT_4	WT_5	WT_8	WT_9
protein_name	precursor
ABCB6	ALNVLVPIFYR			0.0003942	0.000292952				9.13987e-05	0.000259777							5.35152e-05								5.74327e-05
ABCB6	YYNAESYEVER			0.000834278	0.00262995				0.000468787	0.00165439
ABHD4	YVSLPNQNK	0.00108755	0.000770817	0.000499601	0.00129023	0.00161459	0.000672212	0.000467287	0.000359229	0.0016756	0.000538037	0.000644421	0.000707365	0.000668979	0.00186173	0.0017908	0.000733884	0.00086493	0.00193382	0.00402701	0.000740495	0.000803414	0.00101396	0.00232881	0.000820471		0.00106168	0.000941987
ADD2	GNNSSNIWALR			0.00020535
ADD2	VNILGEVVEK	0.000630896								0.00133975	0.000687864					0.00141069							0.00133535
ADD2	VNVADEVQR	0.00191007	0.00130741	0.00412349	0.000890098	0.00115702		0.000700413	0.00142887	0.00429643	0.0015078					0.00300352			0.00144663				0.00306206				0.000669165
AKR1B1	LLLNNGAK	0.00967536	0.00519311	0.0130866	0.0110563	0.00933678	0.00436402	0.00624247	0.00751201	0.00994585	0.00888273	0.0056077	0.00996522	0.00551481	0.029499	0.015134	0.011103	0.00258015		0.0255502		0.0129607	0.0093871	0.00984545	0.00636889	0.00419223	0.00788699	0.0101132
AKR1B1	VAIDVGYR	0.164102	0.0935106	0.164537	0.169274	0.131753	0.0644216	0.0996032	0.119804	0.14931	0.131185	0.0850079	0.152519	0.0846347	0.377101	0.183894	0.162678	0.04643	0.0476456	0.362707	0.123033	0.159986	0.114091	0.160152	0.106959	0.0680329	0.127256	0.136497
AKR1B10	IVENIQVFDFK	0.0323418	0.084657	0.0543705	0.21159	0.0185457	0.0112583	0.000376272	0.000367231	0.169213	0.00622554	0.00248566	0.0202014	0.0704351	0.0398481	0.0147366	0.0650982	0.0178916			0.0121441	0.000433384		0.0189045	0.0123592	0.00639142	0.00747588	0.00126459
AKR1B10	VAIDAGYR	0.0531348	0.175754	0.0945733	0.413057	0.0859885	0.0230528	0.000984706	0.000773426	0.347641	0.0133155	0.00847902	0.0531772	0.129801	0.102135	0.0351435	0.103751	0.028282	0.0743968	0.00481496	0.0299497	0.00115544		0.109325	0.0396276	0.0100175	0.0187226	0.00579997
AKR1C2	TPALIALR	0.17148	0.111183	0.0755287	0.566053	0.0143696	0.00983754	0.00392292	0.0086488	0.239298	0.00630109	0.00556236	0.0197442	0.0129485	0.0590257	0.0055496	0.0264478	0.0358379	0.0403023	0.0135914	0.0171706	0.00559559	0.0100543	0.0132972	0.00757176	0.00900294	0.00524002	0.0141096
AKR1C3	AIDGLDR									0.145197				0.00754235				0.0161501							0.00906862
AKR1C[134]	LAIEAGFR	0.230336	0.151936	0.120238	1.03298	0.021229	0.0120217	0.00400538	0.0132872	0.379867	0.00805962	0.00977855	0.0254927	0.018056	0.104509	0.00654818	0.0269653	0.0619035	0.027746	0.0151781	0.0169222	0.0102408	0.0141535	0.0157935	0.0160183	0.0101119	0.00907954	0.0186159
ALDH3A1	IQQLEALQR	0.042621	0.125558	0.12385	0.148269	0.00599303	0.00128231	0.000120868		0.105716	0.000677993	0.000657237	0.00386025	0.000717292	0.0307592	0.000711165	0.00328921	0.00187607	0.0178926	0.000678723	0.00482203	0.000157434	0.000271724		0.000965497	0.000931721	0.00626395	0.000605469
ALDH3A1	LPEWAADEPVEK	0.0438781	0.134126	0.15609	0.151937	0.0053024	0.00172557			0.112467	0.000611606	0.000830461	0.00447106	0.00118068	0.0307545	0.000960659	0.00518712	0.00251938	0.0214961		0.00628582		0.000470486		0.000854867	0.0022744	0.00615544	0.000683046
ALDH3A1	SLEEAIQFINQR	0.135953	0.386012	0.332579	0.423792		0.003498			0.297873	0.00253805	0.00148165	0.00858897	0.0030621	0.0476819		0.00855924	0.0054928			0.0156955				0.00243063		0.0117407
ALDH3A2	ILSLLEGQK	0.0109915	0.00919207	0.00559554	0.020434	0.00957619	0.00827255	0.00493335	0.00647892	0.0124981	0.00313574	0.0031095	0.010789	0.00386179	0.0148918		0.00925858	0.00365242		0.00936686		0.00454931		0.00648622	0.00236268	0.00601496	0.00412081	0.00715728
ALDH3A2	LQQLEALR	0.013189	0.0103773	0.00707776	0.0188468	0.0144183	0.010476	0.00576825	0.00569039	0.0133553	0.00389882	0.0067714	0.0163317	0.00604536	0.0212803	0.00723317	0.0134961	0.006422	0.0123919	0.0121689	0.0112348	0.00802688	0.0121309	0.0101024	0.00648544	0.00989574	0.0117937	0.0123129
ALDH3A2	NVDEAINFINER	0.00784744	0.00645866	0.00525225	0.0131295	0.00631463	0.00568419	0.00354837	0.00530847	0.00871719	0.00262643	0.00274752	0.00798244	0.0039398	0.0132057	0.00379944	0.00744698	0.00393457	0.00675324		0.00730578	0.00389985	0.00871783	0.00356534	0.00244616	0.00402765	0.00381608	0.0073278
BACH1	EAALSQEQIQILAK		0.00259377				0.0012641			0.000868117				0.00486755				0.00491245							0.00190956
BAG2	FLDDLGNAK	0.00531152	0.00298473	0.00526075	0.0114755	0.00821563	0.00858777	0.00496009	0.00476837	0.00453745	0.00620865	0.00512409	0.00791219	0.00332949	0.00698631	0.014642	0.00846701	0.00378194	0.00743687	0.0108884	0.00559469	0.00703246	0.00165048	0.00368438	0.00448705	0.00350382	0.00638158	0.00994989
BAG2	IIDEVVNK	0.0137556	0.00797975	0.0139054	0.0277496	0.0218447	0.0203654	0.0134257	0.0123085	0.0106172	0.0170426	0.0119618	0.0193339	0.0082591	0.01539	0.0300537	0.0200412	0.00880874	0.0220825	0.0242538	0.0124699	0.0159485	0.00330272	0.0122355	0.0107516	0.00757824	0.0143031	0.0229541
BAG2	LLESLDQLELR	0.0173065	0.00776085	0.0139904	0.0297515	0.0148698	0.0221442	0.0109207	0.0134941	0.0108433	0.0166202	0.0120936	0.019581	0.0112898	0.0148981	0.0314426	0.0220148	0.0083602		0.0129425	0.0120305	0.0156156	0.0036052	0.0106973	0.0113771	0.00795675	0.0149245	0.0185496
BLVRB	LQAVTDDHIR	0.202029	0.242426	0.238846	0.22546	0.231318	0.126021	0.0756914	0.142439	0.260023	0.110368	0.133197	0.167314	0.107671	0.223206	0.249756	0.158743	0.207653	0.217135	0.221701	0.155082	0.22506	0.303742	0.142326	0.0682338	0.126082	0.165265	0.122095
BLVRB	TVAGQDAVIVLLGTR	0.0574084	0.0780836	0.0871643	0.0735682	0.0297612	0.034005	0.0091211	0.0549215	0.069531	0.0268172	0.0230578	0.0498824	0.0320887	0.0518182	0.067902	0.0502999	0.0688425			0.0349539	0.0316153	0.0850662	0.017944	0.0131981	0.0255887	0.044572	0.0132323
BLVRB	VVAC[+57]TSAFLLWDPTK	0.0384123	0.0583288	0.0499264	0.0333913		0.0181053	0.00341195	0.030627	0.0367777	0.0157431	0.00817419	0.0135572	0.0216096		0.023389	0.0316758	0.0518847			0.0160216	0.0133295	0.0500973		0.0062432	0.00821557	0.0141818
CBR1	GIGLAIVR	0.0640871	0.302871	0.134676	0.968439	0.13119	0.138164	0.0428612	0.081514	0.186458	0.0738309	0.0491014	0.129634	0.0919606	0.0508146	0.0729094	0.078292	0.105427	0.121953	0.0472437	0.0933734	0.0422545	0.152536	0.11832	0.0745188	0.0699411	0.0724933	0.0575098
CBR1	LFSGDVVLTAR	0.117576	0.57304	0.25668	1.78697	0.291294	0.282685	0.0716578	0.155867	0.345824	0.12379	0.123675	0.2743	0.225774	0.110743	0.139623	0.144688	0.215327			0.202955	0.103918	0.311933	0.254435	0.154462	0.11258	0.144305	0.146006
CBR3	TNFFATR	0.00983261	0.0298388	0.0144641	0.0614697	0.0235202	0.0108616	0.00475271	0.00277173	0.0136509	0.00769675	0.00578264	0.0128702	0.0264639	0.00520531	0.00815795	0.00852241	0.0179715	0.0199073	0.0092023	0.0162062	0.00478234	0.00981456	0.00939523	0.00666136	0.00919699	0.0087273	0.00735862
CBR3	VALVTGANR	0.0271747	0.0634222	0.0344531	0.143349	0.068517	0.0272189	0.0113311	0.00636426	0.032121	0.0173441	0.0181146	0.0384934	0.0698057	0.0164744	0.02496	0.0236716	0.0429711	0.0596367	0.0277876	0.0472907	0.0123861	0.0291994	0.0551821	0.0193503	0.0282395	0.0284899	0.0203452
CBR3	VVNISSLQC[+57]LR	0.00758987	0.0371191	0.0161076	0.0568307	0.0223415	0.0119602	0.00341249	0.00195331	0.0120599	0.00777332	0.00686052	0.0114757	0.0294401	0.00421147	0.00800109	0.00889066	0.021059	0.0273926	0.00810548		0.00416256	0.0117628	0.0095803	0.00654658	0.00777012	0.00889635	0.00716099
CCL5	C[+57]SNPAVVFVTR	0.0059272	0.00367599	0.0044016	0.00110101	0.0108743	0.00382657	0.00296197	0.00134802	0.00445302	0.00258941	0.00661986	0.00270517	0.00564154		0.00274732	0.00955478	0.00383409	0.00683396	0.00860171	0.0170337	0.00663775	0.00192798	0.0102225	0.00218981	0.0070863	0.0222151	0.00883425
CCL5	EYFYTSGK	0.00520181				0.00273895	0.00143831	0.00100704				0.00243695		0.00175323			0.003619				0.00620434	0.00207099		0.00537511	0.00105659	0.00227223	0.00609407	0.00343923
CCND1	AC[+57]QEQIEALLESSLR		0.000687318	0.00023236	0.000591808		0.00083887	0.000395428	0.000930318	0.000245814	0.000355757	0.000209333	0.00349517	0.000822477				0.000978685			0.000587172		0.000237865		0.000437966		0.00034139	0.000698675
CCND1	AEETC[+57]APSVSYFK		0.00031759		0.000203024		0.000692901	0.000236094	0.000300607		0.000216767		0.00193904	0.000661583			0.000272354	0.00060367			0.000417702				0.000277466			0.000455129
CCND1	AYPDANLLNDR		0.000503267		0.000637789	0.000533997	0.000940896	0.000655277	0.00122642		0.000364148		0.0036542	0.000611783				0.000901463			0.000507629				0.000443966			0.000704648
CD273	TPEGLYQVTSVLR	0.000577319	0.000380506	0.000768054	0.000238333	0.0025323	0.000518634	0.00136009	0.0032026	0.000334979	0.000294831	0.000689664	0.000380987	0.000578862		0.000483983	0.000576467	0.000543945			0.000694935	0.00108881		0.00128424	0.000323441	0.000982586	0.000685532	0.0017896
CD274	LQDAGVYR					0.0115131	0.00144914	0.00585744	0.00889487		0.00317191	0.00328324		0.00423483			0.00359743		0.0035963		0.0023677	0.0028976		0.010351		0.00345641	0.0103769	0.00768241
CD279	DFHMSVVR		0.000382339	0.00195934			0.000215527														0.000965388						0.000692154
CD279	LAAFPEDR	0.000827813	0.00116704	0.0047728		0.00144384	0.000668824	0.000545526	0.000177772	0.000407872	0.000451145	0.000758208	0.000775748	0.00196706		0.000587022	0.00136098		0.000947801		0.00314865	0.00115446			0.0004179	0.000690443	0.00196826	0.00119187
CD279	VTQLPNGR			0.00130483
CD4	LTGSGELWWQAER			0.00294127
CD4	SLWDQGNFPLIIK	0.000613885	0.000486672	0.00924661	0.000540362		0.000521645	0.000236294	0.000267075	0.00045866	0.000353791	0.000167027	0.000405568	0.000697524		0.000349857	0.000542369				0.000665181	0.000343525	0.000371783		0.000228593	0.000592047	0.000460526	0.000469914
CD4	SWITFDLK	0.000217302	0.000143473	0.00203115	0.00016643		0.000137219	8.28735e-05	9.10482e-05	0.000186465	0.000109957	0.000117751		0.000226732		0.000241011	0.000173206	0.000221598			0.000176514		0.000285238		9.49872e-05	0.00033214	0.000145669
CD8A	AAEGLDTQR	0.00638976	0.00412181	0.0289419	0.00178852	0.0103759	0.00445609	0.00499497	0.000517107	0.00183499	0.00365777	0.0066233	0.00362647	0.0122159		0.00565653	0.012854	0.00507899	0.00748834	0.00733195	0.0178144	0.00928314	0.00380091		0.00339198	0.00542833	0.0158618	0.0155603
CD8A	TWNLGETVELK	0.00202165	0.00134751	0.00622615			0.00157164	0.00127036			0.00105485	0.0015343	0.00188111	0.00376174		0.00145958	0.00337689	0.00191883			0.00500835	0.00246702			0.00129026	0.00166785	0.00462314	0.00375619
CDKN2A	ALLEAGALPNAPNSYGR		0.000185595	0.000107939	0.00326592	0.00487566	0.00324962	0.000356348			0.00320737	0.000241983	0.000770882	0.00032172		0.000553612	0.000489357				0.000351738	0.00068521	0.000356712				0.00257008
CDKN2A	LPVDLAEELGHR		0.0014239	0.000788022	0.0294318	0.0222117	0.0222003	0.00212864	0.00050219	0.000611859	0.024964	0.00140782	0.00647924	0.00206948	0.00290306	0.00343371	0.00351656	0.00107167			0.0024903	0.00184642	0.00191832		0.000939079	0.00179408	0.0189462	0.000977863
CES1	AGQLLSELFTNR	0.00300321	0.00168598	0.0474957	0.223617		0.0039661	0.000675216	0.000625768	0.169506	0.00175897	0.000782823	0.00289774	0.0025957	0.0165758	0.012154	0.00472849	0.000988785			0.00102544	0.00234481	0.00398558		0.00275926	0.00191999	0.00238719	0.00143518
CUL3	FLLESFNNDR	0.00180337	0.00281827	0.00448962	0.00210523	0.00268574	0.0014729	0.00132929	0.00227129	0.00249636	0.0016395	0.000932766		0.0021302	0.00483447		0.00199446	0.00178077	0.00471627	0.00925497	0.00178367	0.0012415		0.00516701	0.00116043	0.00272428	0.00153072	0.00159631
CUL3	INEEIER	0.00496825	0.0072285	0.0121159	0.00634154	0.00764495	0.00426691	0.00500795	0.00593363	0.00797501	0.0045184	0.0024723	0.00373241	0.00586273	0.00975878	0.00709926	0.00484508			0.0100418	0.0060605	0.00414633	0.0158977	0.0079081	0.0034993	0.00740552	0.00394853	0.00735697
CUL3	YVNSIWDLLK	0.00488116	0.0106904	0.0112406	0.00527507		0.00372867		0.00558457	0.00648222	0.00315305	0.0013503	0.00401437	0.00561242		0.00431491	0.00515818	0.00509997			0.0027403	0.00198465	0.00687664		0.00300507		0.00291289	0.00168296
CYP4F11	FDQENIK				0.00170919					0.0306766					0.00506812
CYP4F11	TLTQLVTTYPQGFK	0.00127285	0.00135829	0.000977181	0.044572	0.00128314				0.0209311					0.0029937		0.000776063	0.00122281					0.000782965					0.000780096
DHFR	EPPQGAHFLSR		0.0012713	0.00206146			0.000481114		0.000366355					0.000942058							0.000805504
DHFR	LLPEYPGVLSDVQEEK	0.00146413	0.00661462	0.00750911	0.00252962	0.00180978	0.00292492	0.00169635	0.00161567	0.00211229	0.00158951	0.00263633	0.00265669	0.00596883		0.00145635	0.0018379	0.00313561			0.00510523	0.00221007			0.0022788	0.00293733	0.00302807	0.00226491
DHFR	NGDLPWPPLR		0.000621214	0.000876797			0.000349169	0.000195064		0.000206828		0.000230817	0.00021487	0.000604256			0.000149483	0.000247916			0.000443542	0.000220382			0.000197592		0.000245062	0.000191987
DNAJB4	DGSNIIYTAK	0.011079	0.0027458	0.00234535	0.0139731	0.00348431	0.00395214	0.00355873	0.00434124	0.00513831	0.00715263	0.00747895	0.00743655	0.00264586	0.022959	0.00583515	0.0118751	0.00384713		0.0296208	0.00580453	0.0132678		0.0121387	0.0029326	0.00198394	0.0077046	0.00595714
DNAJB4	EIYDQFGEEGLK		0.000979143	0.00115999	0.00585716	0.00155076	0.00167492	0.00122672	0.00168652	0.00226749	0.00269916	0.0036319	0.00332584	0.00105423	0.00722465	0.00267286	0.0048021		0.00277215	0.010983	0.00227047	0.00610626	0.00134714	0.00625404	0.00143656		0.00318651	0.00278844
DNAJB4	EVAEAYEVLSDPK	0.0575283	0.0170116		0.0787021	0.0188868	0.0229131	0.0176369	0.0254666	0.032429	0.0450189	0.0429225	0.0402997	0.0120617	0.0829867	0.0335542	0.0588205	0.0243198	0.0372215	0.151701	0.0344843	0.0708227	0.0147719	0.0801926	0.0185558	0.0132011	0.0426281	0.0367297
EGFR	YLVIQGDER	0.00084629	0.00350495	0.00144414	0.00652248	0.00443465	0.0040354	0.00148637	0.00226884	0.0236022	0.00516715	0.00265051	0.00453903	0.00223599	0.00708801	0.00236618	0.00135528	0.0062716	0.00551558		0.00382506	0.00102209	0.00250082	0.00469331	0.0184452	0.00953043	0.0039352	0.00306772
EPHX1	DVELLYPVK	0.0115868	0.0126957	0.014905	0.0311837	0.011372	0.00784217	0.00936459	0.00707485	0.0291074	0.00698374	0.0040632	0.0104569	0.00687463	0.0210036	0.0134083	0.00706659	0.0046395	0.0118487	0.0188809	0.0133738	0.0109945	0.0476058	0.0140258	0.00477259	0.00764168	0.00783926	0.00844727
EPHX1	FSTWTNTEFR	0.0164062	0.0172391	0.0193366	0.0403869	0.0102408	0.00942996	0.00878042	0.0096074	0.0420772	0.00765913	0.00318454	0.00972641	0.00716719	0.0139601	0.0113644	0.00645588	0.00474369	0.00601551		0.012119	0.0118821	0.0476748		0.0049289	0.00650569	0.00859744	0.00629293
FECH	AESLNGNPLFSK	0.000303084	0.000255651	0.000401487	0.000556419	0.000750938	0.000168687	0.000217721	0.000145172	0.000600593	0.000302047	0.000214471	0.000496864			0.000603989	0.000236393		0.000948901		0.000493207	0.00051464	0.000738212		0.000215104		0.000373347	0.000256514
FECH	LEYC[+57]NPYR	0.0025317	0.00438895	0.00422328	0.0047595	0.00427966	0.00145051	0.00164476	0.000916243	0.00605379	0.00358798	0.00135097	0.00186503	0.00148137	0.00740516	0.00288699	0.0023051	0.00237145	0.00265508	0.00547833	0.00367455	0.00218548	0.00673458	0.00290636	0.00192446	0.00235204	0.00226886	0.00180879
FOXP3	GAVWTVDELEFR			0.000125231
FOXP3	WAILEAPEK	0.00060294	0.00100207	0.00138287	0.000407817		0.00107267	0.000437129		0.000931416	0.000345808	0.000732259	0.000750566	0.00115264			0.00117887		0.00138816		0.00185004	0.000403537			0.000405422	0.00121401		0.00143253
G6PD	DGLLPENTFIVGYAR	0.0255329	0.0200774	0.0293614	0.0343051		0.0120968	0.00372435	0.0118114	0.0194316	0.00841161	0.00542146	0.00707605	0.0128154	0.00711401	0.0098533	0.0251635	0.0102398			0.00900876	0.0076278	0.00779534	0.00968658	0.00668254	0.00805611	0.0083336	0.00778811
G6PD	IFGPIWNR	0.0184205	0.0174657	0.0232937	0.0275323	0.00842333	0.0091224	0.00306179	0.0112682	0.0231747	0.00730117	0.00281223	0.00376079	0.00667982	0.00370815	0.00480717	0.0125734	0.00464637			0.00665812	0.00474599	0.00637312	0.00314195	0.00410966	0.00537728	0.00420851	0.00672964
G6PD	LEDFFAR	0.0566578	0.0467047	0.0609908	0.0908358	0.0527198	0.030784	0.0191213	0.0289229	0.0707423	0.0242913	0.0210961	0.0231827	0.0276046	0.0187503	0.0267613	0.0407498	0.0181762	0.0437166	0.0144269	0.0342945	0.0292348	0.0269251	0.0372227	0.0267169	0.0280709	0.0252299	0.0446779
GAPDH	GALQNIIPASTGAAK	0.967755	3.74777	1.45351	1.67671	1.07624	1.02896	0.913864	1.26585	1.41568	1.29328	1.18195	1.41271	1.33576	2.14012	1.00672	1.42539	1.66545	2.08465	1.3813	1.40334	1.39941	2.05843	0.820848	1.22926	0.962923	0.917492	1.47556
GAPDH	LISWYDNEFGYSNR	0.222408	1.11151	0.366874	0.311786	0.146397	0.200661	0.0601002	0.327183	0.29207	0.2479	0.0865008	0.254826	0.239506	0.294086	0.138943	0.327269	0.418538			0.164906	0.121468	0.350555	0.0786441	0.171464	0.107985	0.141131	0.0860568
GAPDH	VGVNGFGR	0.041089	0.0935497	0.0393407	0.0455314	0.0583985	0.035807	0.0296166	0.0287584	0.0288797	0.0512874	0.0660632	0.068153	0.0501247	0.106741	0.0362998	0.0540861	0.059849	0.0924223	0.0674446	0.051221	0.0835898	0.0585859	0.197195	0.0656332	0.0502776	0.044398	0.0408356
GAPDH	VIPELNGK	0.571014	2.56323	0.951686	1.15753	0.759489	0.663684	0.572738	0.819671	1.06376	0.976216	0.888922	0.970028	0.990919	1.5562	0.721325	1.01181	1.18547	1.52937	1.06415	0.96377	1.13691	1.29896	0.887439	0.933372	0.689591	0.576723	0.885471
GCLC	DPLTLFEEK	0.00640597	0.0223465	0.0182421	0.0345257	0.00753332	0.0123477	0.00365538	0.00470292	0.0317649	0.00632524	0.00649782	0.00765504	0.00598583	0.00872338	0.00901353	0.00950348	0.00645149	0.0106085		0.0151167	0.00378081	0.0135412	0.00621629	0.00330571	0.00746593	0.00601189	0.0156544
GCLC	VLETLQEK	0.0181561	0.0313418	0.0308428	0.0473612	0.0135352	0.0183073	0.00533135	0.00789837	0.0438376	0.00884407	0.0108844	0.0117367	0.00816388	0.0150281	0.011826	0.0191755	0.0113718	0.0173701	0.0096092	0.0198674	0.00725588	0.0165536	0.00958094	0.0085967	0.0108408	0.011442	0.0196306
GCLC	VVINVPIFK	0.00411824	0.0130354	0.0129689	0.0189158	0.00294985	0.00733249	0.00186003	0.00362866	0.0161222	0.00333719	0.00498231	0.00413096	0.00383573	0.00463732	0.00416556	0.00563336	0.00511802			0.0072887	0.00294406	0.00607961	0.00377743	0.00424513	0.00367815	0.00353403	0.00473497
GCLM	GYILQAK	0.00501471	0.0177346	0.0118413	0.035872	0.0063854	0.00550598	0.00807357	0.00933414	0.0217205	0.00595052	0.00491104	0.00999629	0.00551488	0.00919942	0.00981625	0.00660074	0.00388205	0.0283848	0.00985872	0.0107431	0.00826492	0.00488942	0.00805171	0.0230025	0.00874398	0.00912297	0.0100748
GCLM	TLNEWSSQINPDLVR	0.00677433	0.0161883	0.0118821	0.0242076	0.00490564	0.00416247	0.00607753	0.00962403	0.0203625	0.00440738	0.00317694	0.00515019	0.00357657	0.00581644	0.00632977	0.00450939	0.00241968			0.00616094	0.00615085	0.00254494	0.00223874	0.0117471	0.00558809	0.00504903	0.00666644
GPX4	EFAAGYNVK		0.0283693	0.0387103	0.038672	0.056938	0.0231197	0.016229		0.0191675	0.0169236	0.0205497	0.0232512	0.0228608	0.0269113	0.0364149	0.0253855	0.0209909	0.0337157	0.0452006	0.0357745	0.0378173	0.0590255	0.0153497		0.0272521	0.034044	0.0175605
GPX4	ILAFPC[+57]NQFGK	0.0235183	0.0270538	0.0433704	0.0377607	0.0521371	0.0232397	0.0144644	0.00841779	0.0157251	0.0187988	0.0195314	0.0228311	0.0190661	0.0229586	0.0329663	0.025409	0.0178131	0.0300325	0.0353457	0.0365034	0.0414562	0.0557244	0.0194057	0.0227084	0.0236628	0.0361738	0.0306755
GPX4	TEVNYTQLVDLHAR	0.0170211	0.0169012	0.02815	0.0294265	0.0199483	0.0149494	0.00777264	0.00736584	0.0112018	0.0104867	0.010436	0.0153333	0.0129996	0.011233	0.0208132	0.016493	0.0114755			0.023251	0.0218853	0.0353214		0.0146817	0.0124145	0.0244375	0.0133998
GSR	ALLTPVAIAAGR	0.0164666	0.0180162	0.0390266	0.0254263	0.0224772	0.011043	0.00597818	0.00503555	0.0182195	0.00749345	0.00390683	0.00682943	0.00845266	0.0110724	0.0168179	0.011073	0.0043202	0.0198454	0.0142791	0.0156581	0.0100408	0.0301352	0.0143142	0.00403239	0.0140994	0.00792158	0.0123319
GSR	LGGTC[+57]VNVGC[+57]VPK	0.0132232	0.017586	0.0266882	0.0141633	0.0282832	0.010048	0.00495166	0.00219211	0.0135998	0.00671471	0.00396213	0.00667073	0.00734616	0.00817071	0.0126291	0.0101416	0.00459191	0.0181527	0.0151654	0.0150387	0.0116215	0.0260879	0.00648169	0.0051099	0.0124516	0.0110383	0.0109095
GSR	LNAIYQNNLTK														0.010875					0.0146663
GSR	LVVPYGLK	0.00140732	0.000578741	0.000684577	0.000739024		0.00068875	0.000786334	0.00062698	0.000720363	0.000739923	0.000924772	0.00134038	0.00106747	0.00634811	0.00198851	0.00121731	0.00123302	0.00537059		0.00111424	0.00140666	0.00195291	0.00796033	0.000709275	0.00259944	0.00155232	0.00133802
GSTA4	SILHYIADK		0.016006	0.00115445	0.0158069		0.00101202	0.00046895	0.00101332	0.0155126	0.000829171		0.017481	0.00353212			0.00367851	0.00339996			0.0024326				0.00146643
GSTA4	YFPVFEK	0.0005551	0.00550972	0.00062402	0.00524674	0.00103289	0.000776856	0.000458856	0.00046355	0.00699652	0.000463296	0.000834937	0.00416985	0.00219991		0.000840342	0.00233998	0.00232611	0.00208039		0.00146163	0.000400538	0.00108299		0.000956146		0.000655225	0.000346429
GSTM1	PMILGYWDIR			0.000816835					0.00011722	0.00113333								0.000225986					0.00101115
GSTM1	RPWFAGNK			0.00163962						0.00466062
GSTM3	FSWFAGEK	0.0199236	0.0460973	0.0288552	0.342754	0.0173176	0.00510427	0.00557452	0.00415221	0.221707	0.0143087	0.0029809	0.00994114	0.00161891	0.0319593	0.00719994	0.00552484	0.00665316			0.00914007	0.00703782	0.0710194		0.00841104	0.00420564	0.00593065	0.00386436
GSTM3	YTC[+57]GEAPDYDR	0.022599	0.077332	0.0533313	0.260203	0.0356903	0.00737371	0.00713949	0.00279279	0.253187	0.019792	0.00669277	0.0079069	0.0016896	0.0443788	0.00871961	0.00768427	0.00854728	0.0318774	0.0275356	0.0136028	0.0142128	0.0904355	0.016959	0.0160647	0.00605854	0.0086925	0.00693766
GSTM4	VAVWGNK	0.00353213	0.00737575	0.0138961	0.0663751	0.0033687		0.00121113	0.00136426	0.033377	0.000737515		0.00167479		0.00744795	0.000753525			0.00295662		0.00172011	0.00203442	0.00316285				0.00163387	0.00192332
GSTM4	VC[+57]YSPDFEK	0.0028496	0.00718152	0.0134958	0.0497323	0.00278089	0.00051175	0.000919731	0.000715778	0.0275167	0.000732444	0.000676102	0.00174897	0.000590526	0.00629793	0.000735962	0.00116845	0.00128083	0.00531234	0.00349836	0.00307982	0.00195031	0.00424996	0.00225407	0.000861434	0.000849172	0.00213328	0.00250108
GSTM[124]	C[+57]LDAFPNLK	0.0316943		0.126515	0.00785757	0.0307627		0.00530861	0.00767458	0.438486	0.00453311		0.0199631		0.0680563			0.0424055	0.0610371		0.0172721	0.0319439	0.0970302	0.0185292			0.0020673	0.0450009
HMOX1	AALEQDLAFWYGPR	0.00487642	0.00655733	0.0239222	0.0132293		0.00953123	0.00138658	0.00734954	0.00791778	0.00465891	0.00155406	0.00255721	0.0086908		0.00698392	0.00922204	0.00545575			0.003419	0.00895931	0.000748543		0.00316428	0.00232248	0.00441899	0.0014913
HMOX1	YLGDLSGGQVLK	0.0134828	0.0144513	0.0464317	0.0336313	0.0432767	0.0320609	0.0144156	0.0170543	0.0224653	0.0152111	0.0122247	0.0108779	0.0265644	0.0160599	0.0419832	0.0278276	0.0139898	0.0325339	0.0233153	0.0207929	0.0650012	0.00419803	0.0302265	0.0168008	0.0251632	0.027635	0.0197743
HTATIP2	AGAEGFVR	0.00837951	0.0157042	0.0113194	0.0830696	0.020705	0.032128	0.0101791	0.0145396	0.0226971	0.0103737	0.0265734	0.0264231	0.0167429	0.00832002	0.0158684	0.0169445	0.0331531	0.037391	0.0135673	0.0192955	0.0124041		0.0290603	0.0101777	0.0127308	0.0181415	0.0186163
HTATIP2	NVNQEVVDFEK	0.00530861	0.0101235	0.00675186	0.0449125	0.0153625	0.0191671	0.00685433	0.00803491	0.0143069	0.00577421	0.0149037	0.0159037	0.0084636	0.0101761	0.0118633	0.0113018	0.0191399	0.0266747	0.0177318	0.0117725	0.00998225	0.0143221	0.0104705	0.0066298	0.00941436	0.011112	0.0121446
HTATIP2	SSNFLYLQVK	0.0015512	0.00300735	0.00185773	0.0114168	0.00140584	0.00510069	0.000788084	0.00289261	0.00309643	0.00123807	0.00297318	0.00393986	0.00307344		0.00224112	0.003182	0.00687035			0.00282774	0.00130658	0.00355175		0.00117486	0.00169337	0.00239031	0.00153428
IDH1	ATDFVVPGPGK	0.0361996	0.0721749	0.0538454	0.0631506	0.0522925	0.0332677	0.0287187	0.0339016	0.0578082	0.0289841	0.0190755	0.0206235	0.0359012	0.0359763	0.0445626	0.0282837	0.0485931	0.0714217	0.0333799	0.0463607	0.0307987	0.125689	0.0401981	0.0190105	0.0311654	0.0276909	0.0428418
IDH1	GLPNVQR	0.0519891	0.0820887	0.0739917	0.0789159	0.0855521	0.0459639	0.0352939	0.0368297	0.0763438	0.0405789	0.0285759	0.0341096	0.0432597	0.0351201	0.0585517	0.037029	0.0663335	0.0736307	0.0425609	0.0577942	0.0488324	0.130834	0.0416662	0.0308069	0.038071	0.0464749	0.0524299
IDH1	SEGGFIWAC[+57]K	0.0120098	0.0283783	0.0191241	0.0180601	0.0124881	0.0123788	0.00722256	0.00886251	0.0156938	0.0113515	0.00575743	0.00659088	0.0144408	0.00807334	0.0126169	0.012077	0.0237347	0.0133904		0.0143986	0.00973505	0.0346347		0.00570047	0.0103483	0.00891486	0.0105497
KEAP1	IGVGVAVLNR	0.000632505	0.00185046	0.000633593	0.00352185	0.000773868	0.00100034	0.000261277	0.000691182	0.00498387	0.00109664	0.000703221	0.00112537	0.00115238	0.00114838	0.00112258	0.000761294	0.00129136	0.00129402		0.00183247				0.00061647		0.000528495	0.00137292
KEAP1	LADLQVPR	0.00157437	0.00201552	0.00116544	0.00476563	0.00219487	0.00126322	0.000859582	0.00101457	0.00642618	0.00172853	0.000945878	0.00134065	0.00141916	0.00477391	0.00163936	0.00130369	0.00143142	0.00406332	0.00647905	0.00208006	0.000898008	0.00125298	0.00473555	0.00084339	0.00209354	0.00111753	0.0019174
KEAP1	VVLASSSPVFK	0.00214522	0.00529976	0.00208394	0.0114768	0.00327408	0.00291054	0.00136251	0.00233972	0.0157268	0.00381983	0.00191837	0.00274434	0.00289138	0.0048924	0.00282515	0.00222034	0.00263005	0.00675718		0.00525181	0.00134162	0.00136184		0.00179886	0.00266546	0.00177223	0.00397145
LDHA	DQLIYNLLK	0.226672	0.323162	0.224758	0.294892	0.271895	0.481214	0.192843	0.411218	0.248622	0.290403	0.618418	0.446447	0.705175	0.31786	0.349886	0.326991	0.720894			0.361758	0.335984	0.466478	0.151448	0.265244	0.282312	0.271668	0.439051
LDHA	FIIPNVVK	0.0523434	0.0803683	0.0568158	0.0734985	0.0852258	0.127689	0.0585883	0.098558	0.05259	0.0812545	0.193095	0.096591	0.169878	0.0792862	0.0787892	0.0856689	0.199212	0.170457	0.072185	0.105712	0.0820819	0.133538	0.0613364	0.058551	0.0826642	0.0648256	0.121618
MAFG	AELQQEVEK	0.00142984	0.00422556	0.00236259	0.00531603	0.00225477	0.00229734	0.00112565	0.000793205	0.00243246	0.00106286	0.00232383	0.00241824	0.00137741		0.00269175	0.00171039				0.00153193	0.00342262			0.00130541	0.00156422	0.00333079	0.00293669
MAFG	GPLAAGLGPLVPGK	0.00077449	0.00167095	0.00101947	0.00255337	0.00145965	0.00114682	0.000638797	0.000449476	0.00105413	0.000777668	0.00130175	0.00109927	0.0008695		0.00153771	0.00100656	0.00110788			0.000867664	0.00168942		0.00229559	0.000755599	0.00108079	0.00135505	0.00150893
MAFG	VAATSVITIVK	0.00247512	0.00771236	0.0042424	0.00998216	0.00475206	0.00464653	0.00208491	0.00178615	0.0045545	0.0029273	0.00481895	0.0046585	0.00318393		0.00499995	0.00366234	0.00451924	0.00433381		0.00360942	0.00652383			0.00278233	0.00490453	0.00439196	0.00466502
MAP1B	AIGNIELGIR	0.00679949	0.00398089	0.00291516	0.0142224	0.0170134	0.00433811	0.0112437	0.027418	0.00878701	0.00534104	0.0031574	0.00277584	0.00136933	0.00560598	0.0106067	0.00237648	0.00285173	0.00300317		0.00405396	0.00589281	0.00867403		0.00965341	0.00446143	0.00682175	0.00535697
MAP1B	SVGNTIDPVILFQK	0.00224995	0.00129276	0.00126301	0.00719834	0.0062175	0.0016667	0.00820731	0.0189661	0.00432145	0.00219775	0.000813022		0.000689235	0.00324243	0.00388679	0.00075942	0.000756821			0.00182761	0.00163722	0.00481276	0.00301708	0.00180215	0.0019071	0.0018109	0.00248155
MAP2	DQGGAGEGLVR	0.00587961	0.00177188	0.00745223	0.0235174	0.00277537	0.00848314	0.00717139	0.014952	0.00297651	0.00250084	0.0117821	0.00255569	0.00421435		0.00239225	0.00228331	0.0118993	0.00276458		0.00437498	0.00166916	0.0206289	0.00458135	0.0306601	0.00542923	0.00410475
MAP2	GGQVQIVTK			0.000272393	0.00111629			0.000575972	0.00142812														0.00257522
ME1	AIVVTDGER		0.0588405	0.0848827		0.103657	0.0652451	0.036286	0.0707017		0.0336077	0.0256462	0.046293	0.0433726	0.10244	0.0574214	0.0484373	0.00896283	0.0544473	0.0630896	0.0444363	0.0393286	0.0255573	0.0590435	0.0244161	0.0370166	0.0266085	0.0303457
ME1	DLAFTLEER	0.030476	0.026907	0.0364349	0.110852	0.0432719	0.034819	0.0110988	0.0275966	0.103552	0.0118175	0.012976	0.0297005	0.02494	0.0575234	0.0339399	0.0252126	0.00550474	0.0224258	0.0278156	0.0257979	0.0173588	0.0148332	0.0220474	0.012239	0.0180864	0.0224711	0.0148954
ME1	TATVYPEPQNK	0.0171774	0.0152674	0.0226209	0.0582287	0.0278104	0.0182859	0.00820251	0.0138623	0.0808805	0.00713714	0.00698529	0.0139257	0.0120328	0.0284554	0.020376	0.0142784	0.00274546	0.0184184	0.0163094	0.0152589	0.0106846	0.00790388	0.00647724	0.00628325	0.0104891	0.00857187	0.0112286
MGST1	IYHTIAYLTPLPQPNR	0.000424689	0.000487914	0.000266497	0.00144001			0.000125275		0.00232935	0.00187564	0.000296926	0.000728187	0.000273969		0.00034119	0.000686556				0.000649711	0.000996019	0.00563961		0.0007865	0.00075772	0.00129549
MYC	LISEEDLLR	0.000513618	0.000437982	0.000300161	0.000692012	0.000879435	0.00030061	0.000301195		0.000580326	0.000297802	0.000503657			0.0026976	0.000668002	0.000433245	0.000518771	0.00207279	0.00484572	0.000613453		0.000725218	0.00288957		0.000957219	0.000640604	0.000679773
MYC	PLNVSFTNR	0.000554911	0.000222341	0.000262413	0.000322299	0.00109331	0.000302485	0.000351507	0.000238946	0.000336603	0.000326112	0.00040161	0.000480838	0.000454864		0.000845628	0.00053771	0.000449177	0.00217026	0.00588213	0.000412821	0.000593003	0.000834835	0.00386717	0.000327856	0.00126022	0.000690148	0.000538506
NAMPT	AVPEGFVIPR	0.0251199	0.106824	0.108936	0.4199	0.0243712	0.0314784	0.0199038	0.0288463	0.0565985	0.0421268	0.0279192	0.0227991	0.0718347	0.0423616	0.0216799	0.0487865	0.0642814	0.135812	0.0294398	0.0470189	0.0674014	0.0487522	0.0724427	0.0232517	0.0472698	0.0284355	0.0596284
NAMPT	YDGHLPIEIK	0.0128059	0.0635006	0.0626258	0.187448	0.00987339	0.0151875	0.009424	0.014864	0.0306867	0.0228125	0.0160035	0.0104987	0.0403064		0.0116257	0.0285618	0.0467019	0.0765094		0.0303552	0.0295697	0.028819		0.0124392	0.0226273	0.011807	0.026772
NDUFAF3	IEIVVVGTGDR	0.00611937	0.0149967	0.0118215	0.0181698	0.0106613	0.00530448	0.00159908	0.00781796	0.0112701	0.00481554	0.00336881	0.00951089	0.00763472	0.0104031	0.00819784	0.0126099	0.0109592			0.00573061	0.00391818	0.0121028		0.00407786	0.00342797	0.00822213	0.00183956
NDUFAF3	LQSQVLQAMR	0.0123079	0.0167903	0.0124553	0.0287481	0.0180682	0.00869776	0.0106182	0.00781051	0.0163236	0.00841115	0.0119444	0.0149695	0.00902101	0.0165451	0.0131778	0.0135661	0.012263	0.0132891	0.0174821	0.0119105	0.0147652	0.0223111	0.00351139	0.00783657	0.00788786	0.0138987	0.0102835
NDUFAF3	LSPADDELYQR	0.00711189	0.0123934	0.0108089	0.0133965	0.0135388	0.00613856	0.00598291	0.00318054	0.0111703	0.00514173	0.011018	0.0107348	0.0082323	0.0130031	0.0116443	0.0127235	0.0101801	0.012403	0.0123146	0.0127179	0.0116806	0.0193642	0.00969226	0.00590215	0.00607224	0.0112594	0.00909159
NDUFAF4	EQISLYPEVK	0.00747394	0.0110113	0.00967444	0.023827	0.0104317	0.00481237	0.00692559		0.0159674	0.00558468	0.00785961	0.00952135	0.006122	0.0172773	0.0121703	0.00933216	0.00723212	0.0113045	0.0130188	0.00922821	0.00923378	0.0201861	0.00766744	0.00393763	0.00624989	0.00702717	0.00888397
NDUFAF4	IMQEYQLEQK	0.00275944	0.00341635	0.00300285	0.00800376	0.00305845	0.0017113	0.00227202	0.00226034	0.00557209	0.00174655	0.00235347	0.00374532	0.00203848	0.00583216	0.00439168	0.00330828	0.00251536	0.00319091		0.00324402	0.00329078	0.00598806		0.0010873	0.00197921	0.00252428	0.00290578
NFE2L2	ALHIPFPVEK				0.00132532
NFE2L2	EQFNEAQLALIR		9.20926e-05		0.000223518
NFE2L2	EVFDFSQR			0.000459347	0.0012666		0.000399176		0.000397061	0.000905837	0.000493711	0.000552021	0.000669838	0.00059821	0.00269416	0.000778797	0.000807109		0.00295119	0.00693672	0.000560431	0.000636409	0.000943996	0.00349626	0.000410726	0.00103177	0.000838277	0.000711577
NFE2L2	LENIVELEQDLDHLK							0.000287572				0.000273831		0.000343057		0.00046663	0.000351773	0.000377317			0.000384801	0.000436717			0.000234749		0.000523873	0.000362535
NFE2L2	QDIDLGVSR				0.00063758
NQO1	EGHLSPDIVAEQK	0.0277768	0.0384039	0.0231475	0.0644079	0.0440815	0.0223426	0.024707	0.042286	0.0690362	0.011553	0.0116982	0.0113056	0.0107232	0.0539543	0.0108327	0.00802769	0.0139699	0.033081	0.0900208	0.0101267	0.00900207	0.0124174	0.0477026	0.0193922	0.0177992	0.0123097	0.0136703
NQO1	IQILEGWK	0.0334194	0.0547778	0.0346063	0.0759077	0.0200175	0.0289751	0.0226753	0.0614115	0.0962765	0.0105513	0.00537687	0.0051383	0.00481376	0.0152419		0.000938805	0.00891879			0.00366053	0.00399176	0.00170069		0.0181869	0.00250016	0.00321306	0.00509172
NR2F6	AQVALTEYVR		0.00389077	0.000994658	0.00457973	0.00465848	0.0016687	0.000515988		0.00316436	0.00182347	0.000890791	0.00126101	0.00186516		0.00234795	0.00106666		0.00516552		0.00240553	0.000876828	0.00454623		0.00162383		0.00160091	0.00102624
NR2F6	LLFSTVEWAR		0.000468682	0.00015905	0.000259795					0.000256317								0.000244646
PGD	AGQAVDDFIEK	0.0844257	0.167649	0.147901	0.544627	0.114274	0.0741668	0.0403458	0.0490341	0.160977	0.0537315	0.0299054	0.0597043	0.0903855	0.0567897	0.0838356	0.0850693	0.0627495	0.160967	0.0463699	0.0910162	0.103992	0.0884532	0.0780274	0.0672835	0.109441	0.0784423	0.141404
PGD	TIFQGIAAK	0.0952822	0.172976	0.15757	0.584633	0.136144	0.0660422	0.0478351	0.0629676	0.165754	0.0688981	0.0258545	0.0551266	0.0949366	0.065896	0.0831209	0.0798619	0.0554792	0.15844	0.0371012	0.0997489	0.0933313	0.0955104	0.0520764	0.0573995	0.103718	0.0619494	0.152702
PGD	VDDFLANEAK	0.129834	0.251927	0.190347	0.84965			0.0640235	0.0723096	0.218291	0.0805003		0.103582	0.157012	0.0812533	0.116987	0.13826		0.234931	0.0861352	0.151506	0.178737	0.146938	0.153447		0.159307	0.119838	0.219184
PIK3CA	GEIYDAAIDLFTR		0.000176076	0.000364571	0.000518532		0.000185423		0.000445513	0.000354065								0.000290008
PIK3CA	LINLTDILK	0.000343649	0.000417976	0.000732165	0.00102812		0.000419058	0.000476402	0.000974623	0.000807729	0.000375039		0.000343063	0.000360855		0.000643978	0.000325527				0.000440739	0.000265805	0.000613365		0.000326291		0.000336551	0.000469643
PIK3CA	YEQYLDNLLVR	0.00134688		0.000739566		0.00223917		0.000731906	0.00073038	0.000778608			0.00128767	0.000999761	0.00704381	0.00192234	0.00112777				0.0013376	0.00108923	0.00199014	0.00767606		0.00297507	0.00178976	0.00126565
PIR	TPTLYLDFK	0.0140858	0.0230236	0.0115258	0.0340917	0.00621469	0.00922458	0.00185001	0.00489528	0.0154585	0.00238305	0.00412536	0.0104294	0.00564448	0.00684509	0.00292334	0.0203746	0.013315			0.011401	0.0032827	0.00277327	0.0174615	0.00601665	0.00449236	0.00236134	0.00162956
PIR	VTLSVLSR	0.00774099	0.0124532	0.00667263	0.018838	0.00693677	0.00513076	0.00161767	0.002256	0.0104452	0.00137288	0.00198856	0.00727077	0.00185429	0.00373109	0.00178577	0.00806026	0.00503465	0.0127929	0.00193003	0.00621251	0.00156498	0.00183696	0.0128223	0.00348914	0.00255642		0.00128605
PRDX1	ADEGISFR	0.245133	0.59366	0.433447	0.781192	0.443789	0.503954	0.222713	0.224212	0.617123	0.252487	0.405602	0.311011	0.367394	0.311418	0.353126	0.34272	0.572709	0.611339	0.469268	0.536857	0.354569	0.337855	0.522515	0.394966	0.214276	0.277389	0.328723
PRDX1	LVQAFQFTDK	0.64602	1.69142	1.24896	2.61963	0.914074	1.3857	0.488977	0.724207	2.14778	0.631491	0.959726	0.835632	0.944662	0.778245	0.925387	0.868988	1.51031	1.47382	0.998496	1.35581	0.899623	1.01364	0.582271	0.931297	0.579825	0.720115	0.891125
PRDX1	TIAQDYGVLK	0.431444	1.14265	0.913297	1.37492	0.783202	0.94021	0.364626	0.418272	1.3898	0.466739	0.707627	0.565439	0.6693	0.568951	0.645572	0.63236	1.06639	1.13865	0.736831	1.03048	0.667832	0.691839	0.707934	0.687598	0.40642	0.518914	0.641285
PSAT1	DDLLGFALR	0.00213291	0.00828228	0.00158542	0.00663658	0.00275481	0.00245478	0.0027934	0.00715542	0.00748312	0.00161276	0.00190181	0.00344786	0.0111174	0.00231951	0.0018037	0.00182778	0.00193706			0.00516511	0.0030772	0.00494432	0.00345621	0.00155449	0.00546201	0.0013336	0.00087746
PSAT1	FGVIFAGAQK		0.00876146	0.00146273	0.00378182	0.00291727		0.00133112	0.00681846	0.00625244		0.00258834		0.00387234				0.00342958			0.00186294	0.000974278				0.0056264
PSAT1	IINNTENLVR	0.00388493	0.0187058	0.00391574	0.0128394	0.00959022	0.00516221	0.00645398	0.0166646	0.0182346	0.00245314	0.00345126	0.00808952	0.0152532	0.00498024	0.00388652	0.00310618	0.00233707	0.0086005		0.0111691	0.00969715	0.0108789	0.00403432	0.00365557	0.00749853	0.00318652	0.00307785
PTGR1	IAIC[+57]GAISTYNR	0.00299578	0.00637066	0.00837451	0.00483016	0.00263555		0.000758055	0.00117248	0.00418953	0.000674386	0.00155051	0.0010867	0.00203874	0.00339461	0.00228617	0.00180121	0.00181389			0.00358117	0.00206194	0.00707655	0.00314276	0.00193977	0.00195978	0.00201096	0.00494175
PTGR1	TVESLEETLK	0.0324475	0.0581606	0.0887272	0.0617163	0.0395612	0.0237505	0.0154569	0.0166127	0.0638222	0.00708832	0.0166101	0.0140556	0.0198078	0.0357314	0.0317889	0.0193146	0.0160431	0.102304	0.0347365	0.0432352	0.0189122	0.091655	0.0246456	0.0231469	0.0297322	0.018553	0.0716538
SHMT2	LGAPALTSR	0.0133236	0.0270215	0.0165832	0.0776791	0.0225082	0.0123172	0.0191888	0.0291001	0.0315675	0.0190447	0.0145437	0.02684	0.0172027	0.013646	0.0234899	0.0152695	0.0193668	0.0565843	0.015881	0.0243616	0.0189641	0.0218061	0.0391356	0.0220347	0.0202673	0.0184873	0.0177471
SHMT2	VLELVSITANK	0.0507411	0.104909	0.0625338	0.302375	0.0512503	0.0443582	0.0453931	0.132259	0.127791	0.0623385	0.0452677	0.106118	0.073529	0.0415518	0.0911531	0.0686389	0.0943649	0.125522	0.0338606	0.0806944	0.0565247	0.0675785	0.0507887	0.0721202	0.0616938	0.0608301	0.0405385
SLC7A11	GGYLQGNVNGR				0.00158505	0.00188029		0.000816872	0.00104066						0.00389822				0.00400503	0.00955577						0.00160108	0.000866871
SLC7A11	LPSLGNK			0.00190143	0.00792866				0.00291199	0.00287678
SOX2	APC[+57]QAGDLR	0.004328	0.0738602	0.00285835	0.0589459	0.00163956		0.000609342	0.000672097	0.0283695	0.00188554	0.00795018	0.00339319	0.00341521	0.0080402		0.00224726	0.00360547	0.00630266		0.00344802				0.0117844	0.00237472	0.00439191
SOX2	LLSETEK	0.00700827	0.0600369		0.127793					0.0427058					0.0173718										0.0140986
SQSTM1	DHRPPC[+57]AQEAPR		0.00105485		0.000634093		0.00146023					0.00060054	0.000622321	0.000634096			0.00151535	0.00211597			0.00115297	0.000651025	0.00158305					0.00101423
SQSTM1	NYDIGAALDTIQYSK	0.0291073	0.0264481	0.0335676	0.0308275	0.0283064	0.0358242	0.0195911	0.0255262	0.0156737	0.01667	0.0172428	0.0267001	0.0183498	0.0138191	0.0253992	0.0385228	0.0317989	0.0537539		0.035684	0.0300232	0.0353159	0.0161899	0.0220436	0.0223017	0.0304789	0.0321219
SRXN1	EDPDSVPPIDVLWIK	0.0166442	0.0179255	0.0110248	0.0358125		0.00414664	0.00260588	0.0040729	0.0577383	0.00379649	0.00696566	0.0073697	0.00760142	0.0131163	0.00692563	0.00892981	0.0110152			0.00749811	0.00590053			0.00323392		0.00613781	0.00561148
SRXN1	LVQSTLSDLR	0.0129062	0.0139803	0.00733734	0.0287112	0.00978812	0.00316906			0.0547535				0.00538452		0.00690064		0.00871574							0.00398146			0.00942475
SRXN1	YAAYQQLQR	0.0124442	0.0118601	0.00711392	0.0227988	0.00865131	0.00292289	0.00269384	0.0028635	0.0418697	0.00262305	0.00548371	0.00661255	0.00388933	0.0140686	0.00591888	0.00574585	0.007113	0.00694734	0.00606623	0.00606956	0.00501284	0.002982	0.00470606	0.00299463	0.00334956	0.00482544	0.00717614
TALDO1	LLGELLQDNAK	0.0411141	0.0955715	0.128602	0.324744	0.0549588	0.0508318	0.0506531	0.105794	0.110227	0.0341618	0.0412668	0.0503373	0.050142	0.0428597	0.0650186	0.0539297	0.0500661	0.0954213	0.036158	0.057543	0.0585251	0.0874719	0.0417045	0.0240381	0.0540138	0.0392256	0.06931
TALDO1	MESALDQLK	0.101998	0.254492	0.357776	0.599501	0.17053	0.136584	0.136824	0.245989	0.215569	0.0868126	0.108331	0.149987	0.126817	0.0803044	0.158913	0.130811	0.140478	0.228005	0.120762	0.148277	0.171651	0.172384	0.110544	0.111099	0.130003	0.12811	0.173114
TKT	AVELAANTK	0.311645	0.652721	0.47776	1.57309	0.537244	0.268022	0.278788	0.422328	0.774806	0.280855	0.188376	0.280646	0.519277	0.283823	0.341975	0.397314	0.200486	1.10122	0.250692	0.517741	0.385972	0.495079	0.261591	0.282172	0.456725	0.273819	0.463563
TKT	DAIAQAVR	0.310555	0.801272	0.615471	1.40764	0.62348	0.302372	0.249399	0.369855	0.77676	0.271875	0.23876	0.336761	0.544473	0.287776	0.33806	0.423458	0.19647	0.941577	0.336634	0.528556	0.541025	0.451293	0.77652	0.384111	0.495886	0.370222	0.521855
TKT	LDNLVAILDINR	0.0220874	0.0485902	0.0449885	0.0618922		0.0132387	0.00373735	0.036983	0.0333263	0.00989609	0.00449073	0.0122238	0.0369636	0.00941548	0.0165112	0.0427161	0.023858			0.018595	0.00740176	0.0277332		0.00189536	0.00981189	0.0095698	0.00789365
TP53	ELNEALELK						0.00204262	0.00156308	0.00302714	0.0024813	0.00366369	0.00310226							0.00499562		0.0026014	0.000744516			0.00447269	0.00125114	0.00271617
TP53	TYQGSYGFR							0.000694827	0.00095298	0.000898499	0.0012735										0.001036				0.00212991		0.00126124
TP53	VEYLDDR						0.00117957		0.00222521	0.00171304	0.00281755								0.004382						0.00350478	0.00137527
TP73	SATWTYSPLLK	0.000625306	0.00113853		0.000525077		0.000852048	0.000327893	0.000327319	0.000749871	0.000797044	0.000757541	0.000879514	0.000875665			0.000683321				0.00100128				0.00132647		0.000638909	0.00107748
TP73	VSTPPPPGTAIR	0.000407575	0.00096817	0.000125016	0.000369342	0.000337732	0.000646152	0.000205957	0.000217897	0.000626835	0.000642359	0.000605065	0.000776532	0.000627403			0.00053868		0.00154216		0.000915966				0.00119404		0.000582633	0.000918308
TRIM16	EAELQC[+57]TQLDLER	0.00040721	0.000811988	0.00115461	0.000392874	0.000435506	0.000833116	0.000193294	0.000421462	0.000715341	0.000517763	0.00039877	0.000456382	0.00187417		0.000638462	0.000984702	0.00161374	0.0052343		0.00151781				0.000226892	0.00135359		0.00190536
TRIM16	EVLC[+57]DFC[+57]LDDTR		0.0012718	0.00114044	0.000621801		0.00159301	0.000227107		0.000860385	0.000838548	0.00136069	0.00150393	0.00451337		0.00152527	0.00167964	0.00554314	0.00498266		0.00219255				0.000637377	0.00177119	0.00212424	0.00255803
TXN	VGEFSGANK	2.10553	5.08159	4.17034	3.62878	3.11993	5.0774	1.64169	1.56412	4.12661	1.40563	7.39424	3.70364	9.3862	1.86865	3.01132	2.3722	10.1828	5.27202	2.10661	3.76591	2.887	3.05949	2.69743	2.7869	3.58862	3.64144	3.53063
TXNRD1	IGLETVGVK	0.00730592	0.00608734	0.0103401	0.0383423	0.00598775	0.00389587	0.00383458	0.00590935	0.0169857	0.00348096	0.00230607	0.00351465	0.00462612	0.00897407	0.00634225	0.00569599	0.00361766	0.0122187	0.00828746	0.00709388	0.00551132	0.00823033	0.00408009	0.00337403	0.00600334	0.00384813	0.00568891
TXNRD1	VELTPVAIQAGR	0.00434303	0.00300166	0.00651296	0.0157352	0.00506863	0.00233885	0.00236694	0.00245505	0.00921107	0.00244627	0.00187079	0.00299237	0.00303972	0.00697672	0.00519049	0.00413018	0.00232183	0.00993562	0.00831147	0.0054584	0.00380682	0.0048659	0.00574891	0.00233556	0.0045195	0.00302598	0.00408173
UCHL1	FSAVALC[+57]K	0.029451	0.0370906	0.00465553	0.338617	0.0761041	0.0258078	0.0192602	0.00407991	0.0107746	0.113982	0.0203466	0.0201665	0.00507367	0.0733016	0.063834	0.0478415	0.0207633	0.01735	0.233914	0.0277759	0.0802077	0.0386237	0.0849808	0.0659073	0.0142748	0.0469745	0.210849
UCHL1	LGVAGQWR	0.0288399	0.0294671	0.00419757	0.318429	0.0538669	0.0201393	0.0146067	0.00484182	0.0109505	0.0881749	0.0102444	0.0133496	0.00325832	0.0472227	0.044336	0.0294356	0.0132838	0.00752826	0.127783	0.0162737	0.0586643	0.0200651	0.0183529	0.0361287	0.00886447	0.0283311	0.123373
UGDH	LAANAFLAQR	0.00631575	0.0123539	0.00226266	0.0161995	0.00437964	0.00412399	0.00627806	0.0134084	0.0236926	0.00711131	0.00287569	0.00183153	0.00301744	0.00545679	0.00665569	0.00191766	0.00266469	0.00537267	0.00139323	0.00282413	0.00225094	0.00265176	0.00315962	0.00493772	0.00265997	0.00369933	0.0100888
UGDH	VLIGGDETPEGQR	0.0517407	0.118112	0.026847	0.132328	0.0569984	0.0462619	0.0637883	0.102941	0.239389	0.0619987	0.0300385	0.0186228	0.033229	0.0561351	0.0783481	0.0222209	0.0297925	0.0537876	0.0149052	0.0255387	0.0243407	0.0269261	0.0534755	0.0528307	0.0282326	0.040474	0.113069
ZNF746	GQPLPTPPAPPDPFK				0.000544563					0.000316663
ZNF746	LLSLEGR							0.000304128

## Sheet: CELL_LINES
cell_line		293T	293T	A549	A549	Calu-3	Calu-3	HCC827	HCC827	HCC95	HCC95	HeLa	HeLa	HeLa	KYSE-180	KYSE-180	KYSE-180	KYSE-30	KYSE-30	KYSE-30	KYSE-70	KYSE-70	LUDLU-1	LUDLU-1	NCI-H1299	NCI-H1299	NCI-H1623	NCI-H1623	NCI-H1703	NCI-H1703	NCI-H1703	NCI-H1703	NCI-H1792	NCI-H1792	NCI-H2126	NCI-H2126	NCI-H2228	NCI-H2228	NCI-H460	NCI-H460	NCI-H596	NCI-H596	OE21	OE21	OE21	PC-9	PC-9	SKMES-1	SKMES-1
run		MA3975	MA3990	MA3972	MA3987	MA3973	MA3988	MA3978	MA3993	MA4011	MA4093	MA4255	MA4256	MA4257	MA4261	MA4262	MA4263	MA4258	MA4259	MA4260	MA3983	MA3998	MA3984	MA3999	MA3979	MA3994	MA4009	MA4010	MA4094	MA4264	MA4265	MA4266	MA3982	MA4006	MA3982	MA3997	MA3986	MA4001	MA3976	MA3991	MA3977	MA3992	MA4252	MA4253	MA4254	MA3985	MA4000	MA4267	MA4268
rep		1	2	1	2	1	2	1	2	1	2	1	2	3	1	2	3	1	2	3	1	2	1	2	1	2	1	2	3	1	2	3	1	1	1	2	1	2	1	2	1	2	1	2	3	1	2	1	2
protein_name	precursor
ABCB6	ALNVLVPIFYR			9.40722e-05	8.31912e-05			4.16129e-05				7.7526e-05	9.438e-05	8.26629e-05	0.000143863	0.000162263	0.000146701				9.17924e-05	0.000179519	0.00024427	0.00025715			0.000251109	0.00026908											0.000181378	0.000249185	6.21556e-05	0.000114755	0.000187207	0.000112602	0.000156136			7.92927e-05	8.51444e-05
ABCB6	YYNAESYEVER													0.00775413																															0.0130769
ABHD4	YVSLPNQNK	0.000579523	0.000660921	0.00163684	0.00136392	0.000448971	0.000490139		0.000926355	0.000734111		0.000881036	0.000967589	0.00108977	0.00243733	0.00256346	0.00237983	0.000732125	0.000826725	0.000590712	0.00111575	0.0010079	0.00211025	0.0019767		0.000383214	0.0020392	0.00204568	0.00302786		0.000273812		0.00230115	0.00263661	0.000430881	0.000443305	0.00185346	0.00187133	0.00182106	0.00160371		0.000755513	0.00126692	0.00121501	0.00106044	0.00111198	0.00122794	0.00108405	0.0012291
ADD2	GNNSSNIWALR										0.00323622				0.00182695	0.00204745	0.00181743												0.00317108	0.00272851	0.00243676	0.00249517											0.00053898	0.000543897	0.000542683			0.00104047	0.00113724
ADD2	VNILGEVVEK	0.00869724	0.00984146	0.00765417	0.00670893			0.00122902	0.00140485	0.00764019	0.0116281				0.00614389	0.00603373	0.00636339				0.016608	0.0176543	0.0123301	0.0113552	0.00240419	0.0024585	0.0211356	0.0205582		0.00786942	0.0081325	0.00744193	0.00273182	0.00303934	0.00949918	0.0102875	0.00216981	0.00206573	0.00808866	0.00764474			0.00244721	0.00244587	0.00177316			0.00491006	0.00506347
ADD2	VNVADEVQR	0.0106796	0.0133094	0.00955374	0.00866273			0.00142234	0.00150206	0.00906026	0.0158359				0.010421	0.0110671	0.0101972				0.0199646	0.0227577	0.0152716	0.0136635	0.00266332	0.00293974	0.0262172	0.0254882	0.0174219	0.0131187	0.0118066	0.0115915	0.00343942	0.00379648	0.01257	0.0143463	0.00238701	0.00236673	0.0103681	0.0091248			0.00349178	0.00375992	0.00368183			0.00785521	0.0079919
AKR1B1	LLLNNGAK	0.044175	0.0475064	0.107615	0.0933637	0.0287997	0.0321617	0.0184275	0.018954	0.0250921	0.0390348	0.0530476	0.0634452	0.0579521	0.0106965	0.0120123	0.0122339				0.0173232	0.013345	0.0588805	0.0503897	0.00427143	0.00439705	0.0517139	0.0522658	0.0222452	0.0179237	0.0131339	0.013513	0.0614626	0.0745943	0.0164838	0.0169649	0.0728702	0.0677115	0.0198437	0.0171532	0.0498307	0.0600478	0.0172467	0.0158869	0.0170789	0.0526704	0.0526068	0.0258113	0.0250462
AKR1B1	VAIDVGYR	0.421039	0.54728	1.03008	0.947455	0.24282	0.28837	0.163506	0.177004	0.231385	0.473492	0.407921	0.458093	0.446643	0.0833817	0.10434	0.0988993				0.182874	0.149327	0.557098	0.506669	0.0435412	0.0490062	0.485307	0.511158	0.228449	0.112943	0.109203	0.107428	0.570706	0.69184	0.158469	0.18308	0.514178	0.476903	0.205248	0.186245	0.473607	0.535882	0.105865	0.125844	0.101374	0.446966	0.467752	0.161118	0.149375
AKR1B10	IVENIQVFDFK			0.745319	0.663027	0.0043064	0.00497796	0.00705965	0.00725873	0.188788	0.41434	0.00099622	0.0010638	0.0011121	0.150351	0.187876	0.159835	0.000372857	0.000366478	0.000344919	0.471032	0.283823	0.572833	0.514615			0.76141	0.653938		0.000434872	0.000457362	0.000406453	0.227448	0.230585	0.000603829		0.291706	0.292518	0.738844	0.647917	0.161785	0.172461	0.0584488	0.0575178	0.0461016	0.156201	0.163637	0.00800833	0.0088134
AKR1B10	TAAQVLIR	0.000440552	0.000432454										0.000953439					0.000492155	0.000489639							0.000495416							0.104125		0.000547203		0.116956	0.11805					0.0342805
AKR1B10	VAIDAGYR			0.794751	0.697862	0.00401846	0.00472163	0.00747346	0.00754583	0.235876	0.402541	0.000979622	0.00109976	0.00108869	0.24071	0.265435	0.260845	0.00029802	0.000275029	0.000307164	0.503206	0.311661	0.645253	0.554483			0.822774	0.835888	0.00304782	0.000310707	0.000342521	0.000273189	0.252458	0.29412			0.266247	0.251875	0.756454	0.680462	0.177757	0.188599	0.0749568	0.0801405	0.0660818	0.173584	0.176178	0.00909812	0.00920807
AKR1C2	TPALIALR	0.000183027	0.000206294	0.244192	0.298788	0.0051586	0.00552393	0.00106803	0.00117446	0.219333	0.443338	0.0881623	0.0789873	0.0830836	0.152902	0.159187	0.172413	0.000219673	0.000217189	0.000237706	0.207572	0.132395	0.162319	0.184978	0.000197143	0.000225005	0.31372	0.309528	0.00287131	0.000244625	0.000300486	0.000270173	0.0972781	0.146453	0.000225805	0.000232345	0.0444492	0.0257647	0.175633	0.154542	0.225938	0.216674	0.0826125	0.10706	0.0760405	0.198591	0.0982573	0.146657	0.148209
AKR1C3	AIDGLDR										0.504176												0.480184	0.424971			0.805351	0.838408					0.191452	0.224102			0.881623	0.937529	0.361813		0.296575					0.536235	0.55357
AKR1C[134]	LAIEAGFR			0.291814	0.289439	0.0250424	0.0315983	0.00493874	0.00542095	0.52028	0.803862	0.163872	0.172055	0.172067	0.467294	0.590857	0.55552	0.000160511		0.000246807	0.405276	0.315738	0.508181	0.454582			0.611997	0.594535	0.00251098		0.000404488		0.426822	0.556616	0.000356035		0.629446	0.650312	0.398437	0.364219	0.348519	0.413435	0.223518	0.220792	0.174637	0.514778	0.560351	0.562798	0.539089
AKR1D1	TAAQIVLR				0.292923	0.00227624			0.00415891						0.106814	0.119057				0.000427603	0.220277		0.260012						0.00526374							0.000528811			0.32307			0.0812081		0.0346988	0.0266223		0.0758696		0.00450249
ALDH3A1	IQQLEALQR										0.140675	0.00909504	0.00998466	0.00941712	0.0514901	0.0542788	0.054104	0.000162596	0.000125426	0.000156426											5.72295e-05												0.0396497	0.0405161	0.0338209			0.0104828	0.0102622
ALDH3A1	LPEWAADEPVEK			0.25114	0.239989					0.233968	0.465556	0.033183	0.0346598	0.0349051	0.156676	0.171996	0.18037	0.000568947	0.000543947	0.000613151	0.399424	0.2635	0.114212	0.105446			0.00254621	0.00247956					0.0261731	0.0335618			0.100183	0.0728013	0.101555	0.095716	0.167038	0.18967	0.118079	0.11887	0.107346	0.119235	0.142466	0.0375357	0.0386571
ALDH3A1	SLEEAIQFINQR			0.419431	0.391303	0.000810923	0.00109229	0.000458439	0.00103538	0.353404	0.823434	0.0354864	0.0392978	0.0403477	0.194384	0.236969	0.237486	0.000552592	0.000525762	0.000540539	0.712004	0.414509	0.188357	0.166873			0.00423408	0.00323804		0.000200091	0.000232289		0.0577988	0.0568664			0.782486	0.750714	0.171377	0.143515	0.288145	0.310664	0.153651	0.162092	0.130805	0.209831	0.210437	0.0469134	0.0506895
ALDH3A2	ILSLLEGQK	0.00577764	0.00857666	0.0238689	0.0215336	0.00311441	0.00339446	0.0042269	0.00549299	0.0143986	0.0374448	0.0222919	0.0252608	0.0245948	0.0274564	0.0352382	0.0293525	0.0481637	0.0511463	0.040299	0.104688	0.136495	0.0112113	0.0109484	0.00617674	0.00841855	0.0325823	0.0278414	0.0589965	0.0431823	0.0420969	0.0375099	0.00598451	0.0062082	0.00564697	0.00746637	0.0157303	0.0168483	0.0114314	0.00978598	0.0245019	0.0343159	0.0335263	0.0274311	0.030576	0.018788	0.0163004	0.0144489	0.0144502
ALDH3A2	LQQLEALR										0.0215578		0.0159752			0.0194399	0.0180508		0.0298784	0.0224093									0.0319302	0.0240589	0.0253581	0.0238866											0.0220135	0.0191544	0.0191637			0.00861519	0.00921669
ALDH3A2	NVDEAINFINER	0.0209177	0.0245358	0.0828395		0.0111351	0.00934741	0.0160651	0.0199842	0.0469929	0.105926	0.0395321	0.0461376	0.0465959	0.0549895	0.0576692	0.049003	0.0877929	0.0887527	0.063256	0.380797	0.389165	0.043791	0.0339165	0.0263045	0.024904	0.0986236	0.085177	0.149083	0.0831026	0.0778514	0.073133	0.0209598	0.0188773	0.0236421	0.0221646	0.0528987		0.0466793	0.0351825	0.0919489	0.0932342	0.0720911	0.0644071	0.0625989	0.0607847	0.0738847	0.0322556	0.0347503
BACH1	DLETDEVEEFLENK	0.0052946	0.00731355					0.00594423	0.00556287					0.0077103	0.010246	0.0121275	0.0128425				0.00446262				0.00468486	0.00434042										0.0054057	0.00541593	0.00667594					0.0107908	0.00478				0.0074615
BACH1	EAALSQEQIQILAK	0.0036844				0.00266147		0.00461401	0.00661723	0.00579374		0.00244539	0.00242516	0.00257911	0.00829121	0.00940067	0.00775996	0.00249822	0.00266125	0.00209045	0.00382529	0.00378777	0.00340293		0.00523641	0.00486269									0.00432407	0.00471646	0.00656484	0.00527914					0.0068929	0.00545199	0.00549175			0.00613605	0.0052986
BACH1	GFEPLIQFAYTAK	0.00141202	0.00215413	0.000487176	0.000516089	0.000970179	0.00110735	0.0017286	0.00185008	0.00191938		0.000845848	0.000792291	0.000913198	0.00200083	0.00224619	0.00177163	0.000719987	0.000845405	0.000621858	0.0013369	0.00124675	0.000929067	0.000935546	0.00144526	0.00155747	0.00090881	0.000985431		0.000606685	0.000491547	0.000559204			0.00141228	0.00145001	0.00194173	0.00191383	0.000938215	0.000722578	0.000980893	0.00113009	0.00148426	0.00130863	0.00115779	0.00109507	0.00119952	0.00181672	0.00176896
BAG2	FLDDLGNAK	0.0145301	0.0172195	0.0186556	0.018587	0.0155558	0.017139	0.0186759	0.0196482	0.0146619	0.0246109	0.0384639	0.0400477	0.0409136	0.0103115	0.0106917	0.0103066	0.0233884	0.0233677	0.0202193	0.015802	0.0165342	0.0505738	0.0473134	0.0293106	0.0319747	0.0226542	0.0224441	0.0384492	0.033359	0.0320919	0.0322306	0.0306007	0.0382181	0.0393017	0.0427898	0.0318421	0.0323699	0.0313629	0.0299228	0.0140576	0.0161307	0.0220008	0.0206273	0.0203835	0.0313488	0.0318697	0.0477728	0.047516
BAG2	IIDEVVNK	0.0212159	0.0261488	0.0276382	0.0252116	0.0220375	0.0247252	0.0267607	0.0281233	0.0210136	0.037818	0.0572139	0.0610863	0.0605828	0.0146153	0.015906	0.0149236	0.0336682	0.0332209	0.0281851	0.0230966	0.0239222	0.0740415	0.0719645	0.0447258	0.0473701	0.0339012	0.032721	0.080208	0.0498294	0.0491505	0.0509287	0.0455685	0.0524569	0.0589818	0.0623674	0.0482293	0.045998	0.0483386	0.0423894	0.0219208	0.0234566	0.0342988	0.0294696	0.0281789	0.0428125	0.04811	0.0696366	0.0692847
BAG2	LLESLDQLELR	0.0233466	0.0311853	0.0318043	0.0279165	0.0238289	0.0261887	0.0295334	0.0345655	0.0210544	0.045641	0.0508107	0.0576012	0.0593139	0.0154257	0.0179736	0.0162883	0.0270472	0.0313566	0.0248922	0.0267575	0.029971	0.0860965	0.0833051	0.0506838	0.0554471	0.0383346	0.0297834	0.0942456	0.0555922	0.0490154	0.0497618	0.0518133	0.0499475	0.0633714	0.070438	0.0542344	0.0528196	0.0514909	0.0472601	0.0257738	0.0295399	0.035035	0.0321166	0.0298439	0.0490121	0.0528415	0.0669918	0.0708069
BLVRB	LQAVTDDHIR	0.0481431	0.0567727	0.339839	0.288944	0.121434	0.126401	0.0529412	0.0574504	0.0611613	0.127523	0.0689544	0.0741502	0.0705983	0.0936088	0.102108	0.0991827	0.0344791	0.0339684	0.0333549	0.104326	0.0737567	0.101026	0.0866253	0.117528	0.131669	0.561214	0.56634	0.128238	0.0931309	0.0863565	0.0873919	0.153063	0.166834	0.0887217	0.099559	0.512176	0.52918	0.0961348	0.0881889	0.220646	0.247919	0.0545692	0.0589999	0.0458301	0.122945	0.125784	0.157515	0.15945
BLVRB	TVAGQDAVIVLLGTR	0.0245499	0.0308729	0.19715	0.168434	0.0641467	0.0719197	0.0320761	0.0363959	0.0318227	0.0734036	0.0355187	0.0371004	0.040028	0.0485351	0.0563233	0.0562484	0.0168364	0.0199891	0.015101	0.0629881	0.0450546	0.0554597	0.0516727	0.0723221	0.0794268	0.263082	0.240255	0.0616429	0.0497366	0.0493124	0.0432267	0.082128	0.0743241	0.0533098	0.05837	0.299158	0.295642	0.057353	0.0519767	0.128594	0.145281	0.0279242	0.0297365	0.0208073	0.0710552	0.0799801	0.0823433	0.0959061
BLVRB	VVAC[+57]TSAFLLWDPTK	0.0499676	0.0392982	0.462018	0.283336	0.139235	0.209381	0.0658237	0.089946	0.0463658	0.0891381	0.0943988	0.0945478	0.0903806	0.112438	0.13406	0.142341	0.0355589	0.0435837	0.0328622	0.143218	0.130828	0.122321	0.110501	0.154424	0.2153	0.424007	0.359066		0.126902	0.132278	0.142223	0.162045	0.0929328	0.117307	0.154462	0.618364	0.765293	0.113032	0.120037	0.249051	0.43739	0.0618007	0.0734515	0.0610537	0.141078		0.260626	0.231999
CABYR	LAQLEENAK																						0.00108633	0.000922609		0.000317685	0.00180047	0.0016869					0.000346655		0.000452605				0.000405786								0.000307335
CABYR	LVVPYGLK	0.000987425	0.000999769	0.00109116	0.000831297	0.000972323	0.000944634	0.000863238	0.00164074	0.00146918	0.0027754	0.00094863	0.00118383	0.00111749	0.00132405	0.00121673	0.00107518	0.00119167	0.00125876	0.00102854	0.00102683	0.000958721	0.00124417	0.00125144	0.00110506	0.00104127	0.00217689	0.00199949	0.00875966	0.00133749	0.00124189	0.00133314	0.00113309	0.00133688	0.00107951	0.00133874	0.00145472	0.00100413	0.00118253	0.00101943	0.0014768	0.00125506	0.0015631	0.00148828	0.00129676	0.00106262	0.00146673	0.00137843	0.00162079
CBR1	GIGLAIVR	0.0663094	0.082713	0.0858686	0.0761986	0.0509232	0.0538842	0.0333737	0.0375844	0.0712385	0.147907	0.0826143	0.0877051	0.0885556	0.0768112	0.0812351	0.0803329	0.0231609	0.0227953	0.0209821			0.0748641	0.0672565	0.0410947	0.0432709	0.0863955	0.0884816	0.0740164	0.0563404	0.0523929	0.0525232	0.0619029	0.0739247	0.0372184	0.0405932	0.213199	0.211847	0.0585642	0.0540724	0.123263	0.127551	0.0364668	0.0383617	0.028419	0.0312485	0.033105	0.102539	0.105276
CBR3	TNFFATR										0.0119868	0.0064388	0.00686669	0.00684037	0.00290707	0.00314075	0.00311954	0.00326074	0.00305041	0.00292904																							0.00276839	0.00278888	0.00210517			0.0217968	0.0225138
CBR3	VALVTGANR	0.0054958	0.00632403	0.0108522	0.00985398	0.00273078	0.0030045	0.00338312	0.00299422	0.00973505	0.0173809	0.0083862	0.00955792	0.00905787	0.00424655	0.00514793	0.00491129	0.00478419	0.00425268	0.00410325	0.0166938	0.0117851	0.0363382	0.0307642	0.0128598	0.0136635	0.039773	0.0387918					0.0211358	0.0261666	0.00678081	0.00739206	0.0214825	0.017773	0.0183532	0.0175229	0.0401864	0.0409422	0.00379906	0.00413682	0.00345951	0.011303	0.011859	0.0270797	0.0258825
CBR3	VVNISSLQC[+57]LR	0.00365456	0.00407188	0.00778833	0.00664559	0.00225631	0.00242039	0.00257902	0.00284135	0.00689788	0.0147505	0.00631633	0.00687594	0.0069235	0.00318977	0.00334608	0.00335114	0.00334237	0.00316932		0.0113524	0.00797293	0.0249858	0.0216469	0.00863357	0.00927069	0.0281442	0.0276154					0.0184802	0.0203121	0.00441158	0.00459058	0.037723	0.0353693	0.0135281	0.0114637	0.0289585	0.0297107	0.00287879	0.00302786		0.0083438			0.0228847
CCL5	C[+57]SNPAVVFVTR											0.000536068		0.000560769									0.00246465	0.00220939																	0.00131949	0.00136146	0.0266559	0.0229387	0.0178271
CCND1	AC[+57]QEQIEALLESSLR			0.00327115	0.0027487	0.00431178	0.00464042	0.00464068	0.00523679	0.00497115	0.0119413	0.00365215	0.00378445	0.00367149	0.00256619	0.00291407	0.00290408	0.00240289	0.00296763	0.00273388	0.00198085	0.00141144	0.00247475	0.00234504	0.00390393	0.00408686	0.0043443	0.00330378			0.000510744	0.000476326	0.00571604	0.00574389	0.0173602	0.0183508	0.00126657	0.00121806	0.00218315	0.00196996	0.00258061	0.00297961	0.00438029	0.0042962	0.00487306	0.00379232		0.00828726	0.00805478
CCND1	AEETC[+57]APSVSYFK			0.00134769	0.00108224	0.00181348	0.00191409	0.00189495	0.00216946	0.00254757	0.00386615	0.00163448	0.00173727	0.00185018	0.00132376	0.00139782	0.00119758	0.00121367	0.00122702	0.00126319	0.000780624	0.000713891	0.00104001	0.000940613	0.00168358	0.001771	0.00181638	0.00174059		0.000364579	0.000332662	0.000355357	0.00235217	0.00281021	0.00679588	0.00738836	0.000493265	0.000550769	0.000904713	0.00084497	0.00110814	0.00115727	0.00210729	0.00201043	0.00231419	0.00147228		0.00361859	0.00368771
CCND1	AYPDANLLNDR			0.00148587	0.00124146	0.00207774	0.00215094	0.00209372	0.00254878	0.00281664	0.0046335	0.00161414	0.00169442	0.00173058	0.000985114	0.00116463	0.00100153	0.00105182	0.00114814	0.00112109	0.000839429	0.000648849	0.00120795	0.00107643	0.00181324	0.00184776	0.00189285	0.00175574		0.000194881			0.00291073	0.0032121	0.00822972	0.00895084	0.000564331	0.000535809	0.00105329	0.000974528	0.00105566	0.00128	0.00168745	0.00163984	0.00185239	0.00172132	0.00183309	0.00314822	0.00338997
CD273	TPEGLYQVTSVLR												0.000198599					0.000423018	0.000489442	0.000330275			0.000344124															0.00017566								0.000444123	0.000434771	0.00178207	0.00187111
CD274	LQDAGVYR																	0.0126674	0.0134261	0.00962198			0.00314586														0.00469265	0.00438123	0.00534923	0.00492994						0.00378867	0.00345923	0.0249862	0.0310953
CDKN2A	ALLEAGALPNAPNSYGR	0.0287994	0.0328949			0.00348527	0.00381844	0.028664	0.0318406			0.0470091	0.0507598	0.0501871				0.000112181		9.06701e-05									0.0149934	0.0104919	0.00953709	0.00979761	0.0300039	0.0320618							0.021308	0.0225504				0.00648491	0.00698177
CDKN2A	LPVDLAEELGHR	0.124956	0.150449	0.000351703		0.00505069	0.0053551	0.0205915	0.0166061			0.216024	0.232243	0.218043	0.000468147	0.000430947	0.000387296	0.000448051	0.000410738	0.000321466	0.000349239		0.000362315	0.000297134	0.00046883	0.0004771	0.000531785	0.000511443	0.0655905	0.0537758	0.0419528	0.0423446	0.0360834	0.071216	0.000508541	0.000468527			0.000281842	0.000281371	0.083374	0.0796732	0.000500742	0.000445968	0.000452741	0.0274477	0.026589	0.000524728	0.000511929
CES1	AGQLLSELFTNR			0.00249208	0.00204015		0.000192605		0.00036936	0.00182892	0.00382859	0.000410784	0.000475787	0.000494505	0.0133915	0.0147809	0.0124776	0.000231565	0.000259107	0.00024896	0.181369	0.179632	0.367219	0.347189		0.000222403	0.274668	0.23748	0.00236813	0.000306717	0.000242183	0.000283883	0.00134805	0.00102508	0.000193553	0.000208161	0.000321812	0.000227086	0.000289467	0.000310433		0.000270156	0.0160715	0.0147087	0.0138935	0.00501531	0.00357847
CES1	EGYLQIGANTQAAQK			0.00631766	0.00524961					0.00773985	0.0110509	0.000682325	0.000688798		0.0402087	0.0428587	0.037421				0.459102	0.388726	0.888249	0.820262			0.823223	0.818234					0.00265345	0.00260734									0.0530484	0.0494784	0.0426461	0.0160095	0.0171806
CUL3	FLLESFNNDR	0.0123188	0.0145232	0.00874354		0.00848	0.00859367	0.0105945	0.0124238	0.00793299	0.0159395	0.00862163	0.00932174	0.00925092	0.00814635	0.00849928	0.00805693	0.00822856	0.00850414	0.00785808	0.00650689	0.00596854	0.0079608	0.00665614	0.0110318	0.0122088	0.0128329	0.0121274	0.027314	0.0134998	0.0128302	0.0130459	0.00669255		0.016914	0.0175865	0.0116195		0.00947634	0.0086044	0.00604517	0.00610131	0.00672679	0.00618473	0.00625565	0.0117991	0.0127543	0.0126014	0.0133589
CUL3	INEEIER	0.0248234	0.0310347	0.0153832	0.0143533	0.0166722	0.0188637	0.0241205	0.0241129	0.0153462	0.024735	0.0128913	0.0133647	0.0146502	0.0153589	0.0153094	0.0134324	0.0162481	0.0152664	0.0140818	0.011956	0.0123046	0.0162484	0.0129801	0.0247632	0.0246061	0.0257694	0.0237902	0.0405095	0.0244267	0.0195443	0.0202237	0.0133998	0.0142195	0.0368953	0.0445972	0.0229378	0.0217412	0.0205755	0.0182387	0.0103454	0.011548	0.012853	0.010645	0.0115847	0.0233863	0.0246913	0.0262432	0.0254966
CUL3	YVNSIWDLLK	0.028541	0.038533	0.022722	0.0217895	0.0158368	0.0184478	0.0277879	0.0311681	0.0154646	0.0510639	0.0219509	0.0232152	0.0238804	0.0193731	0.0236917	0.0246471	0.0182262	0.0222635	0.0200282	0.0151273	0.0152563	0.0163512	0.0160791	0.0303644	0.0346069	0.0352015	0.0278246	0.073281	0.0441439	0.0400839	0.0384005	0.0169702	0.0180097	0.0471474	0.0533625	0.0312372	0.0330145	0.0264569	0.0224975	0.0125834	0.0143875	0.0143782	0.0127977	0.0139046	0.0253844	0.0346492	0.0373892	0.0348394
CYP4F11	FDQENIK									0.0247248	0.0446957				0.0169043	0.0207937	0.0189765				0.013014	0.011695	0.0178496	0.0167023													0.0196198	0.0173368	0.0142893	0.0138055	0.00414584	0.00462932				0.0124001	0.00792428	0.016787	0.0183747
CYP4F11	TLTQLVTTYPQGFK			0.00532632	0.00536752					0.092281	0.192121				0.0282737	0.0341907	0.0290547	0.002514	0.00273944	0.00213046	0.0371193	0.0342011	0.0346716	0.028749			0.0375258	0.0318097		0.000906311	0.000878767	0.000750235					0.0374807	0.0366198	0.0288945	0.0269546	0.0048935	0.00651885	0.0384755	0.0312566	0.0322433	0.0326783	0.0359912	0.0318937	0.0332876
DHFR	LLPEYPGVLSDVQEEK	0.0635952	0.074486	0.0329944	0.0286259	0.043068	0.0461323	0.0369875	0.0424448	0.0309757	0.0662167	0.0510596	0.0527263	0.0578098	0.0160691	0.0192196	0.0188731	0.00859766	0.00869446	0.00821673	0.0194305	0.0186629	0.00734122	0.00639729	0.0301102	0.0317848	0.00933737	0.00761821	0.0556616	0.0341453	0.0320294	0.0316004	0.0148477	0.0135323	0.0263509	0.0290582	0.0514509	0.0472372	0.033353	0.0287435	0.00914752	0.00977347	0.0113975	0.0120323	0.00962588	0.0142335	0.0144262	0.0163638	0.0166029
DHFR	NGDLPWPPLR	0.0172958	0.0194187	0.00830402	0.00737103	0.011107	0.0124326	0.00972354	0.0107696	0.00970732	0.0188078	0.0163084	0.0181932	0.0176106	0.00456277	0.00511065	0.00519283	0.00251085	0.00245499	0.00248954	0.00486649	0.00480237	0.00176743	0.00154432	0.0084578	0.00877986	0.00232032	0.00235536	0.0159525	0.0109046	0.00944876	0.00928945	0.00410014	0.0044583	0.00722855	0.00803749	0.0134774	0.012353	0.0084122	0.00742009	0.00193604	0.00210556	0.00277404	0.00324717	0.00252837	0.00363039	0.00307672	0.00426807	0.00422396
DNAJB4	DGSNIIYTAK	0.00810502	0.0104496	0.0124775	0.0120962	0.00502282	0.00536866	0.0128888	0.0127894	0.0167557	0.0290003	0.0378259	0.0403405	0.0409472	0.0246953	0.0260512	0.0251588	0.0170722	0.0170856	0.0176394	0.0126046	0.00966325	0.0228491	0.0191566	0.0138822	0.0141203	0.0917847	0.0910993	0.023132	0.014943	0.0140543	0.0144667	0.019572	0.023907	0.0220885	0.0230437	0.0182357	0.016706	0.0257848	0.0234652	0.0167584	0.0176353	0.0379639	0.0369636	0.0329754	0.0120282	0.0122731	0.044031	0.0456262
DNAJB4	EIYDQFGEEGLK	0.00117134	0.000911728	0.00213179	0.00164784	0.000909669	0.000960723	0.00206286	0.00268834	0.00153981	0.00314777	0.00791072	0.00853545	0.00845561	0.00509763	0.00557962	0.00527019	0.00375399	0.0036775	0.00366497	0.00205049	0.00179551	0.00378867	0.00320025	0.00235562	0.0026748	0.0100496	0.00902187	0.00319197	0.00303726	0.00281739	0.00286524	0.00371658	0.00243114	0.00389418	0.0044724	0.00309256	0.00275335	0.00481938	0.00426966	0.0029082	0.00315468	0.00755988	0.00735237	0.00676149	0.00225626	0.00219956	0.00890604	0.00912025
DNAJB4	EVAEAYEVLSDPK	0.0101361	0.00399383	0.030988	0.0110837	0.0086642	0.011433	0.023011	0.0289227	0.00804788		0.0900985	0.093979	0.0909844	0.0524391	0.0591782	0.059838	0.039931	0.0375886	0.0415337	0.0207753	0.0227616	0.0361745	0.0298369	0.0255933	0.0336224	0.0520699	0.0530405		0.0291184	0.0298795	0.0288061	0.0343712	0.0120243	0.0432433	0.053644	0.031071	0.0358203	0.0604717	0.0580309	0.0293935	0.0442467	0.0753962	0.072685	0.0732015	0.0164551	0.0369089	0.114038	0.102722
EGFR	IPLENLQIIR	0.000686974	0.000879684	0.0091801	0.00865312	0.00152512	0.00156389	0.00810688	0.00687226	0.0382115	0.0733945	0.00905448	0.00915166	0.00923179	0.0426381	0.0494015	0.0428021	0.201727	0.222381	0.159487	0.0166244	0.0231859	0.0794593	0.069147	0.00551383	0.00598109	0.0127746	0.0105475	0.0175443	0.0139129	0.0139572	0.0124773	0.00194909	0.00572829	0.00257501	0.00296727	0.000192614	0.000142128	0.00408301	0.00410675	0.0284028	0.024701	0.300458	0.25438	0.243348	0.019023	0.0210576	0.0194284	0.0212205
EGFR	YLVIQGDER	0.000720699	0.000800296	0.00605288		0.00441691	0.00478034	0.0651508	0.0587662	0.0330678	0.0535848	0.00639841	0.00693603	0.00677809	0.0356471	0.0379496	0.0352121	0.143368	0.17083	0.125767	0.0150677	0.0179034	0.0762462	0.0670541	0.00559761	0.00495256	0.00815614	0.00749123	0.0150642	0.0114377	0.0123126	0.0107481	0.00916256		0.00308769	0.0022567	0.0228262		0.00422372	0.00359783	0.0287905	0.0270145	0.304802	0.255146	0.268584	0.0179431	0.0175858	0.0193712	0.0205702
EPHX1	DVELLYPVK	0.00704139	0.00688507	0.00579767	0.0129111	0.00659679	0.0073115	0.00456227	0.00510784	0.0146445	0.0272892	0.0176041	0.0197582	0.018427	0.0165452	0.018791	0.0178196	0.00545029	0.00595025	0.00448301	0.048567	0.0431571	0.0812577	0.0705264	0.00116532	0.00118129	0.0677676	0.0602263	0.0217026	0.0166628	0.0164391	0.0153028	0.00864811	0.0079662	0.00190016	0.00173236	0.180429	0.191549	0.0508494	0.04466	0.0621164	0.0730871	0.0173577	0.0139404	0.0164312	0.031203	0.0284127	0.0216966	0.0227034
EPHX1	FSTWTNTEFR										0.0487807	0.025281	0.0290455	0.0259794	0.0235718	0.027451	0.0254702	0.00794294	0.00856976	0.00648414									0.0357481	0.0240756	0.02297	0.0200091											0.0230617	0.020032	0.022626			0.029105	0.0294472
FECH	AESLNGNPLFSK	0.000512199	0.0005893	0.000762232	0.000677985	0.000434273	0.000472851	0.00034749	0.000461297	0.000666618	0.00121291	0.000489436	0.000553255	0.000564281	0.00135674	0.00136802	0.00131579	0.000729831	0.000718597	0.000527773	0.000722509	0.000832207	0.00190318	0.00172746	0.000572848	0.000673905	0.00425934	0.00410301	0.00299438	0.00221782	0.00204179	0.00188123	0.00133999	0.00139021	0.000663189	0.000707012	0.000528002	0.00051128	0.000800306	0.0007567	0.000298667	0.000294677	0.00133225	0.00114181	0.00109104	0.000843475	0.000910053	0.000939933	0.00096752
FECH	LEYC[+57]NPYR										0.0228925	0.00700756	0.00749615	0.00675686	0.0235123	0.0250543	0.0232436	0.0106572	0.0107514	0.00802711									0.048132	0.0368374	0.0351013	0.0335758											0.0251224	0.0220838	0.0193183			0.0140384	0.0147027
G6PD	DGLLPENTFIVGYAR	0.035702	0.041167	0.772517	0.679652	0.0939904	0.109228	0.0634964	0.0678414	0.193464	0.446891	0.216873	0.221889	0.214099	0.103625	0.135671	0.130839	0.0448705	0.0507375	0.0447766	0.177941	0.13012	0.357771	0.343707	0.0231129	0.0236411	0.395717	0.317643	0.103646	0.0709684	0.0661594	0.0625265	0.384864	0.461193	0.0208632	0.0200096	0.662305	0.676878	0.407142	0.343524	0.336194	0.398716	0.163661	0.138068	0.124754	0.294717	0.350514	1.51544	1.54212
G6PD	IFGPIWNR				0.191003						0.134482	0.0758083	0.0855851	0.0778086	0.0450129	0.0470193	0.0462292	0.0190373	0.0239807	0.0214229									0.0340246	0.0335569	0.0239754	0.0222497											0.0546448	0.0570046	0.0476743			0.510055	0.529311
G6PD	LEDFFAR										0.0518998																		0.0136429
GAPDH	GALQNIIPASTGAAK	1.44419	1.68782	2.77849	2.47074	1.85653	1.9072	3.48896	3.83207	2.87191	5.13084	2.10746	2.21268	2.10129	2.07702	2.21491	2.37756	1.11535	1.03172	1.03343	1.74564	1.50006	1.69444	1.47724	3.32895	3.43614	5.6894	5.74609	6.44622	4.01255	3.77241	3.65751	3.00063	3.335	3.56514	3.82842	3.3196	3.44437	2.11201	2.08529	2.44781	2.71089	1.33316	1.34166	1.15074	2.12036	2.13617	2.32888	2.36773
GAPDH	LISWYDNEFGYSNR	0.771777	1.00603	1.49576	1.4042	1.08107	1.03188	2.0018	1.94962	1.51382	3.24543	1.0475	1.04615	1.03582	0.948773	1.02914	0.980216	0.481007	0.578832	0.591478	1.06431	0.87394	0.901692	0.837529	1.74783	1.84137	3.28416	2.87971	3.22138	1.89071	1.71842	1.62035	1.50988	1.59936	1.97404	2.04353	1.77968	1.84615	1.25278	1.18839	1.39857	1.50758	0.592137	0.633265	0.524541	1.17552	1.23779	0.967717	1.09522
GAPDH	VGVNGFGR	0.83918	1.02546	1.55893	1.38445	1.0356	1.09402	2.03297	2.03386	1.80549	2.52117	1.38065	1.46573	1.4686	1.3907	1.52518	1.529	0.731946	0.701408	0.771488	1.03483	0.812525	0.964659	0.80113	1.81794	1.90363	3.43406	3.3882	3.12096	2.58766	2.37061	2.40742	1.70664	2.0299	2.00352	2.17971	1.93694	1.8872	1.25466	1.1262	1.41222	1.4838	0.878077	0.900267	0.738557	1.15759	1.1644	1.47181	1.47449
GAPDH	VIPELNGK	3.0536	3.70017	5.3291	4.95412	3.53853	3.83797	7.38082	7.33216	6.47178	8.34753	4.65974	4.71751	4.84249	4.45564	5.13705	5.11075	2.38494	2.25056	2.4124	3.50824	2.94189	3.22939	2.95325	6.40014	6.62457	12.5456	11.8597	10.452	8.37303	7.83666	7.76422	5.97227	7.37676	6.96143	7.60967	6.54998	7.01099	4.31035	4.07466	4.84607	5.24422	2.89784	2.9921	2.54943	4.02426	4.11239	5.0866	4.99244
GAPDH	VKVGVNGFGR	0.00293037	0.00680501	0.0050706	0.00447455	0.00203689	0.00598243	0.00473271		0.0240936	0.0155925										0.00462531	0.0024751	0.00422828		0.00519351	0.00216638	0.0312101	0.0326732					0.0056335	0.0115767	0.00414491		0.012165	0.0019989	0.00269754	0.00221151	0.00277228					0.00428454	0.00141858
GCLC	DPLTLFEEK	0.00384308	0.00246686	0.0239259	0.0185205	0.0036051	0.00349846	0.00346372	0.00418832	0.0171042	0.035374	0.00489468	0.00539521	0.00544945	0.0308809	0.0368329	0.0372278	0.00144043	0.00139223	0.0014931	0.0468087	0.036468	0.0212281	0.0189353	0.00304579	0.00346997	0.0133587	0.0126411	0.00441233	0.00385837	0.00402711	0.00430027	0.0221964	0.0129904	0.00390745	0.00447152	0.0458999	0.0359405	0.00663246	0.00644578	0.0176898	0.0228246	0.00408559	0.00393461	0.00377295	0.00570885	0.00308482	0.0329167	0.0320431
GCLC	VLETLQEK	0.0121929	0.0133003	0.0607667	0.0505418	0.00924636	0.0101223	0.0104016	0.0121314	0.0718941	0.139904	0.0113632	0.0135103	0.0135737	0.0824691	0.090388	0.0936648	0.00377598	0.00356029	0.00326358	0.131415	0.0867796	0.0590637	0.0500019	0.00857748	0.00767276	0.0470505	0.0470438		0.0105218	0.00926507	0.00918186	0.0466011	0.0504041	0.0107706	0.0117746	0.164716	0.160053	0.0200513	0.0168435	0.0487912	0.0514509	0.0101121	0.00968515	0.00869374	0.0150115	0.0153667	0.0898396	0.0897139
GCLC	VVINVPIFK	0.00845215	0.0100947	0.0468219	0.0403539	0.00719413	0.00756833	0.0077685	0.00894337	0.0549396	0.134022	0.00815994	0.00883677	0.00881048	0.0592739	0.0699616	0.0668521	0.00234091	0.00245566	0.00233791	0.0974433	0.0657293	0.0453188	0.0375531	0.0066941	0.00653023	0.0390988	0.0370149	0.0146185	0.00839211	0.00827947	0.00772056	0.0368289	0.0388577	0.00810677	0.0087915	0.127257	0.124607	0.0157726	0.0135512	0.0383304	0.0384725	0.00678737	0.00697074	0.00568889	0.0119612	0.0138517	0.0581032	0.0594002
GCLM	GYILQAK	0.0167581	0.0156748	0.0466229	0.0377634	0.0140266	0.0153904	0.0223021	0.0232855	0.056857	0.09547	0.0382662	0.041293	0.0431389	0.0152384	0.0163848	0.0164702	0.0116585	0.0115833	0.0110232	0.0217645	0.0162075	0.0472127	0.0413582	0.0124151	0.0124763	0.0949691	0.102011	0.0333654	0.0193716	0.0192925	0.0195645	0.0468221	0.0534524	0.0215473	0.0218321	0.0562557	0.0552219	0.037023	0.0338968	0.018559	0.0187425	0.0150654	0.0143289	0.0126603	0.0421638	0.0452505	0.0738442	0.0759124
GCLM	LFIVESNSSSSTR	0.0671818	0.0825225		0.149409	0.0608789	0.0617408	0.0954123	0.102765	0.222071	0.451032	0.112512	0.139194	0.140333	0.0544759	0.0482687	0.0570132	0.0431149	0.0449557	0.0429468	0.0941079	0.0751871	0.196074	0.168141	0.0550415	0.0553089	0.379521	0.387612	0.123436	0.0640609	0.0739348		0.187145	0.210367	0.0907249	0.0923518	0.231533	0.203388	0.166096	0.147269		0.0814426	0.0484731	0.0590275	0.0458618	0.173157	0.170579	0.277895	0.282411
GCLM	TLNEWSSQINPDLVR	0.0142758	0.0169264	0.037776	0.0330201	0.0131006	0.0142971	0.0205013	0.0232755	0.0439083	0.0962318	0.028835	0.0310532	0.0319016	0.0122547	0.014509	0.0130768	0.00929622	0.00965591	0.0090105	0.0185913	0.0158257	0.0410621	0.0378556	0.0115423	0.0120004	0.0900379	0.0751501	0.0297709	0.0173311	0.0159424	0.0161265	0.0408072	0.0420932	0.0190932	0.0208577	0.0485643	0.0467605	0.032785	0.029821	0.016655	0.0184818	0.0105679	0.0119051	0.010229	0.0362426	0.0398265	0.0513856	0.0526048
GPX4	EFAAGYNVK	0.0143873	0.0164615	0.00574296	0.00488584	0.0455224	0.0505436	0.036937	0.040875	0.0376379	0.036014	0.0436936	0.0443585	0.0423986	0.0249699	0.029513	0.0495199	0.00736584	0.00717427	0.00659564	0.0125302	0.00961868	0.00524955	0.0047124	0.0133042	0.0147765	0.0162196	0.0155391	0.0249461	0.0157157	0.0147305	0.014953	0.0155528	0.0416812	0.0402155	0.0449985	0.0438896	0.0449503	0.00251028	0.00201646	0.0634869	0.0691785	0.0170316	0.0162954	0.0136944	0.0109004	0.00921567	0.052056	0.0583479
GPX4	ILAFPC[+57]NQFGK	0.0200798	0.0268224	0.0083379		0.0355972	0.038055	0.0285462	0.0308868		0.0494314	0.0311158	0.0351235	0.0328828	0.0255797	0.0290059	0.0289842	0.00811423	0.0085026	0.00745531	0.0166301				0.0186102	0.022195	0.0248763	0.0228427	0.0310728	0.0165112	0.0144526	0.0144547	0.0214981	0.0275871	0.0290611	0.0301127	0.0266411	0.0265709	0.0036531		0.0719752		0.0177753	0.0171952	0.0141391	0.0156888		0.0423952	0.0433835
GPX4	TEVNYTQLVDLHAR	0.016503	0.0204142	0.00719798	0.00587988	0.0292947	0.0317925	0.0228649	0.0255601	0.0176429	0.0357045	0.027539	0.0300311	0.0296388	0.0227671	0.02695	0.0247429	0.00606745	0.00756947	0.00582424	0.0147707	0.0117973	0.00624705	0.00536099	0.0151494	0.0172154	0.0194606	0.017143	0.0239881	0.0148623	0.0133528	0.0133538	0.0178182	0.0190328	0.0225815	0.024736	0.0228881	0.0222764	0.00344901	0.00311405	0.0563983	0.0607245	0.0134588	0.0138895	0.0104965	0.0114063	0.00623199	0.0330353	0.034568
GSR	ALLTPVAIAAGR	0.0203792	0.0210476	0.0896092	0.0774481	0.0309952	0.0336001	0.0323603	0.0369032	0.0341961	0.070202	0.0446942	0.0493217	0.0490139	0.052102	0.0559228	0.053833	0.0190006	0.0187955	0.0167827	0.107795	0.0908543	0.0493302	0.0442999	0.0173219	0.0182535	0.102933	0.102386	0.042284	0.0314706	0.0289062	0.0294219	0.061763	0.0612738	0.0275634	0.0303112	0.0949149	0.0906904	0.0662875	0.0574421	0.0413839	0.0430499	0.0199547	0.0197623	0.0166584	0.0348536	0.0327894	0.0611666	0.0632834
GSR	LGGTC[+57]VNVGC[+57]VPK	0.035028	0.0420782	0.144194	0.131669	0.0509109	0.0564795	0.0561552	0.0625219	0.0672042	0.127009	0.0831535	0.0874533	0.0889762	0.0925363	0.0992725	0.0980078	0.0342161	0.0342659	0.0304315	0.185247	0.158563	0.0863658	0.0743196	0.0284871	0.0300636	0.191609	0.190229	0.0771035	0.0550461	0.0515421	0.0530492	0.10263	0.119545	0.0470428	0.0508501	0.156348	0.157437	0.110668	0.102223	0.0718083	0.0751713	0.0359513	0.0353661	0.0298142	0.0582068		0.11309	0.115732
GSR	LNAIYQNNLTK								0.0501625		0.0878939	0.0532444	0.0546662	0.0577336	0.0579621	0.0614107	0.0610564	0.0202679	0.0211004	0.0186601									0.0595264	0.0364752	0.0306397	0.031161									0.0559904		0.0241217	0.023413	0.0196432			0.0736226	0.078927
GSTA4	YFPVFEK			0.00021673											0.00111786	0.0010985	0.00108134																								0.000221244
GSTM1	PMILGYWDIR					0.00228498	0.00259121					0.0101214	0.0140434	0.0120217																									0.0122004	0.0106898								0.0168019	0.0196936
GSTM3	FSWFAGEK										0.0887786	0.151685	0.169669	0.169348	0.0779935	0.0841764	0.0836536	0.00105989	0.000980284	0.00094218									0.0851083	0.0674182	0.0612806	0.060259											0.0524156	0.060114	0.0497132			0.111978	0.114213
GSTM3	YTC[+57]GEAPDYDR	0.0327826	0.0525362	0.00547244	0.00512346	0.0407486	0.0429823	0.0103848	0.0136352	0.0401096	0.085081	0.108806	0.115568	0.115038	0.0596208	0.0662995	0.0620653	0.00064538	0.000636633	0.000699007	0.0634663	0.0575313	0.0310237		0.0017935	0.00246485	0.049929	0.0483467	0.0901815	0.0526862	0.0496064	0.0481977	0.0755265	0.0987852	0.00920235	0.0116985	0.0107484	0.00991512	0.0396447	0.0389183	0.0404181	0.0466513	0.0489307	0.0493199	0.0414879	0.0177289		0.0903025	0.08949
GSTM4	VAVWGNK		0.00104385	0.000858447	0.000830499	0.000856806	0.000943554		0.000583865	0.00147427	0.00325397	0.00866618	0.0102456	0.00935963	0.00350262	0.00373688	0.00400325						0.00201231	0.00182556						0.00274732	0.00237926	0.00245226	0.00598186	0.00756021	0.00139188	0.00149424	0.00190365	0.00195541	0.00529497	0.00461101	0.0013429	0.00132865	0.00275922	0.00315762	0.00269098	0.00193725	0.00230055	0.00969625	0.011553
GSTM[124]	C[+57]LDAFPNLK					0.0164168	0.0190115					0.110937	0.115521	0.123647																									0.0714039	0.0685253								0.117672	0.122245
HMOX1	AALEQDLAFWYGPR	0.00652475	0.00880114	0.0324576	0.0278642	0.000455197	0.000578232	0.00209271	0.00251837	0.00145542		0.0110255	0.0123817	0.0108712	0.00324859	0.00359835	0.00321272	0.00351851	0.00569269	0.00331133	0.0100385	0.00716292	0.0450149	0.0447104	0.00344674	0.0039183	0.0828812	0.0684206	0.16494	0.13002	0.102338	0.0879371	0.0628946	0.0613333	0.00662158	0.00703421	0.00301463	0.00245399	0.0311655	0.02875	0.00100823	0.0011446	0.00583066	0.00621177	0.0049864	0.00534969	0.00604127	0.0695324	0.0702861
HMOX1	TEPELLVAHAYTR			0.0293627					0.00309519		0.00322116	0.0103576	0.0119071	0.0108736	0.00345613	0.00364472	0.0030053	0.00379412	0.00478256	0.0033793									0.190536	0.109414	0.093786	0.0860781									0.00134565		0.00646648	0.00613838	0.00520347			0.0649102	0.070212
HMOX1	YLGDLSGGQVLK	0.00652643	0.00902794	0.0339842	0.0282775			0.00223771	0.00269586			0.0128329	0.014405	0.0142009	0.00408584	0.00433384	0.00390906	0.00475101	0.00510238	0.00362205	0.00881563	0.00771309	0.0474406	0.0385659	0.00341906	0.00420884	0.0744604	0.0738799	0.135696	0.114818	0.106069	0.101358	0.0840943	0.0706221	0.0057938	0.00689966	0.00418341	0.0046105	0.0302704	0.0279322		0.00100664	0.00776053	0.00694154	0.0066636	0.00463565	0.00529289	0.0834773	0.0869508
HTATIP2	AGAEGFVR	0.00667614	0.00821397	0.0425712	0.0403535	0.041007	0.0456112	0.0116554	0.0129239	0.0331061	0.0599938	0.0386201	0.0412672	0.0409903	0.0367178	0.0391954	0.0362876	0.0438197	0.0453057	0.0379297	0.0470825	0.0472916	0.058408	0.0531541	0.00877826	0.00991522	0.169464	0.168606	0.0207074	0.0155576	0.0160334	0.0154032	0.046027	0.0528519	0.00113682	0.00122628	0.0497929	0.0501543	0.0462661	0.0424862	0.0246399	0.026096	0.0583515	0.0484664	0.0513097	0.055039	0.0601284	0.0721532	0.0772633
HTATIP2	SSNFLYLQVK	0.00323572	0.00502728	0.0239226	0.0233782	0.0223007	0.0263419	0.00621726	0.0069045	0.0169426	0.0382689	0.0183418	0.0194346	0.020703	0.0168026	0.0187777	0.0181577	0.0191495	0.0221556	0.0167474	0.0282012	0.0295176	0.0331535	0.0311217	0.00476294	0.00588365	0.0977736	0.0892837	0.0115176	0.00745919	0.00737901	0.00656686	0.0247465	0.0254125			0.0297469	0.0303121	0.029134	0.0250953	0.0123545	0.0151243	0.02379	0.0191777	0.0206211	0.0310624	0.0364035	0.0369732	0.0408629
IDH1	ATDFVVPGPGK	0.0345546	0.0377264	0.0592954	0.0515683	0.0609579	0.065773	0.050025	0.0549156	0.0405163	0.0760634	0.0519709	0.0555791	0.0541196	0.0507908	0.0559498	0.0541845	0.00991712	0.0100749	0.0101965	0.053474	0.0442841	0.0745974	0.0668656	0.0159347	0.0177862	0.213018	0.215161	0.0461572	0.0341477	0.0305022	0.0312413	0.0641498	0.07279	0.0308258	0.0342995	0.131507	0.134563	0.0875854	0.0832799	0.0855239	0.0911012	0.0352131	0.0335041	0.0283132	0.0262954	0.0279326	0.0485186	0.0489015
IDH1	GLPNVQR	0.0498443	0.0587443	0.0748901	0.0746015	0.0855472	0.0930124	0.0676244	0.0691374	0.0522172	0.086443	0.0802146	0.0788381	0.0819166	0.0752337	0.0800126	0.0815286	0.0150687	0.0145899	0.0145591	0.0761369	0.0675566	0.100738	0.0895754	0.0209704	0.0236337	0.315609	0.309832	0.0561597	0.0468124	0.0433	0.046893	0.0858134	0.0970081	0.0401127	0.0445736	0.184026	0.186068	0.123225	0.114081	0.107628	0.121422	0.0487784	0.0510935	0.0414505	0.0352819	0.0365621	0.0649007	0.0635067
IDH1	SEGGFIWAC[+57]K										0.100407	0.0639873	0.0707162	0.0719257	0.0620654	0.0627477	0.062486	0.0131559	0.0134429	0.0124233									0.0549319	0.0414233	0.0398667	0.0370525											0.0370872	0.0413751	0.0348768			0.0548408	0.0557262
KEAP1	IGVGVAVLNR	0.00230959	0.00279886	0.00156976	0.00101117	0.0014932	0.00164015	0.00217421	0.00241154	0.00223067	0.0041438	0.000695953	0.000733508	0.000800384	0.00732677	0.00877751	0.00877624	0.00248724	0.00279235	0.00243263	0.00564419	0.00546103			0.00300988	0.00298883	0.00195317	0.0018111		0.000599395	0.000549177	0.000531413			0.00140207	0.00154162	0.0053836	0.00451986	0.0021467	0.00190757	0.00313296	0.0035635	0.0022191	0.00192794	0.00210979	0.0046661	0.00491317	0.00184152	0.00183929
KEAP1	LADLQVPR	0.0031086	0.0038683	0.00158474	0.00133188	0.00200373	0.00219551	0.00275696	0.00338472	0.00313931	0.0059578	0.00138483	0.001481	0.00147864	0.00959181	0.0107392	0.0101687	0.0035404	0.00377436	0.00339134	0.00633265	0.00646065	0.000578451	0.000602221	0.00364966	0.00380767	0.00308338	0.00303496	0.00608911	0.00132031	0.00120796	0.00127545	0.00623355	0.00703493	0.00230961	0.00242564	0.00507505	0.00398542	0.00278165	0.00249116	0.00389604	0.00388399	0.00381721	0.00342243	0.00350579	0.00571811	0.00611839	0.00284262	0.00284294
KEAP1	VVLASSSPVFK	0.00888507	0.0101407	0.00333852	0.00318425	0.00523148	0.00551066	0.00819077	0.00883728	0.00908945	0.0154238	0.00290434	0.00322142	0.00324403	0.0339778	0.0374092	0.0370676	0.0104156	0.0106859	0.00971923	0.0189023	0.0197813			0.010349	0.0107891	0.00764309	0.00735907	0.00416199	0.00262619	0.00251116	0.0025424	0.0209909	0.0244613	0.00515941	0.00549655	0.0186326	0.0170774	0.00726335	0.00644871	0.0103642	0.0111723	0.0104894	0.0092743	0.0101731	0.0168689	0.0177993	0.00846996	0.00842205
LDHA	DQLIYNLLK	0.916889	0.816244	1.14571	0.863688	1.36703	1.45512	1.24409	1.40222	0.320183	0.670645	0.91561	0.935296	0.981768	0.457972	0.518966	0.489116	0.375516	0.37038	0.36821	0.816769	0.77032	0.293224	0.257813	0.369897	0.409916	0.424378	0.379448	0.514711	0.312751	0.311316	0.304242	1.21426	0.924828	0.469728	0.514284	1.35989	1.37032	0.46021	0.399936	1.0501	1.17967	0.221138	0.217226	0.18579	0.763637	0.91708	0.845731	0.890427
LDHA	FIIPNVVK	0.325824	0.377343	0.386029	0.334314	0.464608	0.503513	0.462148	0.495771	0.173454	0.320872	0.438465	0.419149	0.423081	0.207	0.226061	0.227059	0.173022	0.171502	0.168022	0.2921	0.267004	0.107013	0.093904	0.136904	0.144324	0.208542	0.208355	0.23441	0.157078	0.144964	0.149496	0.419077	0.491263	0.168181	0.179793	0.494405	0.476112	0.162186	0.142837	0.383333	0.392223	0.0995594	0.10208	0.0854516	0.284723	0.2995	0.413499	0.402129
MAFG	AELQQEVEK	0.000974616		0.00275337	0.0011741		0.00158598	0.000917818		0.00165479		0.00288371	0.00323559	0.00310773	0.0103927	0.0108842	0.00975854	0.00615627		0.00497213	0.00212899	0.00466738	0.00598741	0.00427402	0.00192891	0.00329402		0.00132196		0.00415393	0.00337879	0.00351525	0.00160401		0.0026816	0.00399498	0.0021515	0.00350205	0.0037252	0.00426312	0.0010339	0.00189178		0.00627779		0.00213734	0.00589874	0.00727473	0.00808081
MAFG	GPLAAGLGPLVPGK	0.000701978	0.000680832	0.00136095	0.00118639	0.000194429				0.00179225	0.00371544	0.00117504	0.00127572	0.00124787	0.00328819	0.0033823	0.0030756	0.00205942	0.00208943	0.00159336	0.00143929	0.00175021	0.00357945	0.00333582	0.00121493	0.00126804	0.00224728	0.0020772		0.0014637	0.00111989	0.0013615	0.000227175	0.000418051	0.00139688	0.00150284			0.00219108	0.00202458	0.000733943	0.000621401	0.00263812	0.00240082	0.00203197	0.00180636	0.00185759	0.00213513	0.0022901
MAFG	VAATSVITIVK	0.00323182	0.00444314	0.00839114	0.00801342	0.00209985	0.00253584	0.00232908	0.00208652	0.0136382	0.0287928	0.00557063	0.00589602	0.0058455	0.0176526	0.0178179	0.0173057	0.0115952	0.011098	0.00881487	0.0106466	0.0124221	0.0238743	0.021651	0.00604164	0.00596043	0.0155515	0.0145752	0.0119949	0.00701364	0.00665043	0.00663644	0.00378653	0.00737159	0.00690532	0.00703887	0.00544953	0.00445236	0.0139095	0.0137281	0.00289797	0.00351856	0.0155054	0.0144304	0.0117873	0.00897211	0.012733	0.0120524	0.0131209
MAP1B	AIGNIELGIR	0.0104619	0.0136538	0.0358095	0.0324447	0.0165787	0.0186221	0.00242289	0.00277048	0.0095602	0.0229836	0.0263322	0.0290533	0.0304646	0.00863276	0.0102604	0.0097204	0.000820698	0.000837258	0.000805923	0.00427491	0.00356378	0.0149339	0.0148621	0.00794383	0.0088014	0.0119504	0.0116678	0.0429767	0.0261816	0.0241194	0.0241296	0.0509799	0.0529559	0.00683922	0.00794548	0.114953	0.115587	0.0321387	0.0288375	0.0255875	0.0280028	0.00422292	0.00390628	0.00377686	0.0244674	0.0252743	0.0530883	0.0533366
MAP1B	SVGNTIDPVILFQK	0.0145619	0.0185146	0.0468159	0.0428803	0.0230919	0.0243911	0.00345933	0.00393816	0.0135278	0.031288	0.0327016	0.0339358	0.0377245	0.0123635	0.0135586	0.0122406	0.0010298	0.0010838	0.00099297	0.00557334	0.0045877	0.0192473	0.0181568	0.0106019	0.011444	0.0178691	0.0159432	0.0559152	0.0336815	0.030911	0.0321808	0.0717427	0.0756244	0.00938533	0.0100629	0.182945	0.181704	0.0417367	0.0370401	0.0328987	0.0357752	0.00556601	0.00579158	0.00551709	0.0326198	0.0334899	0.0609477	0.0645107
MAP2	DQGGAGEGLVR	0.000376438		0.00127918	0.00112473	0.015227	0.0181663	0.00252914	0.00268637	0.000679096		0.0122658	0.014255	0.0135132	0.0251966	0.0258401	0.0259394	0.00467156	0.00499767		0.0200463	0.0188987	0.0275965	0.0257688	0.00231025	0.00278735	0.11655	0.111009	0.0826706		0.0615599	0.0635436	0.0178496	0.0192546	0.00155559	0.00169615	0.0658969	0.0627109	0.0240224	0.0232611	0.00102667	0.00106278	0.0623452	0.0552718	0.0632787	0.0146437	0.0161223	0.0239704	0.021975
MAP2	GGQVQIVTK					0.000817616	0.000891745	0.00043148	0.00059236			0.00184601	0.00197352	0.00173338	0.000580177	0.0005805	0.000575748	0.000416082	0.000386282	0.000419782	0.0032959	0.00275801	0.00198249	0.0019546	0.000629507	0.000636026	0.0107253	0.0104205	0.00936868	0.00606373	0.00608991	0.00653892	0.00261586	0.00299466	0.000283579		0.00835006	0.00796882	0.00438745	0.00361849			0.00310398	0.00315233	0.00323974	0.00060614	0.000589716	0.00270572	0.00260965
ME1	AIVVTDGER	0.0440432	0.052825	0.151594	0.148753	0.0576715	0.0634203	0.0506419	0.0521583	0.24925	0.436856										0.148647	0.120487	0.145454	0.130523	0.0333365	0.0357158	0.229803	0.223397					0.304588	0.362585	0.0167721	0.0159233	0.421524	0.43091	0.222545	0.200897	0.0590672	0.0642135				0.132863	0.141134
ME1	DLAFTLEER	0.0191366	0.0285806	0.0819914	0.0781114	0.0239378	0.0285024	0.0210631	0.0231066	0.127256	0.246375	0.0657524	0.0680341	0.070839	0.0758826	0.101722	0.0905068	0.0176553	0.0182512	0.0171382	0.0833876	0.0681927	0.0792058	0.0721157	0.0163337	0.0172801	0.123996	0.112396					0.126998	0.144148	0.00788367	0.00872707	0.184105	0.191531	0.117426	0.109054	0.0286694	0.0341284	0.0468849	0.0454552	0.0380045	0.0718833	0.0842986	0.142237	0.148914
ME1	TATVYPEPQNK	0.0142393	0.0162568	0.0548367	0.0467813	0.0197353	0.0201317	0.0158972	0.0171326	0.0935684	0.139652	0.0445884	0.0475192	0.0487212	0.0548945	0.0637887	0.0547443	0.0119687	0.0115535	0.011466	0.0470931	0.0374031	0.0477619	0.0411266	0.0106086	0.0108165	0.0728414	0.0732319					0.100454	0.117785	0.0049753	0.00525932	0.142614	0.138048	0.0699935	0.0685229	0.0189326	0.0191928	0.031421	0.0337699	0.0286785	0.0440889	0.0442293	0.0944383	0.0954353
MGST1	VFANPEDC[+57]VAFGK	0.0027253	0.00179511	0.0894936	0.051163	0.113566	0.135011	0.102609	0.118814	0.00162792	0.00256348	0.0917444	0.0998713	0.103743	0.0527561	0.0612584	0.0535494	0.271206	0.32122	0.246656	0.0183977	0.0244771	0.248447	0.201151	0.00939612	0.0121768	0.425371	0.391682					0.155633	0.0848365	0.00130938	0.001727	0.412752	0.481571	0.124895	0.121432	0.0831758	0.113065	0.148354	0.118368	0.139345	0.193315		0.162514	0.163588
MYC	DQIPELENNEK	0.00242054	0.00297397	0.00196063	0.00170071	0.00198865	0.00204191	0.00211348	0.00246613	0.00288209		0.00361475	0.00387857	0.00384845	0.0031302	0.00319578	0.00293693	0.00292632	0.00289647	0.00237146	0.00289941	0.00343168	0.00400541	0.00354988	0.00261098	0.00284487	0.00209801	0.00193229		0.00258514	0.00243327	0.00235483	0.00461952	0.00511149	0.00266089	0.00290752			0.00730185	0.00644279			0.00452417	0.00375552	0.003963	0.0023158	0.00246108	0.00238632	0.00244482
MYC	LISEEDLLR	0.000810656	0.000750899	0.000772222	0.00052484	0.000660161		0.000704116	0.00102867	0.000935561	0.00213163	0.00104839	0.00124177	0.00119774	0.00100947	0.00104791	0.000974829	0.000878112	0.000859204	0.000767506	0.00097445	0.00103667	0.0011568	0.00109678	0.000859818	0.00092564	0.000697395		0.00440941	0.000876984	0.000795757	0.000800736	0.0015177	0.00111819	0.000863555	0.000973215	0.000581455		0.00164743	0.00154053	0.000686656	0.000630347	0.00119731	0.00111197	0.00112795	0.000767503	0.000783831	0.000714153	0.000760385
MYC	PLNVSFTNR								0.0013633		0.00321807	0.00145299	0.00158754	0.00159942	0.00114682	0.00141296	0.00104789	0.00102987	0.00121079	0.00120876									0.00548387	0.00134877	0.00103675	0.00133516									0.000661316		0.00218254	0.00182737	0.00189369			0.00110714	0.0010447
NAMPT	AVPEGFVIPR	0.0334933	0.0405958	0.0601934	0.0516866	0.0760566	0.0828561	0.0882909	0.0978792	0.0730106	0.145936	0.0352798	0.0388174	0.0398501	0.035714	0.0373384	0.0363467	0.00826157	0.00793517	0.007986	0.0366257	0.0297904	0.32096	0.288391	0.0259538	0.0278276	0.360053	0.363755	0.0982521	0.0722655	0.0638309	0.0658777	0.127763	0.148946	0.0385175	0.0415637	0.533246	0.545105	0.253182	0.230422	0.0830538	0.0871724	0.049813	0.0495115	0.0425868	0.057567	0.0603329	0.0629758	0.0681782
NAMPT	YDGHLPIEIK	0.0819432	0.0945093	0.139054	0.117619	0.178684	0.202964	0.210639	0.21756	0.166655	0.396225	0.0970222	0.111483	0.103059	0.0921233	0.0964618	0.0987108	0.0237994	0.025799	0.0242748	0.0887426	0.069621	0.7525	0.686545	0.068348	0.0706963	0.849375	0.848981	0.265766	0.200643	0.164698	0.165859	0.30332	0.324567	0.101498	0.103044	1.28952	1.20756	0.593044	0.496327	0.205298	0.206958	0.12577	0.128628	0.105718	0.132306	0.14614	0.166243	0.171831
NDUFAF3	IEIVVVGTGDR	0.0299796	0.0390634	0.0157084	0.0150036	0.0201973	0.0243871	0.0202725	0.022873	0.018646	0.0364657	0.0122573	0.0129229	0.0131593	0.0184327	0.0222636	0.0195229	0.024973	0.0297705	0.0189539	0.0285381	0.0368081	0.0319937	0.029135	0.0319395	0.0360777	0.0221573	0.0209421	0.0424753	0.0251881	0.0220802	0.0209679	0.0227439	0.0205859	0.0325862	0.034425	0.0181444	0.0163241	0.0372942	0.0342631	0.0122636	0.0149158	0.0276394	0.0236341	0.0187448	0.0173372	0.0141036	0.0189893	0.0210516
NDUFAF3	LQSQVLQAMR										0.0466746	0.0200829	0.0206115	0.0209676	0.0320362	0.0338305	0.0323782	0.04606	0.0461848	0.0350362									0.0632884	0.0428684	0.0406324	0.0373717											0.0418062	0.0370298	0.0344935			0.0289071	0.0283169
NDUFAF4	EQISLYPEVK	0.0177995	0.0241311	0.00957492	0.00912064	0.0102142	0.0114363	0.0114276	0.0128575	0.0120886	0.0215951	0.00939109	0.00989817	0.00845781	0.015789	0.0168098	0.0150169	0.0233002	0.0224634	0.0177445	0.0126384	0.0165524	0.0187968	0.0161386	0.0200455	0.0243571	0.0104814	0.010249	0.0297449	0.0229015	0.0212646	0.0190323	0.0122348	0.0142905	0.020744	0.0213576	0.00919888	0.00959556	0.0204297	0.0192483	0.00634365	0.00705413	0.0184536	0.0172413	0.0163889	0.009909	0.00951166	0.0154275	0.0168248
NDUFAF4	IMQEYQLEQK										0.0166205	0.00680502	0.00758758	0.00675545	0.0112139	0.0121337	0.0118182	0.0166214	0.016146	0.0128773									0.0213305	0.0158925	0.0154223	0.0126198											0.012618	0.011673	0.0114141			0.0112942	0.0119449
NDUFAF4	ISIVEALTLLNNHK	0.0520226	0.0747221	0.0392532	0.0333152	0.0330092	0.0443987	0.0362069	0.0417251	0.0342435	0.0970759	0.027266	0.0297146	0.022872	0.0464571	0.0485767	0.0580342	0.0630178	0.0844446	0.0515278	0.0407531	0.0550262	0.0549793	0.0555293	0.0614117	0.076296	0.0354092	0.0294579	0.0972548	0.0756879	0.0723243	0.0524485	0.0388265	0.0374418	0.0636984	0.071099	0.0378924	0.0339616	0.0695136	0.0675677	0.0238603	0.0264574	0.0509565	0.0541627	0.0413703	0.0391133	0.0394427	0.0476768	0.0592548
NFE2L2	ALHIPFPVEK			0.00150565								0.00127559	0.00131825	0.00128896	0.00273694	0.00260986	0.00236636		0.00110482	0.000784621	0.00233308		0.00306329				0.00287606			0.00148495	0.00112765	0.00111862	0.00138027			0.000646679	0.00144333		0.00283693			0.00101483	0.00268058	0.00240732	0.00203358	0.00215578	0.00223223	0.00246834	0.00246188
NFE2L2	EQFNEAQLALIR			0.000421615	0.000374457					0.000489951	0.000930659	0.000326912	0.000344856	0.000328456	0.000817398	0.000886886	0.000725598	0.000170022	0.000199684	0.000146854	0.000762792	0.00091565	0.00106308	0.00109929			0.00104766	0.000919442		0.000322261	0.000313092	0.000304856	0.000310917	0.000387557			0.000352558	0.000398133	0.000955232	0.00087541		0.000247	0.000865732	0.000710906	0.000643746	0.000626915	0.000812975	0.000745431	0.000778894
NFE2L2	EVFDFSQR	0.00066446	0.000690714	0.00144194	0.00138985	0.000770659	0.000741461	0.000715207	0.00106402	0.00208405	0.00360999	0.00118521	0.00108282	0.00133479	0.00222416	0.00222453	0.00181347	0.000774331	0.000975223	0.000675195	0.0022744	0.00240101	0.00321088	0.0030738	0.000769379	0.000791566	0.00315637	0.00300063	0.00702714	0.00125827	0.00111243	0.00122347	0.00149658	0.00188219	0.000847779	0.000879641	0.00147728		0.00266695	0.00258748	0.00132819	0.00117313	0.00221741	0.00206769	0.00197411	0.00221399	0.00230371	0.00182204	0.00199994
NFE2L2	LENIVELEQDLDHLK		0.000368291	0.000507744	0.000365458	0.000439032	0.000422		0.000704833			0.000447771	0.000550417	0.000535006	0.000747326	0.000757316	0.000651401	0.00047875	0.000521434	0.000402749	0.000456632	0.000573296	0.000514171	0.000521358	0.000333834	0.000452046	0.000587111	0.000596245		0.000597984	0.00055454	0.000556594	0.000493064			0.00045815			0.000424012	0.0004291	0.000553777	0.000503925	0.000753518	0.000663085	0.000676633	0.000459961	0.000692317	0.000661684	0.000821938
NFE2L2	QDIDLGVSR			0.000641398	0.000665507					0.000691495	0.00132373				0.00112278	0.00111231	0.00102514				0.00122177	0.001396	0.00190253	0.00170063			0.00147212	0.00152831				0.000410333							0.00182981	0.00160483			0.00111424	0.000962511	0.000911483	0.00118426	0.00113341	0.000949324
NQO1	EGHLSPDIVAEQK	0.0087411	0.00977261	0.895913	0.755884	0.0383552	0.0426038	0.0768335	0.0872284	0.239982	0.466106	0.289169	0.294016	0.298353	0.106375	0.113235	0.114866	0.0124695	0.0134527	0.0106074	0.441301	0.247501	0.210772	0.185697	0.0930102	0.0912685	0.913459	0.942397	0.690269	0.526217	0.474537	0.507567	0.781639	0.864061	0.0567412	0.0621501	2.25386	2.12239	0.61107	0.540857	0.011763	0.0108977	0.117745	0.118809	0.0959946	0.14453	0.160426	0.276639	0.285783
NQO1	IQILEGWK	0.00117959		0.492359		0.0243467		0.0447534	0.0497091	0.118177	0.240302	0.177326	0.192216	0.1934	0.0661757	0.0767221	0.073688	0.00382256	0.00403557	0.003307	0.176227		0.120959	0.113936	0.0521548				0.358676	0.290548	0.284206	0.291047			0.034059	0.0391772	1.33879		0.28449		0.00200437	0.00248288	0.0589502	0.0635391	0.0574796	0.0895164	0.0790053	0.149314	0.153396
NR2F6	AQVALTEYVR	0.00397722	0.00523002	0.00447368	0.00400136	0.00252299	0.00262344	0.00608019	0.00703093	0.00590623	0.0126583	0.00440557	0.00476713	0.00475551	0.0142043	0.0151341	0.0136734	0.00888031	0.00940026	0.00744782	0.00334691	0.0043226	0.00661274	0.00574415	0.00413273	0.00432441	0.0104894	0.0100365	0.0135576	0.00724631	0.00677122	0.00669506	0.00207077	0.00236257	0.00490261	0.00487645	0.0051115	0.00463295	0.00587102	0.00498216	0.00336337	0.00342007	0.00432127	0.00383349	0.00367266	0.00733515	0.00771325	0.00196445	0.00191652
NR2F6	LLFSTVEWAR	0.000882707	0.0012441	0.000971531	0.000841946	0.000525847	0.000538896	0.00121057	0.00130396	0.00130459	0.00324034	0.00086196	0.000918743	0.000940414	0.00271641	0.0029664	0.00245563	0.00141908	0.001772	0.00115002	0.000729679	0.000927688	0.00127099	0.00122696	0.000770084	0.000791868	0.0025819	0.00234792		0.0010909	0.00106891	0.000965749	0.000429217	0.000474741	0.000875659	0.000807038	0.00105878	0.000986127	0.00125131	0.00108271	0.000650157	0.000672944	0.000663973	0.000634939	0.000597163	0.0015757	0.00167092		0.000329672
PGD	AGQAVDDFIEK	0.183383		0.800441		0.166712	0.183187	0.095398	0.101337	0.410304	0.704609	0.233442	0.273841	0.259041	0.206567	0.239863	0.228382	0.049399	0.047839	0.0473765	0.5655		0.182373	0.153598	0.134426	0.130067	0.756353	0.735987	0.217565	0.151394	0.13864	0.139885	0.296101		0.103832	0.107545	0.544616		0.356363		0.484784	0.535435	0.175407	0.174937	0.14394	0.154325		0.306852	0.308713
PGD	TIFQGIAAK	0.169137		0.717918		0.156518		0.083701	0.0877353		0.562475	0.19599	0.203863	0.20321	0.199643	0.217159	0.219037	0.0390542	0.0378492	0.0391999	0.490597				0.116045	0.115123	0.630482	0.62881	0.174908	0.119485	0.114287	0.115649	0.268288		0.0908478	0.0959027	0.499281		0.309713		0.414276	0.471437	0.168013	0.169563	0.14148	0.138905		0.27197	0.270492
PGD	VDDFLANEAK	0.275055	0.324226	1.2921		0.265704	0.30567	0.140808	0.163997	0.571286	1.11998										0.842749	0.608175	0.278777	0.23696	0.19993	0.205774	1.05944	1.04939					0.469432	0.55016	0.162658	0.174357	0.890424		0.519315	0.493916	0.744155	0.802067				0.232909	0.257637
PIK3CA	GEIYDAAIDLFTR					0.000407061	0.000640259					0.000698205	0.000711218	0.000722732	0.00136424	0.00205137	0.00211586	0.000358534		0.000465994	0.000680878	0.00114751																0.000657986				0.000692786	0.000364665		0.000348084		0.000390177	0.00083109	0.000832368
PIK3CA	LINLTDILK	0.000596203	0.000652402	0.000897381	0.000739854	0.00202589	0.00205361	0.0014208	0.00157687	0.00160958	0.00354862	0.00124894	0.00128195	0.00132205	0.00279022	0.00347541	0.00321742	0.000916272	0.0009425	0.000950929	0.00337024	0.00276102	0.000725067	0.000637195	0.00127818	0.0013395	0.000946811	0.000802925		0.000870706	0.000876324	0.000881048	0.00139735	0.00124867	0.00126382	0.00130797	0.00287597	0.00269844	0.000645482	0.0005655	0.00167184	0.00169243	0.000962989	0.000931183	0.000865624	0.00110014	0.00119618	0.00159666	0.00168743
PIK3CA	YEQYLDNLLVR	0.00118707	0.00119648	0.00156961	0.00113483	0.0020977	0.00216431	0.00166738	0.0027493	0.00273637	0.00532735	0.00131683	0.00152476	0.00146706	0.00256816	0.00268022	0.00277855	0.00143695	0.00142712	0.00135303	0.00318207	0.00266372	0.00160429	0.00154285	0.00158493	0.00192528	0.00202786	0.0018972	0.0101987	0.0015365	0.00151542	0.00142466	0.00192738	0.00193415	0.00180055	0.0019091	0.00281752	0.00207698	0.00120381	0.00124384	0.00237223	0.00225055	0.0016466	0.00156785	0.0014952	0.00173172	0.00219168	0.00188002	0.00179086
PIR	TPTLYLDFK	0.0170203	0.0252954	0.0666531	0.0644893	0.0186184	0.0214353	0.00440254	0.00420212	0.0142207	0.0337625	0.0731871	0.0810391	0.0808368	0.0406529	0.048773	0.0485084	0.0098154	0.00973431	0.0093511	0.074216	0.0564742	0.0139615	0.012722	0.0145845	0.0147569	0.0472677	0.0452419	0.129393	0.079213	0.0754418	0.0693757	0.0772017	0.105474	0.0150508	0.0162655	0.00263502		0.0604234	0.05699	0.0247231	0.0278151	0.0131719	0.0123167	0.00992697	0.0587001	0.0653421	0.035954	0.0370426
PIR	VTLSVLSR	0.00184827	0.00195306	0.0091804	0.00582424	0.0034372	0.00491233	0.000906103	0.00136348	0.00110281		0.0185063	0.0209305	0.019563	0.00916738	0.0116205	0.0110338	0.00213574	0.00195857	0.0020854	0.00808138	0.00833119	0.00152251	0.00143466	0.00157121	0.00219808	0.00391949	0.00402578	0.00986157	0.0182563	0.0185704	0.0165067	0.0166171	0.013223	0.00165936	0.00230572	0.00426036	0.00487175	0.00671708	0.00664198	0.00277249	0.00418447	0.00282993	0.00261575	0.0026419	0.00579359	0.010586	0.00787915	0.00742046
PRDX1	ADEGISFR	0.731162	0.853945	0.897692	0.882303	0.918123	0.990529	0.803757	0.828276	0.672344	0.98733	1.27415	1.27341	1.32463	0.968346	1.08532	1.10208	0.371543	0.357857	0.373529	1.15481	0.993533	0.390867	0.340645	0.593684	0.624617	1.38452	1.36216	0.945815	0.697903	0.678506	0.692749	1.13187	1.46605	0.711833	0.765477	1.02041		1.10152	0.990688	0.880799	0.960926	0.458256	0.498025	0.42117	0.496374	0.539938	0.99143	1.01929
PRDX1	LVQAFQFTDK	2.05064	2.64687	2.51457	2.29931	2.5708	2.68904	2.12425	2.26421	1.85399	3.2839	2.9278	2.94808	2.9135	2.21382	2.38223	2.3957	0.80312	0.751241	0.836118	3.36607	2.88449	1.07686	0.919514	1.62216	1.75857	4.02175	3.85322	2.68782	1.6154	1.46396	1.52089	3.19336	3.78749	1.91694	2.02199	2.80391	2.79507	3.17574	2.88926	2.40318	2.67779	1.06604	1.03693	0.934652	1.40847	1.48268	2.20497	2.37937
PRDX1	TIAQDYGVLK	0.32677		0.366185		0.337327	0.327305	0.368231	0.287964	0.898262	1.43194	0.461891	0.504532	0.484329	0.305976	0.406959	0.377779	0.124865	0.121586	0.13597	0.515552		0.176236	0.13091	0.210022	0.214935	1.8186	1.70691	1.36775	0.241217	0.235875	0.224055	0.649446		0.262088	0.264543	0.409909		0.402081		0.378942	0.340836	0.134341	0.124175	0.126995	0.25679	0.11996	0.329389	0.309502
PSAT1	DDLLGFALR	0.209228	0.183692	0.112546	0.0921334	0.0496201	0.0509303	0.0946538	0.10455	0.0798174	0.198429	0.0929747	0.0984149	0.102839	0.0305086	0.0384854	0.0388095	0.022773	0.0226346	0.0231132	0.11989	0.0963686	0.0246372	0.0212711	0.0998155	0.105719	0.0423603	0.0375077	0.268991	0.138717	0.129353	0.129963	0.0531163	0.0431684	0.0976884	0.105017	0.0871306	0.0824206	0.110975	0.0944695	0.0327983	0.0356472	0.0305397	0.0297848	0.0251949	0.0413771	0.0302651	0.0162213	0.0160307
PSAT1	FGVIFAGAQK	0.600729	0.682404	0.276049	0.252351	0.11348	0.120715	0.249035	0.258091	0.281753	0.554048	0.2718	0.266193	0.281912	0.0640843	0.0732159	0.0753158	0.0504392	0.0503847	0.0521588	0.305824	0.252916	0.0581226	0.0485719	0.270818	0.263548	0.123588	0.12511	0.732184	0.362684	0.340394	0.330771	0.116129	0.139291	0.266956	0.264178	0.215436	0.218735	0.288128	0.263649	0.0731654	0.0735738	0.0685437	0.0693415	0.0566576	0.098399	0.102829	0.036943	0.037287
PSAT1	IINNTENLVR	0.124281	0.148625	0.0637413	0.0521298	0.0285893	0.0299114	0.0549075	0.0635489	0.0665521	0.118493	0.0538754	0.0604931	0.0571295	0.0174919	0.0197667	0.0200471	0.0125418	0.0118677	0.0128948	0.069042	0.0563522	0.0151105	0.0129941	0.0572111	0.0601017	0.0311708	0.0316117	0.165184	0.0904505	0.0786698	0.0812991	0.0284741	0.0317287	0.0582057	0.0620032	0.0491894	0.0458845	0.0623629	0.0563681	0.0190048	0.0186604	0.01937	0.0194848	0.0162446	0.0252105	0.0281775	0.00943858	0.00889777
PTGR1	IAIC[+57]GAISTYNR			0.0553607	0.049552	0.00569068	0.00620613	0.00315755	0.00348607	0.0266213	0.0570818	0.0274463	0.0288801	0.0308848	0.0433999	0.0540521	0.0486993	0.000770956	0.000801568	0.000766711			0.0588549	0.0536191	0.0109851	0.012139	0.0626526	0.0615964	0.0148704	0.00806648	0.00743431	0.00771467	0.0512231	0.0582162	0.00525922	0.00574255	0.253236	0.227164	0.0533586	0.045497	0.0449298	0.0522266	0.0137659	0.0141232	0.0111237	0.0380407		0.121116	0.125836
PTGR1	TVESLEETLK								0.0134846		0.0956312	0.12839	0.139315	0.146091	0.165421	0.187471	0.178208	0.00391634	0.00391155	0.00375581									0.0362271	0.0306813	0.0288901	0.0279227											0.0618979	0.0576246	0.0556027			0.462041	0.456802
SHMT2	LGAPALTSR	0.0751215	0.0994121	0.0399907	0.0379747	0.0771711	0.0914749	0.0950228	0.0955409	0.116784	0.187883	0.0381602	0.0380248	0.0379852	0.0643596	0.0648077	0.0592749	0.183022	0.181568	0.137516	0.109917	0.134903	0.164683	0.154064	0.0558013	0.0588798	0.0580749	0.0577637	0.0760119	0.0453087	0.0399395	0.0391541	0.0242275	0.0264744	0.0536685	0.0586226	0.050256	0.0517745	0.105806	0.0986414	0.0330079	0.0396381	0.197998	0.190981	0.165647	0.0785292	0.0829976	0.0574003	0.0606162
SHMT2	VLELVSITANK	0.435707	0.668554	0.228931	0.260776	0.49023	0.529021	0.554254	0.610825	0.694864	1.39254	0.248081	0.255208	0.242645	0.283923	0.336267	0.282976	0.811388	0.8841	0.640022	0.662308	0.870512	1.06269	0.969365	0.323592	0.369123	0.359826	0.310894	0.477711	0.217576	0.200794	0.194441	0.153599	0.136087	0.336099	0.333792	0.337682	0.337889	0.695158	0.640094	0.206734	0.251582	0.924545	0.833859	0.703137	0.504633	0.497632	0.263711	0.284421
SLC7A11	GGYLQGNVNGR	0.0129527	0.0162399	0.0268171	0.0240495	0.0111448	0.0127211	0.00302879	0.00377523	0.0630681	0.105431										0.0312943	0.0334372	0.102022	0.0838236	0.00468415	0.00429128	0.112623	0.101195	0.0322031				0.0672803	0.0840525	0.0050264	0.00437344	0.0254466	0.0213205	0.0668158	0.0577104	0.0119095	0.0101318				0.067683	0.067306
SLC7A11	LPSLGNK	0.00339676	0.00255808	0.00893129	0.00605444		0.000819102			0.00909467	0.0170462	0.0292837	0.0325826	0.0324526	0.0427761	0.0533729	0.0472516	0.00599954	0.00692855	0.00488101	0.0090275	0.0159991	0.0310434	0.0272375	0.00146211	0.00176123	0.0179253	0.015893		0.0051273	0.00536285	0.00456951	0.00342385	0.0035111	0.00127824	0.0015991			0.0205357	0.0206986	0.00285307	0.00338527	0.0364007	0.0243612	0.0360597	0.0189418	0.0242174	0.041459	0.0408483
SOX2	APC[+57]QAGDLR	0.00498735	0.00610975	0.00630876	0.00578093					0.0292041	0.0745266				0.327215	0.337129	0.311255	0.00856401	0.00907115	0.00612145	0.172855	0.145841	0.012998	0.011208			0.00677562	0.00579426	0.0485222	0.0391538	0.0401843	0.0414969											0.0515347	0.044662	0.0408141
SOX2	LLSETEK									0.0148064	0.0259219				0.161853	0.181371	0.166269				0.0914794	0.0861492	0.0134175						0.0264361	0.0270304	0.0251653	0.0249719											0.0398947	0.0372335	0.0328662
SQSTM1	DHRPPC[+57]AQEAPR	0.00196922			0.0131058	0.00897604	0.00939133		0.00537603		0.0660393	0.0370436	0.0426163	0.0365497	0.00912726	0.00898185	0.00839724	0.0118809	0.0183263	0.0121915	0.0131612	0.0137566		0.0118695	0.0145872			0.0134051	0.0363916	0.0371329	0.0230055	0.0192683	0.010293	0.010136	0.00407666	0.00443659	0.0913807	0.0890725	0.0272261	0.0250109	0.0414844	0.046067	0.0137646	0.00916344	0.00911776	0.0322879		0.03809	0.0435224
SQSTM1	NYDIGAALDTIQYSK	0.0316863	0.0400399	0.260763	0.238299	0.145486	0.157098	0.0828266	0.0970059	0.44318	0.837304	0.32588	0.354076	0.37635	0.096272	0.114669	0.101647	0.12688	0.136482	0.104938	0.23664	0.230854	0.230412	0.203665	0.225643	0.237096	0.269732	0.207956	0.596205	0.249224	0.231771	0.228016	0.155332	0.158224	0.0712867	0.074664	1.47411	1.5291	0.407897	0.397993	0.683694	0.843321	0.140068	0.126944	0.116406	0.506328	0.529354	0.449223	0.46577
SRXN1	EDPDSVPPIDVLWIK			0.00984616	0.00768379					0.00402803		0.00328347	0.00337843	0.0037523	0.00499945	0.00687458	0.00718503		0.00164449	0.00158881	0.0134783	0.0106078	0.0266362	0.0252623		0.00180167	0.0173272	0.0141573					0.0139108	0.00698127			0.00991411	0.00846476	0.0312485	0.0291395	0.00542695	0.00736365	0.00461629	0.00519596	0.00461555	0.00746611	0.00339377	0.0127466	0.0120785
SRXN1	LVQSTLSDLR	0.0026729	0.00304646	0.0131114		0.00182052	0.00169396	0.00204055	0.00248985	0.00980096	0.0169738		0.0041045	0.00433724	0.00842231	0.00864899	0.00894651		0.00197564		0.0200569	0.0147831	0.0409235	0.036327	0.00263495	0.00279817	0.0319914	0.0312189	0.00692801	0.00188978	0.00187304	0.00179021	0.0143286	0.0185375	0.00250373	0.00274683	0.0133909		0.0561445	0.0534653	0.00797532	0.00874746	0.0071171		0.00717805	0.0105732	0.0135245	0.0166106	0.0167134
SRXN1	YAAYQQLQR	0.00352376	0.00423002	0.0219745	0.0193514	0.00209169	0.00225774	0.00217081	0.00243265	0.0163927	0.0270882	0.00899375	0.00937832	0.00957307	0.0158257	0.0172387	0.0170316	0.00488499	0.0048105	0.00425221	0.0304842	0.0233149	0.0608332	0.0575064	0.00379573	0.00374784	0.0524255	0.0521827	0.00804781	0.00406683	0.00357577	0.00367879	0.0177105	0.0236158	0.00365025	0.00371527	0.00536286		0.0925108	0.0775265	0.0126474	0.01278	0.0152785	0.0157781	0.0137121	0.0152066	0.0172839	0.0361965	0.0373374
TALDO1	LLGELLQDNAK	0.0812595	0.0973893	0.12308	0.109804	0.133695	0.149523	0.0504886	0.0570219	0.176506	0.344484	0.0731117	0.0808704	0.0804783	0.0783022	0.0910726	0.0915764	0.0331064	0.0311452	0.0347568	0.101077	0.0833176	0.15018	0.128753	0.0397691	0.044075	0.168235	0.166935	0.0661514	0.0387807	0.037409	0.0375709	0.223938	0.22703	0.0416151	0.0470236	0.292316	0.297013	0.171715	0.155168	0.127265	0.143128	0.0594771	0.0597228	0.0560072	0.0632077	0.069912	0.264511	0.257851
TALDO1	MESALDQLK	0.136318		0.206282		0.212537	0.249273	0.0920772	0.102961		0.487609	0.140101	0.142562	0.152644	0.137024	0.165667	0.162992	0.0629118	0.0607121	0.070015	0.144264	0.123281	0.203713			0.0829475	0.260229	0.271951	0.11879	0.0890995	0.0809613	0.0835956	0.299034		0.083169	0.0908829	0.381721		0.230429		0.175538	0.202222	0.1062	0.10125	0.0957331	0.0986562		0.475551	0.466509
TKT	AVELAANTK	0.985155	1.23808	2.83291	2.41271	1.06931	1.3717	0.709078	0.621216	1.23704	2.39286	3.78707	3.79202	3.96331	0.962901	0.928632	1.01845	0.381981	0.381314	0.318518	2.56157	1.94075	1.25552	1.08716	0.444854	0.467421	3.49181	3.46858	1.45348	0.955601	0.6282	0.647364	1.55863	1.70644	0.49483	0.551515	2.08248	2.05696	2.71241	2.30952	1.45532	1.566	0.781954	0.736388	0.696282	1.20891	1.06322	1.42694	1.10607
TKT	DAIAQAVR	0.375865	0.380787	1.41447		0.590553	0.622007	0.303423	0.323809	0.523974	0.854956			1.68254	0.495144	0.604449	0.593859	0.186893			1.18242	0.955744	0.665517	0.592785	0.173577	0.187937	1.4329		0.457659	0.378012	0.430802	0.415056	0.731936	0.681132	0.196818	0.210855	0.97594	0.998539	1.02453	0.950823	0.72845	0.823804	0.425539	0.366962	0.366463		0.436265	0.620532	0.583016
TKT	LDNLVAILDINR	0.264999	0.349212	1.01453	0.902441	0.342263	0.480888	0.254762	0.225793	0.449437	0.894216	0.997849	0.966546	0.961965	0.271392	0.362412	0.371269	0.119249	0.135399	0.115931	1.05239	0.697618	0.468385	0.491697	0.151252	0.142618	1.48918	1.04436	0.378027	0.250591	0.279527	0.272308	0.435835	0.456516	0.159156	0.162771	0.803896	0.807595	0.845373	0.81746	0.551944	0.729384	0.257958	0.2036	0.24426	0.396822	0.510379	0.489492	0.496939
TP53	ELNEALELK	0.118068	0.15948	0.00280055	0.0025278	0.0161822	0.018478	0.00897072	0.0100761						0.0429525	0.0497127	0.0445499	0.00505919	0.00493596	0.00420933	0.0324795	0.0316772	0.0503598	0.0445173			0.0136156	0.0139202													0.0115299	0.0120927				0.119645	0.132231
TP53	TYQGSYGFR											0.000463464		0.000527812	0.0296997		0.0323754													0.00156615	0.00150289	0.00150514
TP53	VEYLDDR	0.0954931	0.0991712	0.00305709	0.00252191	0.015158	0.0140792	0.00821783	0.00903606	0.00548502	0.0104679										0.0232363	0.0257219	0.0374173	0.0357683			0.00976033	0.00991716									0.00344945		0.0018589	0.0014462	0.0108072	0.011141				0.0931189	0.0699508
TP73	SATWTYSPLLK	0.00181952	0.00203624							0.00286307	0.00581559				0.00811498	0.00874643	0.0086089	0.00127712	0.00140428	0.00126595	0.016462	0.0185335					0.000639982								0.00058845	0.000654181					0.00605456	0.00691869	0.000997693	0.000916744	0.00100646	0.000711912		0.00058379	0.000567735
TP73	VSTPPPPGTAIR	0.00125094	0.00150487							0.0016287					0.00502223	0.00522885	0.0051999	0.000815647	0.000840925	0.000742782	0.0110912	0.0115498					0.000395619	0.000419325							0.000357634	0.000374194					0.00440734	0.00448729	0.000620575	0.000544199	0.000564393	0.000454927	0.000512044	0.000308897
TRIM16	EAELQC[+57]TQLDLER			0.0270213	0.0168411	0.00966372	0.0096853	0.00145003	0.00150984	0.00755103	0.0145094	0.0197672	0.0214574	0.0213952	0.00525034	0.00617602	0.00602189	0.00971664	0.0100869	0.0119747	0.00475064	0.00384033	0.00856292	0.00715712	0.00075211	0.000808328	0.00152285	0.00150778					0.00482084	0.0018314			0.00488858	0.00429233	0.00770446	0.00687055	0.00565753	0.00683236	0.00658794	0.0116336	0.00609031	0.00739421		0.0159001	0.0161197
TRIM16	EVLC[+57]DFC[+57]LDDTR			0.0170086	0.0128234	0.0064491	0.00660854	0.000938126	0.00119411	0.0063749	0.0138446	0.0126403	0.0131696	0.013624	0.00340611	0.00393743	0.0037778	0.00650387	0.00663159	0.00618426	0.00338094	0.00250087	0.00531484	0.0049036				0.00134255					0.00315224	0.00151161			0.00333592	0.00306733	0.00606995	0.00547169	0.00384035	0.0043804	0.00498256	0.005096	0.00419767	0.00543131		0.00936531	0.00971283
TXN	VGEFSGANK	4.2722	5.0617	5.58302	5.62654	2.09503	2.33468	3.17013	3.01187	4.44404	7.29563	4.46349	4.59624	4.79939	3.72674	4.02558	4.38499	1.40121	1.27934	1.31589	8.40852	6.21747	5.73507	5.00012	2.24024	2.39513	6.52991	7.1406	3.74572	2.67879	2.54809	2.53856	5.88873	6.71365	2.28634	2.446	10.1912	10.2625	4.89194	4.41786	5.63131	6.15322	4.28395	4.57867	3.35209	4.40178	3.88199	5.86826	5.90915
TXNRD1	IGLETVGVK	0.019785	0.0173765	0.200625	0.160076	0.0533886	0.0584901	0.0756142	0.0835334	0.0391243	0.0673465	0.150231	0.14479	0.155802	0.0751977	0.0859233	0.0866452	0.0200959	0.0196269	0.0200915	0.0626736	0.0507185	0.0699092	0.0608582	0.0359483	0.0376436	0.199436	0.210723	0.169956	0.158729	0.150934	0.149539	0.183114	0.167003	0.0692833	0.0759546	0.272096	0.274756	0.147516	0.133005	0.0329668	0.0353887	0.0460602	0.0459812	0.0391601	0.075822	0.0835615	0.0221142	0.022056
TXNRD1	VELTPVAIQAGR	0.00201023	0.00116303	0.0369391	0.0123134	0.0084353	0.0154054	0.00844344	0.0122767	0.0026829	0.00524569	0.0566901	0.061666	0.0593529	0.0296705	0.0425145	0.0371779	0.00920222	0.00917902	0.00993944	0.006874	0.0158959	0.00715055	0.00716535	0.0054883	0.0100853	0.0124988	0.0127839	0.0137622	0.0673757	0.0638327	0.0591268	0.0235048	0.00995274	0.00977842	0.0197327	0.0325178	0.0605286	0.0194478	0.0230965	0.00502578	0.00912978	0.0166321	0.0121695	0.0165069	0.00631568	0.0293237	0.0102311	0.00947513
UCHL1	FSAVALC[+57]K	0.32396	0.392049	0.457206	0.41203	0.00069731	0.000654049	0.0375291	0.0405632	0.234085	0.411371				0.263385	0.263593	0.266515				0.52354	0.402217	0.431615	0.380405	0.692477	0.732603	0.474879	0.496712	1.13815	0.75972	0.70928	0.678214	1.01142	1.17565	0.773858	0.845178	0.423745	0.431473	0.72139	0.641995			0.00480107	0.00471371	0.00351675	0.411689		1.40391	1.36414
UCHL1	LGVAGQWR														0.246621	0.300169	0.302014												1.25112	0.824974	0.77021	0.726576											0.00449602	0.00508083	0.00386266			1.39657	1.31157
UGDH	LAANAFLAQR	0.00397672	0.00564872	0.0805413	0.0871784	0.00792996	0.00863909	0.0151244	0.0152118	0.0117316	0.020012	0.0204151	0.0223728	0.0231918	0.0171283	0.0176718	0.0179494	0.00268963	0.00261971	0.00279505	0.0118511	0.00937076	0.0569005	0.0510076	0.0113773	0.0121996	0.0461748	0.0435482	0.00795764	0.00587282	0.00548115	0.00518399	0.0542846	0.102455	0.0147983	0.0165321	0.0133491		0.0974741	0.093208	0.00728927	0.00750594	0.0174482	0.0167844	0.0165703	0.0218058	0.0243716	0.120637	0.1206
UGDH	VLIGGDETPEGQR	0.0290949	0.0355845	0.551742	0.483536	0.0919323	0.100136	0.219353	0.239688	0.0704142	0.127003	0.144566	0.156081	0.156519	0.11623	0.122947	0.122904	0.0190661	0.0188198	0.0200596	0.0840983	0.0664166	0.371648	0.327526	0.0789318	0.083648	0.268088	0.260723	0.0515605	0.0435217	0.0406451	0.0426461	0.690634	0.776514	0.10471	0.110676	1.41023	1.37888	0.57519	0.533326	0.0530589	0.0568445	0.112126	0.109043	0.107256	0.144139	0.144669	0.774697	0.822528
ZNF746	GQPLPTPPAPPDPFK	0.00153681	0.00162017	0.000690994	0.000531244	0.000491575	0.000489292	0.000491208		0.000716026		0.000441898	0.000444826	0.000472656	0.000686949	0.000739507	0.000606153	0.000583914	0.000658435	0.000455837	0.00129766	0.00160122	0.00133182	0.00129526			0.0014215	0.0011698		0.00067599	0.000646365	0.000592209	0.000764188	0.000734157	0.000570544	0.000651515			0.00231175	0.00189588			0.000491846	0.000452849	0.000420847	0.000787237	0.000754647	0.000916666	0.000956177
ZNF746	LLSLEGR																																							0.00102177

## Sheet: SCC90_SCC152_SCC154
group		SCC152	SCC152	SCC152	SCC152	SCC152	SCC152	SCC154	SCC154	SCC154	SCC154	SCC154	SCC154	SCC90	SCC90	SCC90	SCC90	SCC90	SCC90
status		E79Q	E79Q	E79Q	Pr	Pr	Pr	E79Q	E79Q	E79Q	Pr	Pr	Pr	E79Q	E79Q	E79Q	Pr	Pr	Pr
rep		1	2	3	1	2	3	1	2	3	1	2	3	1	2	3	1	2	3
protein_name	precursor
ABCB6	ALNVLVPIFYR	0.00145975	0.00125093	0.0016756	0.000831374	0.00103589	0.000964348	0.00136193	0.00140415	0.00128414	0.000510944	0.000669592	0.000684481	0.00188575	0.0015917	0.00158476	0.000755883	0.000607899	0.00071253
ABHD4	YVSLPNQNK	0.000654502	0.000716716	0.000742087	0.000668851	0.000700671		0.00139546	0.00150333	0.00138025	0.00150295	0.000930611	0.00112618	0.00197702	0.00192952	0.00197324	0.00108837	0.000853122	0.00107482
ADD2	VNILGEVVEK	0.00391963	0.00498241	0.00472935	0.0026551	0.0027597	0.00239917											0.000786924	0.00101157
ADD2	VNVADEVQR	0.00739063	0.0077248	0.00764549	0.00391857	0.0038146	0.00391937										0.00112693	0.000942465	0.00129626
AKR1B1	LLLNNGAK	0.00706144	0.00731216	0.00725392	0.00509438	0.00509437	0.00507498	0.0148764	0.013702	0.0144529	0.00472282	0.00470743	0.00541134	0.0194444	0.0197596	0.0211463	0.0170241	0.0123055	0.0179967
AKR1B1	VAIDVGYR	0.0625437	0.066443	0.0624037	0.0439001	0.043538	0.0446376	0.127504	0.122713	0.129452	0.030374	0.0423929	0.047245	0.194916	0.193179	0.208094	0.14443	0.11968	0.143177
AKR1B10	IVENIQVFDFK	0.0117385	0.0117041	0.010769	0.00123644	0.00153027	0.00130274	0.00359631	0.00362421	0.00376299	0.00104995			0.377397	0.378642	0.408136	0.00421164	0.00396705	0.00405513
AKR1B10	TAAQVLIR		0.00606709				0.00113693		0.00201652	0.00200438	0.00163895			0.137887			0.00208471
AKR1B10	VAIDAGYR	0.0139275	0.0141035	0.0131924	0.00143865	0.00178229	0.00169536	0.00382316	0.00362888	0.00365986	0.000777242	0.000245414	0.000303627	0.410883	0.429708	0.46484	0.00470452	0.00426787	0.00464681
AKR1C2	TPALIALR	0.0499918	0.0489972	0.0612413	0.008093	0.00813769	0.00916088	0.0181233	0.0182043	0.0166794	0.00082593	0.000418945	0.000436793	0.450235	0.446555	0.474749	0.0222226	0.0220844	0.0227931
AKR1C[134]	LAIEAGFR	0.265304	0.294297	0.265117	0.0300865	0.0305241	0.0293699	0.162375	0.152688	0.171366	0.00222358	0.00287261	0.00297966	1.01351	1.05519	1.06725	0.0743879	0.0649593	0.0719435
AKR1D1	TAAQIVLR	0.00594643						0.00194137							0.147373	0.157105		0.00162461
ALDH3A1	IQQLEALQR	0.0429176	0.0413896	0.0400572	0.00512806	0.00547011	0.00527673	0.00323164	0.00336452	0.00350794	0.00223027	0.00249181	0.00266717	0.161587	0.168465	0.176201	0.0251911	0.0214174	0.0241579
ALDH3A1	LPEWAADEPVEK	0.122797	0.117976	0.110466	0.0138734	0.0144892	0.0140803	0.00955379	0.00947441	0.00962675	0.00628697	0.00660494	0.00742562	0.447803	0.44409	0.459411	0.061843	0.0497206	0.0603724
ALDH3A1	SLEEAIQFINQR	0.216777	0.211792	0.189114	0.0261784	0.0255133	0.0238373	0.0175748	0.016849	0.0169655	0.0114816	0.0123238	0.0135352	0.985023	0.954735	0.998995	0.117671	0.101541	0.115915
ALDH3A2	ILSLLEGQK	0.0517506	0.0465207	0.0537374	0.0293799	0.0366057	0.0376823	0.031809	0.033483	0.0304004	0.0193592	0.019288	0.0200316	0.0476352	0.0397807	0.0463472	0.0375074	0.030603	0.0341213
ALDH3A2	LQQLEALR	0.0310213	0.0281012	0.0317813	0.0201765	0.0212454	0.0236089	0.0189787	0.0200933	0.0199885	0.0105403	0.0134227	0.0145247	0.0295794	0.0243386	0.0278473	0.0254444	0.0213076	0.0236518
ALDH3A2	NVDEAINFINER	0.151779	0.156789	0.147445	0.0983315	0.100648	0.0973424	0.0859505	0.091663	0.0954179	0.0513591	0.0608034	0.0712668	0.127219	0.107556	0.126746	0.137722	0.109277	0.129588
BACH1	DLETDEVEEFLENK	0.00303338	0.00302613	0.00347064					0.00509926	0.00342983		0.00534924	0.00502311
BACH1	EAALSQEQIQILAK	0.00394097	0.00361827	0.00378042				0.00521606	0.00535579	0.00562256	0.00432942	0.00552999	0.0065028		0.002732	0.00262169
BACH1	GFEPLIQFAYTAK	0.00114269	0.0012975	0.00109009				0.00116007	0.00135157	0.00152895	0.00145137	0.00166886	0.00166621	0.000882917	0.000830397	0.000936859	0.000703457	0.000573408	0.000720549
BAG2	FLDDLGNAK	0.00701582	0.00606797	0.00558187	0.00587241	0.00604998	0.00573457	0.0141529	0.0150937	0.0159755	0.0099577	0.0131328	0.0154538	0.00965733	0.00896822	0.00960888	0.00524378	0.00496061	0.00518034
BAG2	IIDEVVNK	0.0109823	0.0113467	0.010603	0.00832443	0.00865095	0.00828825	0.0228557	0.0232226	0.0243234	0.0184612	0.0186211	0.0236784	0.0143811	0.0133697	0.014138	0.00768179	0.00631915	0.00758031
BAG2	LLESLDQLELR	0.013681	0.0135018	0.0125366	0.0107112	0.0112167	0.00966492	0.0294665	0.0293537	0.0305435	0.0236051	0.0240874	0.0302198	0.0164029	0.0159057	0.016186	0.00871677	0.00824195	0.0081684
BLVRB	LQAVTDDHIR	0.0993509	0.0975565	0.0938168	0.0614762	0.0688473	0.0706108	0.0489396	0.0467225	0.0484329	0.0376179	0.0428412	0.048	0.230719	0.238442	0.258107	0.146359	0.123393	0.14216
BLVRB	TVAGQDAVIVLLGTR	0.0591488	0.0637926	0.058026	0.0426588	0.0461335	0.0399889	0.0309463	0.02987	0.0309718	0.0210886	0.0277461	0.0301658	0.151595	0.150734	0.154161	0.0925069	0.0813767	0.0910854
BLVRB	VVAC[+57]TSAFLLWDPTK	0.15104	0.161267	0.138674	0.102483	0.109673	0.0917906	0.0766012	0.0730633	0.075819	0.0546086	0.0617642	0.0730521	0.400494	0.415168	0.424158	0.23077	0.208341	0.227944
CABYR	LVVPYGLK	0.00110561	0.00106328	0.00108415	0.00129213	0.00122436	0.00127439	0.00109411	0.00108132	0.00108326	0.00254782	0.00085456	0.00091226	0.000801136	0.000827702	0.00086493	0.000948035	0.000682739	0.000900062
CBR1	GIGLAIVR	0.0484617	0.0500074	0.0471927	0.0372234	0.0373608	0.0370752	0.0266123	0.0255241	0.0266799	0.0141139	0.018755	0.0212717	0.0888983	0.0864584	0.0947181	0.0583628	0.049156	0.0574558
CBR3	TNFFATR										0.0019404
CBR3	VALVTGANR	0.0154622	0.015504	0.0149711	0.00760573	0.00772316	0.00762559	0.00339013	0.00331688	0.0035877	0.00250455	0.00299318	0.00327519	0.017895	0.0181329	0.0194183	0.00847012	0.00696804	0.00834189
CBR3	VVNISSLQC[+57]LR	0.0111864	0.0111761	0.0102923	0.00586527	0.0057387	0.00562198	0.00264146	0.00250517	0.00257052	0.00213562	0.00215986	0.00252931	0.0123182	0.0120112	0.0133122	0.00625535	0.00545045	0.00616704
CCND1	AC[+57]QEQIEALLESSLR	0.000895696	0.000824473	0.000749405	0.00135767	0.00129179	0.00124863	0.00132015	0.00101502	0.00127312		0.00044107	0.000525292
CCND1	AEETC[+57]APSVSYFK	0.000484929	0.00040535	0.000357457	0.000636673	0.000636974	0.000607401	0.000630125	0.000482113	0.000578727
CCND1	AYPDANLLNDR	0.000397607	0.000391251	0.000377928	0.000580475	0.000642573	0.000619859	0.000641134	0.000526454	0.00055293		0.000205632	0.000265136
CD273	TPEGLYQVTSVLR							0.00123824	0.00135697	0.00130599	0.000557405	0.000668671	0.000810762
CD274	LQDAGVYR						0.000763228	0.0134818	0.0144219	0.0151307	0.0060045		0.00972942
CDKN2A	ALLEAGALPNAPNSYGR	0.013795	0.0134128	0.0130059	0.0103826	0.0100158	0.0102273	0.00972783	0.00894299	0.00952755	0.00786679	0.00903523	0.0102648	0.0180347	0.0171225	0.0189286	0.0193509	0.0171101	0.0187806
CDKN2A	LPVDLAEELGHR	0.0491231	0.0440024	0.0481507	0.0378347	0.0385377	0.0381175	0.0372281	0.0329544	0.0349266	0.0324993	0.0343813	0.034918	0.0675723	0.062085	0.0711332	0.0676647	0.0564884	0.0635632
CES1	AGQLLSELFTNR	0.00798105	0.00647388	0.00742979		0.00030577	0.000310705		0.000291144	0.000268789	0.000675371	0.000159766		0.00135987	0.00126422	0.00148631	0.000157603
CES1	EGYLQIGANTQAAQK	0.0349668	0.0365346	0.0349659										0.00454961	0.00449256	0.00524637
CUL3	FLLESFNNDR	0.00690869	0.00707927	0.00665921	0.00638158	0.00594706	0.00620477	0.011688	0.0113538	0.0119244	0.0102815	0.00928239	0.0105328	0.00718294	0.00676929	0.00741392	0.00670259	0.00544261	0.0066154
CUL3	INEEIER	0.0123246	0.0132983	0.0119908	0.0110055	0.0108936	0.0126044	0.0207271	0.020517	0.022806	0.0153854	0.0171664	0.0197608	0.0127334	0.0120844	0.0128248	0.0113954	0.010708	0.0108268
CUL3	YVNSIWDLLK	0.0109382	0.014313	0.00931059	0.00994499	0.013297	0.0117193	0.0252289	0.0255132	0.0274988	0.0196915	0.0201501	0.0218587	0.0127547	0.0135916	0.0136137	0.0123716	0.0112879	0.0123523
CYP4F11	FDQENIK	0.00501563	0.00434868	0.00628922				0.00517689	0.00588247	0.00523712			0.00144991	0.00820289	0.00547232	0.0065833
CYP4F11	TLTQLVTTYPQGFK	0.0204303	0.0189404	0.0202346	0.00187199	0.0017683	0.00186264	0.0171637	0.0177622	0.0189954	0.00242827	0.0026091	0.0031633	0.0188797	0.0154248	0.0194343	0.00162326	0.00137793	0.00138335
DHFR	LLPEYPGVLSDVQEEK	0.00978584	0.00995577	0.0100869	0.00517648	0.00558112	0.00499363	0.00533131	0.00498759	0.00538123	0.00543422	0.0066426	0.00727151	0.027699	0.0271092	0.02927	0.0248412	0.0203304	0.0235714
DHFR	NGDLPWPPLR	0.00220635	0.00211566	0.0024767	0.00114861	0.00122696	0.00117798	0.00126978	0.0011719	0.0012476	0.00138658	0.00148586	0.00164536	0.00775395	0.00742957	0.00819333	0.00556102	0.00464192	0.00546362
DNAJB4	DGSNIIYTAK	0.00266831	0.00254013	0.00256231	0.000915083			0.00781708	0.00736126	0.0079873	0.00326425	0.00410196	0.00502828	0.00117186	0.00116004	0.00127106	0.002253	0.00167873	0.00204248
DNAJB4	EIYDQFGEEGLK	0.000699319	0.000636267	0.000686671	0.000244989	0.000217449	0.000239373	0.00185554	0.00181986	0.00184791	0.0010911	0.000997833	0.00109029	0.00022257	0.000190843	0.000224657	0.000234485	0.000162036	0.000228406
DNAJB4	EVAEAYEVLSDPK	0.00850575	0.00847075	0.00873378				0.0266836	0.0256224	0.028151	0.0113654	0.0141267	0.0154671				0.00210933
E6	DLC[+57]IVYR	0.000274339	0.000320807	0.000327378				0.000280155		0.000311946		0.000271813	0.000324516	0.000191523	0.000149658			0.000258928	0.000261987
E6	EVYDFAFR	0.00119699	0.00135735	0.0013089	0.000705225	0.000781898		0.00124819	0.00125435	0.00137933		0.00111236	0.00137082				0.00109157	0.00104189	0.00116912
E7	LC[+57]VQSTHVDIR	0.00444713	0.00463834		0.0026474	0.00272693	0.00265004		0.00197061	0.00206024	0.00212885	0.00235826	0.00237619	0.00235896	0.00244229	0.00265593	0.00502616	0.00352554	0.00474902
EGFR	IPLENLQIIR	0.00507559	0.00415918	0.00450682	0.0133112	0.0142009	0.0136468	0.0588511	0.051543	0.0515695	0.0456484	0.0428841	0.0516105	0.00574149	0.00498625	0.00638912	0.0158837	0.0138845	0.0124275
EGFR	YLVIQGDER	0.00508643	0.00488679	0.00452344	0.0137858	0.014392	0.0139452	0.0557077	0.058513	0.0610856	0.0495071	0.0486572	0.059062	0.00788487	0.00690789	0.00794637	0.0186903	0.0156435	0.0182453
EPHX1	DVELLYPVK	0.0457323	0.043142	0.0503159	0.0271565	0.0299265	0.0297864	0.0414492	0.0446752	0.0447555	0.017967	0.0182305	0.0221103	0.0712204	0.0586358	0.0721669	0.0337904	0.027571	0.0305531
EPHX1	FSTWTNTEFR	0.0811766	0.0818545	0.0808644	0.0486911	0.0512882	0.047281	0.0664793	0.0706157	0.0739511	0.0269952	0.0287869	0.0364352	0.109962	0.0921269	0.113786	0.0580676	0.0494808	0.0540429
FECH	AESLNGNPLFSK	0.00095461	0.00100728	0.00100181	0.000867802	0.000825115	0.000813213	0.000416514	0.000409773	0.000430314	0.000488814	0.000241471	0.000293892	0.00116247	0.00114211	0.00119957	0.000501824	0.000435577	0.000500853
FECH	LEYC[+57]NPYR										0.00242931
G6PD	DGLLPENTFIVGYAR	0.0405822	0.0441213	0.0379669	0.016726	0.0168196	0.0152746	0.0793396	0.0758729	0.0825168	0.0182121	0.0214881	0.0229617	0.165366	0.167218	0.179565	0.0341355	0.0289967	0.0331881
G6PD	IFGPIWNR				0.0056046						0.00657344
G6PD	LEDFFAR	0.0239349	0.0235231	0.0227121	0.00872878	0.00936144	0.00939073	0.0494366	0.0462398	0.046678	0.0124294	0.0127642	0.0126252	0.0852073	0.0824689	0.0866288	0.014139	0.0105301	0.0124645
GAPDH	GALQNIIPASTGAAK	0.871983	0.902225	0.857446	0.592986	0.625412	0.599598	0.55244	0.525491	0.566128	0.381794	0.466274	0.511445	1.51756	1.45344	1.6012	1.70588	1.54985	1.68512
GAPDH	LISWYDNEFGYSNR	0.575941	0.603668	0.53134	0.388578	0.391811	0.356156	0.330233	0.319771	0.325823	0.242489	0.292528	0.308346	0.939099	0.879352	0.982087	0.988654	0.96854	0.988354
GAPDH	VGVNGFGR	0.510839	0.51504	0.5009	0.367552	0.338103	0.342814	0.305791	0.285772	0.313284	0.211272	0.269851	0.2838	0.868131	0.874319	0.915967	0.980223	0.862141	0.943576
GAPDH	VIPELNGK	1.60054	1.69625	1.58922	1.11171	1.08303	1.07012	0.941093	0.923044	0.983531	0.677544	0.827454	0.911907	2.8251	2.75898	2.99434	3.16159	2.78909	3.12616
GCLC	DPLTLFEEK	0.00204567	0.00156001	0.00225265	0.00140322	0.00139724	0.00180004	0.00390737	0.00365009	0.0033508		0.000445756		0.021716	0.0208258	0.0230071	0.00367996	0.00276213	0.00359043
GCLC	VLETLQEK	0.00925658	0.00906405	0.00865964	0.00706781	0.00687529	0.00630593	0.014168	0.0133645	0.0142091			0.0022359	0.0750449	0.07196	0.0760756	0.0172925	0.0145708	0.0168282
GCLC	VVINVPIFK	0.00828925	0.00842828	0.00756546	0.00550661	0.0052806	0.00531516	0.0136776	0.0123564	0.0131984	0.00149866	0.00165147	0.00178666	0.0613807	0.0612492	0.0664833	0.0156464	0.0136072	0.0151028
GCLM	GYILQAK	0.0113372	0.0115568	0.0112832	0.00465897	0.00454287	0.00437359	0.00815876	0.00745196	0.00827356	0.00246698	0.00278545	0.00321837	0.0332555	0.0331404	0.0360432	0.0132026	0.0111406	0.0134887
GCLM	LFIVESNSSSSTR	0.0579029	0.0595411	0.0573283	0.0229377	0.0228563	0.023185	0.0446304	0.0408605	0.0442505	0.0121749	0.0142062	0.0167398	0.186278	0.18503	0.199321	0.0748248	0.0632048	0.0733408
GCLM	TLNEWSSQINPDLVR	0.0128739	0.012979	0.0125706	0.00517658	0.00515185	0.00494827	0.00969167	0.00891103	0.00937336	0.00305203	0.00331519	0.00368198	0.0412202	0.0417385	0.0457806	0.016036	0.0140031	0.0160584
GPX4	EFAAGYNVK	0.078269	0.0833149	0.0798945	0.0572552	0.0599714	0.0583454	0.0109619	0.0107019	0.0109947	0.0324069	0.017298	0.020147	0.047905	0.0429992	0.0503823	0.0748438	0.0663565	0.0762446
GPX4	ILAFPC[+57]NQFGK	0.0571038	0.057275	0.0562968	0.0339931	0.0320795	0.0323697	0.0144223	0.014397	0.0150038	0.0204471	0.0236403	0.0270365	0.032913	0.0302778	0.0342699	0.0616091	0.0516082	0.0590882
GPX4	TEVNYTQLVDLHAR	0.034721	0.0360813	0.0328857	0.0217673	0.0203284	0.0178395	0.00896777	0.0080993	0.00879206	0.0119308	0.0145217	0.0155369	0.0200801	0.0191932	0.0227868	0.0372189	0.0325311	0.0366756
GSR	ALLTPVAIAAGR	0.0310304	0.0288182	0.0316539	0.0220423	0.0227274	0.0232387	0.0155206	0.0149523	0.0154796	0.00760412	0.00871184	0.0093424	0.043458	0.0422558	0.0461079	0.0186572	0.016033	0.0180613
GSR	LGGTC[+57]VNVGC[+57]VPK	0.0618096	0.0634719	0.0615079	0.0413723	0.0419314	0.0415342	0.0313773	0.0306158	0.0324426	0.0148972	0.0170251	0.0201227	0.0837672	0.0841857	0.0898659	0.0396339	0.0335463	0.0396295
GSR	LNAIYQNNLTK	0.0479455	0.0498287	0.0469923	0.0332639	0.0334169	0.0340458	0.024793	0.0242681	0.0251666	0.0120871	0.0143472	0.0160644	0.0615921	0.060803	0.0654129	0.0311181	0.0273541	0.0310183
GSTA4	YFPVFEK	0.00200534	0.00204501	0.00191121							0.000281811			0.00331649	0.00337629	0.00348855		0.00117651	0.00135757
GSTM1	PMILGYWDIR	0.00977525	0.0143694	0.00970675	0.00328467	0.00335629	0.00273588	0.00556046	0.00462924	0.00483857	0.00211812	0.00257302	0.00244114	0.0155863	0.0150697	0.016078	0.0073432	0.00632334	0.00706929
GSTM3	FSWFAGEK										0.0226438
GSTM3	YTC[+57]GEAPDYDR	0.0559591	0.0551717	0.0627715	0.0111163	0.0106999	0.0117235	0.0578562	0.0529653	0.0532825	0.0161959	0.0185053	0.0197727	0.11252	0.107883	0.114585	0.0111307	0.0100376	0.0105607
GSTM4	VAVWGNK	0.00168866	0.00166736	0.00179343				0.000915269										0.00040937	0.000528688
GSTM[124]	C[+57]LDAFPNLK	0.0675812	0.0722354	0.0700641	0.0209511	0.0207148	0.0204543	0.0298072	0.0283174	0.0291872	0.0107654	0.0141628	0.0156474	0.0963684	0.0940645	0.100216	0.0488666	0.0413059	0.0469414
HMOX1	AALEQDLAFWYGPR	0.00702533	0.00833062	0.00709794	0.00337205	0.00341392	0.00277586	0.0529827	0.0500384	0.0562602	0.00494263	0.0059324	0.00700474	0.0152017	0.0125835	0.0155758	0.00316935	0.00268732	0.00304997
HMOX1	TEPELLVAHAYTR	0.00550778	0.00548448	0.00533695	0.00297177	0.00299756	0.00288212	0.0438272	0.0406746	0.0446992	0.0050336	0.00501398	0.00580917	0.0120499	0.0102509	0.0124668	0.00262152	0.00229162	0.00258015
HMOX1	YLGDLSGGQVLK	0.00731206	0.00714658	0.00720408	0.00348122	0.00362189	0.00345966	0.057612	0.0582736	0.0611637	0.00668015	0.00601721	0.00775741	0.0152112	0.0127485	0.0155147	0.00302495	0.00243614	0.00277213
HTATIP2	AGAEGFVR	0.0719696	0.0735195	0.0693257	0.059549	0.0591292	0.0582249	0.0871936	0.0922327	0.0947352	0.0575877	0.0640245	0.0745593	0.0428963	0.0404514	0.0430306	0.024282	0.0210816	0.0245212
HTATIP2	SSNFLYLQVK	0.0377763	0.0405892	0.0351336	0.0306996	0.0310117	0.0286082	0.0446474	0.0481074	0.0500424	0.0250636	0.0338378	0.0391795	0.0230267	0.0214495	0.0221696	0.0128045	0.0108935	0.0127404
IDH1	ATDFVVPGPGK	0.051676	0.0521097	0.049765	0.0291057	0.0302771	0.0296421	0.00900666	0.00870587	0.0092048	0.00695436	0.00770013	0.00845038	0.18307	0.178732	0.191256	0.0740832	0.0590768	0.0723368
IDH1	GLPNVQR	0.0582317	0.0602357	0.0596082	0.0345808	0.0344739	0.0323773	0.00983349	0.00954151	0.0102871	0.00817333	0.00897655	0.00972341	0.236084	0.256242	0.249791	0.0968445	0.0815023	0.0911549
IDH1	SEGGFIWAC[+57]K	0.0569955	0.0591278	0.0550972	0.0281706		0.0269149				0.00677933
KEAP1	IGVGVAVLNR	0.00151732	0.0016152	0.0014412	0.00147357	0.00148706	0.0014411	0.00245149	0.00260795	0.00272362	0.00142164	0.00206849	0.00230425	0.00953249	0.00879586	0.00894972	0.00620163	0.00510538	0.00621999
KEAP1	LADLQVPR	0.0024731	0.00253361	0.00249759	0.00241777	0.00235965	0.00242424	0.00372932	0.00401769	0.00403721	0.00374989	0.00280655	0.00362278	0.010379	0.00994358	0.0110973	0.00768695	0.00660034	0.00742147
KEAP1	VVLASSSPVFK	0.00703761	0.00756731	0.00730492	0.00633079	0.00679455	0.00650033	0.0123405	0.0131204	0.0126032	0.00902235	0.00931216	0.0115579	0.0379864	0.0350646	0.0381476	0.0279877	0.023602	0.0274234
LDHA	DQLIYNLLK	0.381551	0.406409	0.402583	0.230976	0.22177	0.224454	0.433068	0.424418	0.418613	0.226129	0.251233	0.26029	0.218491	0.226671	0.260403	0.116987	0.0979682	0.118573
LDHA	FIIPNVVK	0.153373	0.153008	0.150089	0.0865336	0.0859213	0.0842572	0.164645	0.151634	0.161046	0.0872925	0.0905656	0.0973039	0.0849102	0.0884722	0.0975249	0.0436328	0.0385424	0.0439638
MAFG	AELQQEVEK	0.00728095	0.00786005	0.00778687	0.00335442	0.00325683	0.00298129	0.00745381	0.00902633	0.0095922	0.00459428	0.00473976	0.00582341	0.00573152	0.00478768	0.00564898	0.00202125	0.00162308	0.00172382
MAFG	GPLAAGLGPLVPGK	0.00231339	0.00242939	0.00234971	0.00118964	0.00121115	0.0011539	0.00252018	0.00256914	0.00291082	0.00169456	0.00152071	0.00180136	0.00194828	0.001702	0.00192836	0.000871764	0.000783738	0.000855815
MAFG	VAATSVITIVK	0.012029	0.0137547	0.0119791	0.00714437	0.00559042	0.00659135	0.0144228	0.0157678	0.0172947	0.00809678	0.00924444	0.0106986	0.010196	0.00901192	0.00978402	0.00493489	0.00326039	0.00367971
MAP1B	AIGNIELGIR	0.00640903	0.00626546	0.00567018	0.0043512	0.0039878	0.00443544							0.00586304	0.0059105	0.00592915	0.00649471	0.00594806	0.00691323
MAP1B	SVGNTIDPVILFQK	0.0102305	0.0101436	0.0089888	0.00584292	0.00584463	0.00636252							0.0086417	0.00848362	0.00956666	0.0103683	0.00896535	0.0103031
MAP2	DQGGAGEGLVR	0.00253203	0.00200327	0.00193398	0.00343978	0.00324652	0.00335416	0.00422832	0.00456994	0.00438621				0.00284748	0.00272349	0.00303252	0.00482397	0.00419842	0.00494105
MAP2	GGQVQIVTK				0.00045792		0.000513738							0.00031991	0.000266007		0.000856315	0.00068546	0.000971621
ME1	AIVVTDGER	0.0583524	0.058449	0.0539595	0.0193096	0.0193019	0.0197712	0.0248774	0.0230398	0.0254741	0.0068877	0.00724324	0.00784528	0.177291	0.171541	0.187033	0.0378771	0.0327424	0.0399013
ME1	DLAFTLEER	0.0290836	0.030529	0.0260144	0.00977152	0.00941278	0.00892609	0.0142531	0.0112008	0.0134266	0.00319188	0.00375299	0.00408909	0.0888615	0.0900921	0.0937024	0.0220796	0.0183179	0.0210113
ME1	TATVYPEPQNK	0.0192408	0.0200208	0.0191009	0.00579877	0.00615316	0.00608268	0.00698033	0.00654968	0.0071392	0.00219438	0.0021643		0.0609912	0.0607015	0.0653549	0.0132611	0.0111883	0.0130189
MGST1	VFANPEDC[+57]VAFGK							0.159885	0.177255	0.178986	0.0924288	0.100429	0.111777	0.0314216	0.0248513	0.0312999	0.00626651	0.00498077	0.00523899
MYC	DQIPELENNEK	0.0018735		0.00162147	0.00182211	0.00199693	0.0018934	0.00220325	0.00222485	0.00231198		0.00150893	0.00172413	0.00190698	0.0017973	0.00175094
MYC	LISEEDLLR	0.000565089	0.000542686	0.000568436	0.000625071	0.00062268	0.000664194	0.000567633	0.000556837	0.000523218	0.001244	0.000434157	0.000465543	0.000500674	0.000462239	0.000522766	0.000434689	0.000288033	0.000387802
MYC	PLNVSFTNR	0.00107499	0.00108493	0.00101527	0.00118661	0.00119609	0.00119165	0.00122619	0.00117622	0.00120607	0.00184609	0.000877922	0.000991499	0.000804655	0.000770712	0.000810831	0.000680475	0.000530488	0.000687333
NAMPT	AVPEGFVIPR	0.0149401	0.0151095	0.0144942	0.0103565	0.0101196	0.00995766	0.0562674	0.053727	0.0568183	0.0248875	0.0304586	0.0327571	0.0425346	0.0430219	0.0479136	0.0194962	0.0162429	0.0188218
NAMPT	YDGHLPIEIK	0.0338145	0.0351121	0.0343154	0.0223089	0.0239353	0.0223248	0.135317	0.127618	0.135446	0.0663755	0.074371	0.0776436	0.0978052	0.0971544	0.112837	0.0459226	0.0411465	0.0427199
NDUFAF3	IEIVVVGTGDR	0.0203785	0.0198572	0.0221046	0.0211229	0.0223674	0.0208997	0.0209697	0.0206971	0.0202059	0.0111067	0.0142206	0.0159047	0.0142684	0.0130903	0.0140026	0.00497762	0.00455256	0.00490205
NDUFAF3	LQSQVLQAMR	0.0343329	0.0362276	0.0352617	0.0275812	0.0322276	0.0299439	0.0300945	0.0303233	0.032412	0.0135297	0.0223817	0.0263461	0.0197213	0.0183168	0.020247	0.00856259	0.00715549	0.00843496
NDUFAF4	EQISLYPEVK	0.0164916	0.0170687	0.015907	0.0151291	0.0155853	0.0154632	0.014461	0.0147555	0.0156294	0.00902316	0.00983423	0.0124841	0.0110673	0.0106642	0.0117173	0.00500699	0.00436055	0.00438053
NDUFAF4	IMQEYQLEQK			0.0150783		0.0145665					0.00642423
NDUFAF4	ISIVEALTLLNNHK	0.0604571	0.0950502	0.0627525	0.0633974	0.0666146	0.0568429	0.0632305	0.0545889	0.0599497	0.0337367	0.0452873	0.0447544	0.0489013	0.0430285	0.0470635	0.0211687	0.0172787	0.0191347
NFE2L2	ALHIPFPVEK	0.0018587	0.00187816	0.00183719				0.00235193	0.00233605	0.00256432				0.00149915	0.00136674	0.00150553
NFE2L2	EQFNEAQLALIR	0.000618826	0.000679598	0.000634715				0.000838726	0.000753343	0.000737549		0.000192135	0.000221088	0.000438331	0.000405406	0.000411378
NFE2L2	EVFDFSQR	0.00212908	0.00209747	0.00196395	0.00111804	0.000989552	0.00104336	0.00215894	0.00217882	0.00234673	0.00211207	0.000853803	0.000939114	0.00150598	0.00140332	0.00147168	0.000772165	0.000583969	0.00081877
NFE2L2	LENIVELEQDLDHLK	0.000631655	0.000684376	0.00062441	0.000541116			0.000664887	0.000704533		0.00123674			0.000546699	0.000457087	0.000511194	0.000411513	0.000335569	0.000435937
NFE2L2	QDIDLGVSR	0.000994147	0.00105447	0.000994889				0.0010155	0.00105824	0.00106998				0.00069974	0.000716079	0.000708551
NQO1	EGHLSPDIVAEQK	0.0683922	0.0687263	0.0698663	0.0280393	0.0271447	0.0279356	0.0802593	0.0716111	0.0781575	0.0256469	0.0113995	0.0134778	0.0525461	0.0495539	0.0577628	0.0318458	0.0280319	0.0341827
NQO1	IQILEGWK	0.0361841	0.0347265	0.038404	0.0101714	0.0109192	0.0120092	0.0475989	0.0438122	0.0442516	0.00382317	0.00401499	0.00415567	0.0324715	0.0295784	0.0337693	0.0149372	0.0139432	0.0165859
NR2F6	AQVALTEYVR	0.0113936	0.0136147	0.0124864	0.00791014	0.00777091	0.0078461	0.0078897	0.0079456	0.00811909	0.00657317	0.00692327	0.00824427	0.012164	0.0117909	0.0125733	0.0104842	0.00831906	0.0099974
NR2F6	LLFSTVEWAR	0.00205655	0.00241617	0.00203785	0.00157647	0.00157116	0.00136674	0.0012923	0.00143636	0.00152443	0.00131747	0.00134349	0.00135699	0.00289072	0.00277115	0.00301946	0.00186986	0.00206289	0.00180317
PGD	AGQAVDDFIEK	0.108135	0.110374	0.106454	0.0584834	0.058157	0.0587842	0.0525573	0.0488162	0.0518771	0.0276471	0.030635	0.0336823				0.17396	0.141239	0.165709
PGD	TIFQGIAAK	0.09167	0.091783	0.0889847	0.0504422	0.0502401	0.0508018	0.0422114	0.040338	0.0425467	0.0232877	0.0246686	0.0273367	0.358101	0.352492	0.386849	0.151463	0.128097	0.146027
PGD	VDDFLANEAK	0.187472	0.192088	0.188508	0.100681	0.101154	0.105448	0.0893976	0.0872734	0.090814		0.0534795	0.0582483	0.709743	0.699436	0.73321	0.312488	0.25113	0.295851
PIK3CA	GEIYDAAIDLFTR	0.000740281	0.000729762	0.000761182	0.000699947	0.000795566	0.00071295		0.000414564					0.00181107	0.00169973	0.00174102	0.00121495	0.000989076	0.00110957
PIK3CA	LINLTDILK	0.00116767	0.0011118	0.00109016	0.0012348	0.0011496	0.00123199	0.000663238	0.000645317	0.000657078	0.000638987	0.000579362	0.000621942	0.00246318	0.00238196	0.00260167	0.00259637	0.00235269	0.00251716
PIK3CA	YEQYLDNLLVR	0.0019319	0.00195994	0.00191773	0.00162338	0.00191522	0.00221529	0.00161262	0.0015448	0.00163883	0.00328768	0.00122728	0.00143495	0.00266919	0.00249901	0.00286481	0.00269704	0.00214816	0.0025705
PIR	TPTLYLDFK	0.0422128	0.0443821	0.0389084	0.0328877	0.0322967	0.030706	0.00619283	0.00569298	0.00589499	0.00494329	0.00566857	0.00607294	0.0456464	0.0458456	0.0475998	0.0302667	0.0256169	0.0298285
PIR	VTLSVLSR	0.0115939	0.0115157	0.0109667	0.00762551	0.00867919	0.00836692	0.00169247	0.0016635	0.00163746	0.00158634	0.00158215	0.0014345	0.0117795	0.0116075	0.0118765	0.00627432	0.00501169	0.00566348
PRDX1	ADEGISFR	0.426614	0.446319	0.425192	0.295393	0.293152	0.287073	0.218274	0.207182	0.231801	0.150208	0.168537	0.179829	0.746795	0.735097	0.763686	0.344258	0.30573	0.3288
PRDX1	LVQAFQFTDK	1.27628	1.35974	1.26121	0.884827	0.89738	0.852104	0.673595	0.642527	0.690203	0.432905	0.498741	0.542998	2.34234	2.35708	2.45752	1.0192	0.990121	1.06226
PRDX1	TIAQDYGVLK	0.170571	0.140116	0.168388	0.100946	0.124452	0.128869	0.103397	0.0994003	0.0935854	0.0764835	0.0646783	0.0595098	0.283611	0.282037	0.291348	0.0843999	0.0686196	0.0746235
PSAT1	DDLLGFALR	0.00551594	0.00507066	0.00630585	0.00470051	0.0048656	0.00549059	0.0160043	0.0153645	0.0152327	0.0109773	0.0136101	0.0135967	0.102745	0.102866	0.104716	0.0263932	0.0230787	0.0250621
PSAT1	FGVIFAGAQK	0.0223446	0.0164887	0.0169926	0.0148419	0.0152768	0.0149533	0.0449551	0.04318	0.0455	0.0319715	0.0427871	0.045193	0.291189	0.301283	0.296411	0.0868955	0.0778979	0.0843569
PSAT1	IINNTENLVR	0.00502226	0.00491127	0.00480241	0.00397887	0.00415902	0.00418322	0.0127514	0.0122505	0.0129251	0.00960523	0.0115695	0.0128248	0.0763634	0.0760136	0.0776362	0.0257649	0.0223775	0.0253894
PTGR1	IAIC[+57]GAISTYNR	0.00664157	0.00712518	0.00654752	0.00363285	0.00337825	0.0033979	0.0273495	0.0265941	0.0275337	0.00673587	0.00728026	0.0077887	0.0328584	0.0334864	0.0363075	0.00806157	0.00715163	0.00788288
PTGR1	TVESLEETLK	0.0496488	0.0442368	0.0416873	0.0224334	0.0229202	0.0236727	0.170145	0.160854	0.165168	0.043194	0.043464	0.0515986	0.149067	0.150058	0.168427	0.0402931	0.0270432	0.0378625
SHMT2	LGAPALTSR	0.123569	0.134035	0.125614	0.10936	0.10741	0.103927	0.102593	0.112792	0.118461	0.0895348	0.100678	0.123091	0.082927	0.0787133	0.0810144	0.0809544	0.0678511	0.0802139
SHMT2	VLELVSITANK	0.69887	0.790544	0.699401	0.661503	0.662513	0.577065	0.627657	0.693778	0.708303	0.523383	0.6408	0.762283	0.493918	0.468635	0.477902	0.469544	0.403505	0.462455
SLC7A11	GGYLQGNVNGR	0.0585538	0.0559391	0.060819	0.00697448		0.00604837	0.157172	0.159356	0.16402	0.015965	0.0164531	0.0234816	0.0615298	0.0589729	0.0651373	0.00268033	0.00213476	0.00272949
SLC7A11	LPSLGNK	0.0243642	0.0291066	0.0320536	0.00223648	0.00271468	0.00281276	0.0884478	0.0937434	0.0926373	0.00992323	0.00928639	0.0106824	0.0299797	0.0269245	0.0292376
SOX2	APC[+57]QAGDLR	0.517127	0.580341	0.550069	0.348847	0.374524	0.335618				0.0031127	0.00301448	0.00363934	0.252287	0.223024	0.253103	0.265789	0.236281	0.258149
SOX2	LLSETEK	0.317795	0.354452	0.329817	0.198288	0.218043	0.199488							0.128366	0.110771	0.125172	0.142579	0.127095	0.137376
SQSTM1	DHRPPC[+57]AQEAPR	0.0100447	0.0105895	0.00914128	0.00521358	0.00570501	0.00488771	0.016074	0.0147706	0.0152689		0.00775158	0.00883991	0.00576848	0.00527541	0.00601946	0.00667947		0.00645896
SQSTM1	NYDIGAALDTIQYSK	0.155779	0.163647	0.155382	0.0870013	0.0892477	0.0820457	0.229553	0.244106	0.249429	0.11792	0.122386	0.14728	0.0894902	0.0858305	0.0911884	0.106232	0.0963732	0.105041
SRXN1	EDPDSVPPIDVLWIK													0.00894344	0.00873807	0.00960208
SRXN1	LVQSTLSDLR	0.00438292	0.00394797	0.00385325	0.00144766	0.00150021	0.00154654	0.00422772	0.00392666	0.00397993	0.00179629	0.00111083	0.0012064	0.0166674	0.0161409	0.0177867	0.00196038	0.0018223	0.00200549
SRXN1	YAAYQQLQR	0.00666917	0.00672482	0.00652123	0.00227524	0.00229045	0.0023402	0.00630084	0.0063689	0.00678232	0.00218948	0.00148913	0.00171324	0.0255639	0.0260733	0.0289634	0.00311894	0.00262997	0.00305402
TALDO1	LLGELLQDNAK	0.166344	0.1686	0.16111	0.101593	0.103349	0.100935	0.0641814	0.0604542	0.0637044	0.0312167	0.0325441	0.0350831	0.129802	0.130424	0.140084	0.0610593	0.0522704	0.0580381
TALDO1	MESALDQLK	0.292248	0.291713	0.285218	0.211095	0.211442	0.201538	0.111844	0.104417	0.112592	0.0544151	0.0620944	0.0682528	0.218747	0.215249	0.235987	0.119073	0.0979247	0.115447
TKT	AVELAANTK	1.17948	1.25771	1.19903	0.705222	0.716683	0.741679	0.497782	0.491488	0.496962	0.183356	0.177719	0.194767	1.87921	1.87526	1.93279	0.792706	0.616596	0.780314
TKT	DAIAQAVR	0.436303	0.361169	0.456922	0.253055	0.261297	0.296392	0.195211	0.193344		0.0579245	0.0714894	0.074627	0.840249	0.801409	0.8348	0.293465	0.249567	0.280696
TKT	LDNLVAILDINR	0.252419	0.266766	0.240224	0.167935	0.169281	0.136208	0.104979	0.106558	0.121491	0.0332512	0.0451709	0.0452286	0.471108	0.494469	0.459727	0.174386	0.144321	0.17428
TP53	ELNEALELK	0.00178535	0.00174667	0.00157795	0.00267627	0.00275041	0.00259198							0.00223887	0.00224592	0.00216444			0.00120825
TP53	VEYLDDR	0.00165669		0.00160441		0.00223097	0.00252025	0.00117346	0.00116401					0.00180401	0.00164353	0.00166415	0.00109843
TP73	SATWTYSPLLK	0.00217748	0.00242576	0.00239704	0.0028208	0.00325482	0.00296411	0.00209141	0.00227592	0.00236937	0.00278632	0.00291808	0.00321733	0.00276553	0.0024686	0.00295756	0.00441168	0.00365818	0.00465628
TP73	VSTPPPPGTAIR	0.00146653	0.0017058	0.00159518	0.00185013	0.00208795	0.00200007	0.00151878	0.00155239	0.00162688	0.00159396	0.00205642	0.00241851	0.00185022	0.0018034	0.00193376	0.00316844	0.00247994	0.0031244
TRIM16	EAELQC[+57]TQLDLER	0.00140912	0.00110823	0.00140377	0.000925358	0.000963096	0.00117802	0.00288503	0.00269543	0.00255294	0.00190155	0.00227582	0.00246101	0.00511797	0.00475627	0.00548302	0.00232752	0.00197895	0.00217686
TRIM16	EVLC[+57]DFC[+57]LDDTR	0.00135488	0.00115979	0.00130629	0.00101141	0.000948688	0.000938468	0.00244566	0.00249704	0.00232771	0.00161439	0.00218364	0.00208554	0.0046145	0.00445704	0.00495549	0.00285582	0.00249288	0.0026926
TXN	VGEFSGANK	2.88702	2.75339	2.68562	1.6541	1.63276	1.74043	4.90021	4.92297	4.94158	1.28629	1.85451	2.02823	8.82303	8.71325	8.98843	3.48866	3.22142	3.43301
TXNRD1	IGLETVGVK	0.0263165	0.0260567	0.0265068	0.00451428	0.00442829	0.00442321	0.0677849	0.0635514	0.0673211	0.0148145	0.0152261	0.0172023	0.016205	0.0165235	0.0185417	0.00611507	0.00504445	0.00579653
TXNRD1	VELTPVAIQAGR	0.0173079	0.016602	0.0161398	0.00293097	0.00324151	0.00321067	0.0439752	0.0392218	0.0359216	0.011011	0.00855396	0.00833837	0.00706436	0.00726754	0.00682075	0.00182294	0.00191451	0.00170692
UCHL1	FSAVALC[+57]K	0.000489851		0.000601497				0.149072	0.14111	0.14703	0.0525681	0.0619732	0.0722244	0.00115998	0.00116225	0.00119159	0.00215621	0.00176014	0.00204255
UGDH	LAANAFLAQR	0.0107178	0.0111628	0.010114	0.0127749	0.0132783	0.012166	0.011947	0.0112507	0.0119259	0.00178957	0.00215586	0.00236086	0.00946158	0.00930531	0.00989805	0.00995846	0.00812416	0.00984259
UGDH	VLIGGDETPEGQR	0.0676381	0.0677534	0.0655217	0.0790314	0.081132	0.0778719	0.0736733	0.0708103	0.0751168	0.0109898	0.013455	0.01478	0.0661578	0.0627286	0.06859	0.0635143	0.0553261	0.0634768
ZNF746	GQPLPTPPAPPDPFK	0.00134812	0.0014569	0.0014675	0.00107852	0.00104947	0.00095273	0.00157673	0.00150786	0.00170829		0.00126954	0.00149397	0.000640586	0.000515772	0.000619365	0.000802227	0.000695553	0.000717843
