# Supplementary material for: Targeted Proteomic Quantitation of NRF2 Signaling and Predictive Biomarkers in HNSCC
Source: Mol Cell Proteomics. 2023 Sep 15;22(11):100647. doi: 10.1016/j.mcpro.2023.100647 (PMC10587640; doi:10.1016/j.mcpro.2023.100647)
Supplement: Supplemental table 5 [file mmc6.xlsx]

## Sheet: FFPE_OSCC
nrf2_status	Mut	Mut	Mut	Mut	Mut	Mut	Mut	Mut	WT	WT	WT	WT	WT	WT	WT	WT	WT	WT	WT
run	Mut_1	Mut_10	Mut_2	Mut_3	Mut_4	Mut_5	Mut_8	Mut_9	WT_1	WT_10	WT_11	WT_13	WT_15	WT_19	WT_2	WT_4	WT_5	WT_8	WT_9
protein_name
ABCB6			-10.768	-10.1539			-10.575									-11.6948
ABHD4	-9.8447	-10.3413	-10.9669	-9.59816	-9.27461	-10.5388	-9.2211	-10.86	-10.5997	-10.4653	-10.5458	-9.12518	-10.1751	-10.3992	-10.2816	-10.2513		-9.87943	-10.052
ADD2	-9.03216	-9.57907	-7.92192	-10.1337	-9.75538		-7.86265	-9.37334				-8.37913						-10.5454
AKR1B1	-4.6494	-5.50396	-4.42964	-4.53077	-4.83348	-5.89822	-4.69765	-4.87255	-5.51732	-4.68091	-5.53254	-4.24456	-6.51356	-4.98591	-4.45685	-5.25981	-5.88785	-4.98025	-4.75034
AKR1B10	-4.59233	-3.0353	-3.80173	-1.75812	-4.64624	-5.95589	-2.04371	-6.77917	-7.76702	-4.93123	-3.38659	-5.45753	-5.47427	-5.71246	-10.4647	-5.49781	-6.96549	-6.40131	-8.52843
AKR1C2	-2.54388	-3.16899	-3.72683	-0.820992	-6.12084	-6.66749	-2.06312	-7.31018	-7.49009	-5.66242	-6.27107	-7.4934	-4.80237	-5.86392	-7.48149	-7.04516	-6.79539	-7.57621	-6.14718
AKR1C3							-2.78391				-7.05077		-5.95231			-6.7849
AKR1C[134]	-2.11819	-2.71847	-3.05604	0.0468064	-5.55782	-6.37821	-1.39643	-6.95507	-6.67616	-5.29377	-5.79138	-7.25469	-4.01383	-5.88494	-6.60952	-5.96414	-6.62781	-6.78317	-5.74732
ALDH3A1	-3.98049	-2.42173	-2.42704	-2.23691	-7.47082	-8.98167	-2.7138	-9.94121	-10.0679	-7.56185	-9.50753	-9.7433	-8.39968	-7.00111	-10.6406	-9.63097	-8.93585	-7.02499	-10.0223
ALDH3A2	-6.58185	-6.87679	-7.39895	-5.86449	-6.70979	-6.98435	-6.4635	-8.29747	-8.01436	-6.47981	-7.79138	-7.73407	-7.78976	-6.81292	-7.58115	-8.22307	-7.33068	-7.45413	-6.85415
BACH1						-9.62767	-10.1698				-7.68259		-7.66934			-9.03254
BAG2	-6.53101	-7.45573	-6.63271	-5.56253	-6.17182	-5.99272	-6.95614	-6.37238	-6.78784	-6.11628	-7.20637	-5.3804	-7.25859	-6.72809	-6.37435	-6.93235	-7.39146	-6.49519	-5.94956
BLVRB	-3.71075	-3.27429	-3.30334	-3.60607	-3.59123	-4.55127	-3.51817	-4.79648	-5.09389	-4.36983	-4.56976	-3.76661	-3.46562	-4.49705	-4.4547	-5.81347	-5.06778	-4.40823	-5.27283
CBR1	-3.52608	-1.26326	-2.4272	0.395624	-2.35486	-2.33914	-1.97748	-3.38683	-3.68173	-2.40683	-2.79494	-3.30907	-2.73054	-2.86081	-3.91561	-3.22046	-3.49434	-3.28941	-3.44797
CBR3	-6.30384	-4.59908	-5.64224	-3.65452	-4.92049	-6.03649	-5.84295	-6.62607	-6.80274	-5.80811	-4.72214	-6.40913	-5.30268	-5.50136	-7.31717	-6.7255	-6.3062	-6.26208	-6.61038
CCL5	-7.4926	-8.91512	-8.6543	-9.78477	-7.51755	-8.73557	-8.14625	-9.16788	-7.95985	-9.13633	-8.31273	-9.12518	-8.88475	-6.60399	-8.07528	-9.36067	-7.96121	-6.42535	-7.50319
CCND1		-11.0279	-11.6923	-11.2011	-10.8073	-10.256	-11.6652	-11.6839	-11.7425	-8.42236	-10.4947		-10.2688	-10.9677		-11.3699		-11.5073	-10.6851
CD273	-10.7583	-11.3598	-10.3465	-12.0347	-8.62533	-10.913	-11.5436	-11.7278	-10.5018	-11.358	-10.7545	-11.0128	-10.8443	-10.4908	-9.84304	-11.5942	-9.99113	-10.5105	-9.12615
CD274					-6.44058	-9.43058		-8.30043	-8.25066		-7.88348			-8.7223	-8.43092		-8.17651	-6.59048	-7.02423
CD279	-10.2384	-9.74294	-7.71095		-9.43587	-10.5461	-11.2596	-11.1141	-10.3651	-10.3321	-8.98974	-10.7343		-8.31105	-9.75857	-11.2246	-10.5002	-8.98886	-9.71256
CD4	-11.4189	-11.8858	-7.85017	-11.7033		-11.8679	-11.7395	-12.3078	-12.7998	-11.8001	-11.2961	-11.7498	-11.4791	-11.5109	-11.8552	-12.7284	-11.139	-11.9147	-11.8391
CD8A	-8.12014	-8.729	-6.21907	-9.2992	-7.43874	-8.56176	-9.28069	-8.99178	-8.29322	-8.58071	-7.20474	-8.44305	-8.3234	-6.72613	-7.70709	-8.90089	-8.37653	-6.86761	-7.03125
CDKN2A		-10.9257	-11.7435	-6.67239	-6.58636	-6.87939	-11.5631	-6.8042	-10.7426	-8.80558	-10.2592	-9.50243	-11.1588	-10.0613	-9.79611	-11.2541	-10.1129	-7.16296	-11.2249
CES1	-8.37928	-9.2122	-4.39606	-2.1609		-7.97806	-2.56059	-9.15105	-10.319	-8.43085	-8.58966	-6.36242	-9.98206	-9.92954	-8.73631	-8.5015	-9.02468	-8.71047	-9.44455
CUL3	-8.1489	-7.37687	-6.88042	-7.91978	-7.78587	-8.44895	-7.62852	-8.45051	-9.41955	-8.50635	-7.92206	-7.89972	-8.09514	-8.33624	-8.84818	-8.76274	-7.57414	-8.58646	-8.53083
CYP4F11	-9.61773	-9.524	-9.99909	-4.48772	-9.6061		-5.57821						-9.67558						-10.3241
DHFR	-10.9127	-8.94637	-8.60631	-10.407	-10.7598	-9.95059	-10.5631	-10.8534	-10.3241	-10.3702	-9.04044	-10.9165	-10.1474	-9.37622	-10.4847	-10.5413	-10.1049	-10.181	-10.5665
DNAJB4	-6.35059	-9.25237	-9.24382	-6.78839	-7.7414	-7.55084	-8.19459	-6.7113	-6.57004	-6.64543	-8.27502	-6.95526	-7.5859	-7.0231	-5.80369	-7.86958	-8.31298	-6.62197	-6.88147
EGFR	-10.2066	-8.15639	-9.43557	-7.26036	-7.81697	-7.95307	-5.40493	-7.59642	-8.55951	-7.7834	-8.80487	-8.72322	-7.31695	-8.0303	-9.93426	-5.76061	-6.71324	-7.98935	-8.34862
EPHX1	-6.18049	-6.07885	-5.88029	-4.81652	-6.53395	-6.86153	-4.83665	-7.09519	-8.11893	-6.63164	-7.15444	-6.34003	-7.73579	-6.29551	-6.45107	-7.68777	-7.14799	-6.92847	-7.09968
FECH	-10.1568	-9.88272	-9.58489	-9.26326	-9.12365	-10.9813	-9.03464	-9.90777	-10.8594	-10.0207	-10.8422	-9.5647	-10.2012	-9.53687	-9.88099	-10.602	-10.0567	-10.0855	-10.5197
FOXP3	-10.6957	-9.9628	-9.49812	-11.2598		-9.86458	-10.0683	-11.4977	-10.4154	-10.3797	-9.76084			-9.07823	-11.275	-11.2683	-9.686
G6PD	-5.06521	-5.2993	-4.8497	-4.50292	-5.64964	-6.05576	-4.97935	-6.45149	-7.18935	-6.87613	-6.2303	-6.52983	-6.71372	-6.297	-6.61659	-6.79275	-6.5498	-6.70268	-6.23469
GAPDH	-1.90738	-0.000400383	-1.41159	-1.29542	-1.79022	-1.91776	-2.12931	-1.49028	-1.84496	-1.34823	-1.49392	-2.02324	-1.08443	-1.61294	-1.48799	-1.56879	-2.02894	-2.05914	-1.9417
GCLC	-6.99784	-5.58033	-5.6881	-4.99353	-7.22159	-6.40084	-5.14764	-7.45096	-7.14546	-7.1205	-7.44902	-7.03429	-7.11491	-6.26709	-7.8539	-7.66093	-7.22655	-7.32398	-6.46349
GCLM	-7.42266	-5.88309	-6.39755	-5.0847	-7.48118	-7.70656	-5.57137	-7.60932	-7.98395	-7.12277	-7.81483	-6.98712	-8.34997	-6.94154	-7.13189	-5.92681	-7.16046	-7.20303	-6.93099
GPX4	-5.55744	-5.54738	-4.83893	-4.90686	-4.6812	-5.74552	-6.23545	-6.15426	-5.95503	-5.63553	-5.98912	-5.09618	-6.12811	-5.00244	-4.94366	-5.77524	-5.64352	-5.00671	-5.69331
GSR	-7.21265	-7.4596	-6.80652	-7.28044	-6.39593	-7.88047	-7.47254	-8.22632	-8.68597	-7.98837	-7.94892	-7.05835	-8.42832	-7.28728	-7.51285	-8.676	-7.02111	-7.60423	-7.46847
GSTA4	-10.3911	-6.73453	-10.2024	-6.77883	-9.80436	-10.1393	-6.58478	-10.6559	-9.95783	-6.87193	-8.48679	-9.95318	-8.47406	-9.05075	-10.8139	-9.72198		-10.2288	-10.9186
GSTM1			-10.2577				-9.78522						-12.1115
GSTM3	-5.55849	-4.06598	-4.67195	-1.74352	-5.32997	-7.34874	-2.0775	-5.89295	-7.80661	-6.81752	-9.23994	-6.97966	-7.05103	-6.48677	-6.64366	-6.42673	-7.63014	-7.1218	-7.59344
GSTM4	-8.30013	-7.10225	-6.19026	-4.12144	-8.35191	-10.4847	-5.04427	-10.41	-10.2838	-9.19054	-10.3814	-10.3911	-9.64787	-8.76311	-8.97162	-10.1488	-10.1591	-9.0651	-8.83271
GSTM[124]	-4.97963		-2.98262	-6.9917	-5.02267		-1.1894	-7.78528		-5.64652			-4.5596	-5.85541	-4.96832			-8.91804	-4.4739
HMOX1	-6.94635	-6.68267	-4.90713	-5.56709	-4.53027	-5.83808	-6.22842	-6.89226	-7.8419	-7.56683	-6.04033	-5.8679	-6.83874	-6.88999	-5.37289	-7.09962	-7.03133	-6.49971	-7.52472
HTATIP2	-7.92959	-6.99871	-7.5826	-4.83966	-7.03089	-6.09345	-6.64122	-7.89493	-6.56528	-6.4014	-7.04358	-7.05887	-5.9358	-6.85672	-7.51982	-7.86285	-7.41078	-6.99496	-7.15302
IDH1	-5.14439	-4.17937	-4.56	-4.47988	-4.7092	-5.22969	-4.60586	-5.39756	-6.09385	-5.90619	-5.14812	-4.96356	-4.55803	-4.88727	-5.3532	-6.06412	-5.43785	-5.47047	-5.12165
KEAP1	-9.60077	-8.5308	-9.75851	-7.4359	-9.14066	-9.33949	-6.97366	-9.01374	-9.84857	-9.28252	-9.21865	-9.17303	-9.20531	-8.52471	-10.2406	-9.99797	-9.10981	-9.94384	-8.8371
LDHA	-3.19858	-2.63345	-3.14556	-2.76394	-2.71572	-2.01227	-3.12852	-2.70264	-1.53298	-2.2677	-1.53069	-2.59045	-1.39988	-2.35434	-2.59016	-3.00438	-2.71062	-2.91369	-2.11356
MAFG	-9.48089	-8.04346	-8.84809	-7.60508	-8.6434	-8.7612	-8.78386	-9.54087	-8.67722	-8.75566	-9.32211	-8.5087	-8.77363	-9.21168	-8.22	-9.48029	-8.94857	-8.52943	-8.50925
MAP1B	-7.99813	-8.78401	-9.02556	-6.62691	-6.60332	-8.53875	-7.34234	-8.18921	-9.28573	-9.27067	-10.0075	-7.28305	-9.41085	-8.52114	-8.33068	-7.90541	-8.42134	-8.15236	-8.09945
MAP2	-7.41006	-9.1405	-7.06811	-5.41012	-8.4931	-6.88119	-8.39216	-8.64337	-6.40726	-8.61207	-7.89047	-8.70742	-6.39298	-7.83651	-9.22667	-5.02749	-7.52504	-7.92849
ME1	-5.01868	-5.11211	-4.60104	-3.54713	-4.32292	-4.8517	-3.42187	-6.14281	-6.23819	-5.22418	-5.40979	-4.87338	-7.60523	-5.26764	-5.68826	-6.34089	-5.70654	-5.85798	-5.86267
MGST1	-11.2013	-11.0011	-11.8736	-9.43971			-8.74586	-9.0584	-11.7176	-10.4234	-11.8337	-11.5171		-10.5879	-9.97154	-10.3123	-10.366	-9.59229
MYC	-10.8712	-11.6459	-11.7989	-11.0481	-9.99411	-11.6953	-11.1438	-11.6479	-11.1186	-10.9332	-10.9715	-10.3778	-11.0165	-10.9565	-10.7843	-11.2373	-9.83048	-10.5545	-10.6907
NAMPT	-5.80104	-3.60189	-3.59777	-1.83366	-6.01046	-5.51523	-4.58467	-5.01158	-5.56403	-6.01426	-4.21601	-5.97702	-4.18991	-4.72626	-4.48541	-5.87774	-4.93437	-5.77019	-4.64549
NDUFAF3	-6.94407	-6.09658	-6.42039	-5.70824	-6.18288	-7.25053	-6.29748	-7.39837	-7.03502	-6.43986	-6.91673	-6.5335	-6.49312	-6.71191	-6.83233	-7.44603	-7.51271	-6.52263	-7.4904
NDUFAF4	-7.78266	-7.3491	-7.53553	-6.17818	-7.46794	-8.44487	-6.72814	-8.32279	-7.86116	-7.38766	-8.14504	-7.09575	-7.87319	-7.51387	-7.50311	-8.91675	-8.1514	-7.89138	-7.62072
NFE2L2			-11.0881	-9.62482		-11.2907	-10.1085	-10.984	-10.823	-10.5439	-10.7071	-10.3265		-10.8012	-10.6178	-11.2495	-9.92066	-10.2203	-10.4567
NQO1	-5.03657	-4.44643	-5.14291	-3.83811	-5.07314	-5.29655	-3.61659	-6.50101	-6.97829	-7.03566	-7.12087	-7.15617	-6.48524	-7.35971	-7.38214	-5.73467	-7.2279	-7.31295	-6.90522
NR2F6		-8.00573	-9.97351	-7.77052	-7.74593	-9.22706	-8.30387	-9.0991	-10.1326	-9.6312	-9.06648	-8.73438		-8.69943	-10.1554	-9.26639		-9.28689	-9.92841
PGD	-3.30103	-2.36559	-2.60551	-0.628706	-3.00311	-3.83678	-2.47454	-3.90411	-5.16845	-3.83943	-3.17857	-3.42017	-4.08308	-3.16861	-3.05701	-4.00821	-3.03705	-3.58194	-2.57437
PIK3CA	-10.5215	-10.4629	-10.4083	-10.1538	-9.8405	-10.5168	-10.3003	-10.5349		-10.5551	-10.7012	-9.81181		-10.347	-10.8599	-10.5301	-9.63553	-10.3315	-10.341
PIR	-6.58144	-5.88404	-6.83326	-5.30232	-7.25081	-7.18346	-6.29824	-9.11078	-8.44766	-6.84344	-8.27193	-8.7737	-6.93235	-6.89265	-8.78527	-7.76987	-8.20499	-9.00282	-9.43207
PRDX1	-1.29049	0.06611	-0.338729	0.497487	-0.551406	-0.202324	0.293786	-1.2494	-0.620036	-0.922193	-0.702002	-0.748323	-0.0388472	-0.138306	-0.743637	-0.661084	-1.43591	-1.09005	-0.804106
PSAT1	-8.44043	-6.32806	-8.64871	-6.75931	-7.60403	-8.13399	-6.41966	-8.9737	-8.60854	-7.56491	-6.26289	-8.56106	-8.8765	-7.04066	-7.51619	-8.71252	-7.28776	-8.92213	-9.24912
PTGR1	-6.6643	-5.69908	-5.19713	-5.85596	-6.61373	-7.05726	-5.9344	-8.83724	-7.62242	-7.99928	-7.29795	-6.87409	-7.5343	-6.3285	-7.32316	-7.22147	-7.03346	-7.35505	-5.73179
SHMT2	-5.26528	-4.23127	-4.95668	-2.70596	-4.87985	-5.41892	-3.97678	-4.8591	-5.28442	-4.22787	-4.81338	-4.43369	-4.54794	-4.49532	-4.93278	-4.64877	-4.82171	-4.89819	-5.22042
SLC7A11				-9.30125	-9.05483												-9.28673	-10.1719
SOX2	-7.85209	-3.75906	-8.4506	-4.08447	-9.25248		-5.13952	-9.05081	-6.9748	-8.20314	-8.19381		-8.1156	-8.18002		-6.40698	-8.71803	-7.83094
SQSTM1	-5.10247	-5.24069	-4.89679	-5.01964	-5.14273	-4.80292	-5.99551	-5.9066	-5.85786	-5.22701	-5.76809	-5.29907	-4.97488	-4.80858	-5.05778	-5.50349	-5.4867	-5.03605	-4.9603
SRXN1	-6.11861	-6.09979	-6.81912	-5.12915	-6.85286	-8.16611	-4.34614	-8.30783	-7.33808	-7.16238	-7.52289	-7.28715	-6.81984	-7.21173	-7.52255	-8.32795	-8.12742	-7.52159	-7.29999
TALDO1	-3.9488	-2.68079	-2.22094	-1.18039	-3.3687	-3.58513	-2.69761	-4.19871	-3.90268	-3.52466	-3.64851	-3.29835	-3.5758	-3.43642	-3.31862	-4.27431	-3.57696	-3.81831	-3.1905
TKT	-2.95658	-1.7661	-2.08006	-0.955739	-0.788968	-3.28809	-1.87992	-3.45667	-4.09117	-3.25251	-2.19341	-3.01103	-3.35181	-2.5395	-3.11253	-4.08302	-2.93792	-3.33651	-3.01084
TP53						-9.60631	-9.32137	-8.72694	-8.99243					-9.23216	-10.0016	-8.2787	-9.76822	-8.98326
TP73	-10.9519	-9.89553	-12.1386	-11.149	-11.2596	-10.3963	-10.5103	-10.4487	-10.5285	-10.2408	-10.3978			-10.0282		-9.63406		-10.6786	-9.97343
TRIM16	-10.5055	-9.94258	-9.76729	-10.9825	-10.457	-9.76161	-10.3159	-10.5676	-10.4068	-10.2373	-8.42556	-9.98492	-8.38523	-9.09848		-11.3606	-9.33503	-9.08678	-8.82324
TXN	1.07418	2.34528	2.06017	1.85948	1.64151	2.34409	2.04496	0.491219	2.8864	1.88894	3.23054	1.5904	3.34806	1.913	1.52957	1.47866	1.84343	1.86451	1.81993
TXNRD1	-7.4719	-7.87	-6.92904	-5.34739	-7.50398	-8.37191	-6.32098	-8.42075	-8.91124	-8.26845	-8.05891	-7.44535	-8.43063	-7.32826	-7.77029	-8.47666	-7.58482	-8.19501	-7.69712
UCHL1	-5.10067	-4.91878	-7.82153	-1.60661	-3.96517	-5.45495	-6.52454	-3.3183	-6.11405	-5.92948	-7.94221	-4.23245	-5.91201	-5.55567	-3.86574	-4.35706	-6.47407	-4.77672	-2.63231
UGDH	-5.78969	-4.71033	-7.00343	-4.43286	-5.98395	-6.17789	-3.731	-5.57364	-6.74946	-7.41976	-6.64194	-5.45258	-6.81036	-6.87958	-7.07787	-5.95221	-6.85043	-6.35269	-4.88791
ZNF746				-10.8426			-11.6248

## Sheet: FFPE_HPV_OPSCC
hpv_status	HPVneg	HPVneg	HPVneg	HPVneg	HPVneg	HPVneg	HPVneg	HPVneg	HPVneg	HPVneg	HPVneg	HPVneg	HPVneg	HPVneg	HPVneg	HPVneg	HPVneg	HPVneg	HPVneg	HPVneg	HPVpos	HPVpos	HPVpos	HPVpos	HPVpos	HPVpos	HPVpos	HPVpos	HPVpos	HPVpos
run	MA4368	MA4369	MA4370	MA4371	MA4372	MA4373	MA4374	MA4375	MA4376	MA4377	MA4378	MA4379	MA4380	MA4381	MA4382	MA4383	MA4384	MA4385	MA4386	MA4387	MA4358	MA4359	MA4360	MA4361	MA4362	MA4363	MA4364	MA4365	MA4366	MA4367
protein_name
ABCB6						-13.6973		-13.2104		-13.2949	-13.8938			-13.2848		-14.5569	-13.6299	-13.2091									-12.8515	-13.4442		-13.4442
ABHD4	-10.1379	-9.80303	-10.2751	-9.79879	-10.0293	-10.2977	-10.4066	-10.0952	-10.6507	-10.3813	-9.97576	-10.4085	-10.3801	-8.53277	-9.64607	-9.67927	-10.2179	-10.1226	-9.39726	-10.3959	-10.3455		-10.4659	-10.7284	-10.931	-10.4013	-10.3741	-10.6787	-10.5621	-10.3277
ADD2		-8.63753	-9.20591	-7.37007	-8.66921	-7.56181	-7.59675	-6.81957	-8.8551	-8.00355	-7.25174	-8.19293	-8.63593	-8.55004	-7.30168	-9.35315	-7.40043	-7.85284	-7.17611	-8.93193	-10.2658	-9.46277	-8.83982	-9.21387	-9.41828	-8.45507	-9.24929	-8.59302	-9.88131	-9.35654
AKR1B1	-4.83868	-4.98935	-5.14252	-5.50956	-4.98738	-4.44842	-5.4103	-5.04186	-5.15234	-4.57382	-5.17847	-4.15592	-3.54554	-3.87575	-3.86809	-5.89552	-4.62596	-4.57696	-4.1818	-4.48824	-5.48756	-5.40111	-5.86034	-4.139	-5.55074	-5.80292	-5.08386	-5.27776	-5.3923	-6.90002
AKR1B10	-6.46307	-7.19806	-6.34957	-4.73186	-3.50109	-5.38903	-5.59429	-3.21808	-6.2341	-2.89805	-7.63322	-6.01816	-5.97276	-0.270538	-4.87003	-5.46898	-5.91631	-8.29779	-3.03091	-6.95061	-6.00219	-7.47237	-9.42061	-8.20664	-6.0764	-8.7684	-5.63513	-4.09248	-7.58286	-5.09593
AKR1C2	-6.29456	-6.89756	-5.92894	-4.03356	-3.69964	-5.17816	-6.6063	-2.67602	-7.2792	-3.10442	-5.98763	-6.03216	-6.2194	-1.16416	-4.6254	-5.94792	-5.99471	-7.42789	-3.83683	-7.36941	-5.53876	-8.21973	-7.69677	-6.5481	-4.58806	-6.97456	-5.19651	-4.48741	-6.79678	-6.49441
AKR1C3			-2.89014			-2.73899							-3.11412	-1.69237	-2.06803
AKR1C[134]	-5.37847	-5.80354	-5.03536	-2.16062	-2.88984	-4.48313	-5.57766	-1.61486	-5.72256	-2.5863	-4.60039	-5.2481	-5.18976	-0.0280517	-3.53116	-4.73055	-4.67241	-6.13159	-2.5983	-5.73015	-4.5275	-6.73868	-6.40596	-5.33939	-4.06269	-5.51071	-4.3958	-4.58702	-5.45729	-6.15657
ALDH3A1	-6.10318	-7.44959	-4.63382	-3.89481	-4.71675	-6.25456	-6.61281	-3.38363	-5.12834	-4.35301	-6.33946	-7.64106	-6.09196	-2.74526	-4.247	-5.18123	-5.34789	-9.12449	-3.54769	-5.0938	-3.35851	-5.70959	-5.95383	-4.07071	-8.08061	-5.50235	-5.6126	-5.24456	-4.42118	-4.38327
ALDH3A2	-7.23224	-7.16237	-6.91888	-6.79792	-7.95666	-6.78183	-7.38115	-6.26346	-7.70068	-6.37732	-7.54047	-7.86413	-6.7119	-6.23686	-6.69783	-7.9005	-6.80297	-7.9685	-6.8115	-7.72003	-6.80996	-7.00508	-6.47912	-6.22503	-6.89244	-7.03165	-5.81116	-7.13662	-5.83237	-5.50825
BACH1		-9.31492																							-8.94141			-9.04844
BAG2	-5.48672	-5.21796	-6.68561	-5.50983	-5.58032	-6.26212	-6.02813	-6.22678	-6.49598	-6.04882	-5.84643	-6.04812	-5.63276	-5.70838	-5.79112	-5.67437	-5.47733	-4.29589	-6.1784	-5.88872	-6.44914	-6.97038	-5.96034	-6.11293	-6.71892	-5.53003	-6.71721	-7.39073	-6.60775	-6.61954
BLVRB	-3.51444	-2.85856	-3.01706	-2.9699	-3.19641	-3.20398	-2.50197	-1.90282	-3.34609	-3.10976	-2.20356	-2.11292	-2.65108	-2.1816	-1.78183	-2.82823	-2.36494	-2.10666	-2.05684	-2.59033	-3.48227	-3.5874	-3.00421	-3.28686	-3.78639	-3.16149	-2.88621	-2.70326	-3.12191	-2.75425
CABYR														-9.32757
CBR1	-2.654	-2.65874	-2.67978	-1.87316	-1.22523	-2.76426	-3.07173	-0.997824	-3.09751	-1.69597	-1.83401	-2.98065	-2.67848	0.258417	-2.5997	-2.48723	-2.74293	-3.02714	-1.49646	-2.59255	-2.4428	-2.95278	-2.60321	-2.49692	-2.64195	-2.50922	-1.90872	-2.21423	-2.24002	-2.25171
CBR3	-6.04354	-5.6871	-5.09053	-5.36742	-5.61061	-6.13945	-6.78251	-4.8114	-6.49166	-6.09736	-4.86043	-6.26847	-5.33934	-2.46618	-5.67483	-5.71917	-5.83892	-6.63751	-4.44022	-5.24356	-5.07931	-5.48105	-5.41404	-6.05686	-5.93118	-5.49977	-4.99149	-5.73736	-4.8146	-4.46636
CCL5	-8.68668	-8.01066	-8.48888	-7.88512	-9.25424	-9.07064	-7.2587	-7.06496	-7.44329	-9.11403	-7.02668	-7.25793	-6.99452	-9.28844	-7.78543	-7.94179	-6.71563	-7.75032	-6.66031	-6.26177	-8.14619	-4.97931	-6.86355	-6.12567	-6.78472	-7.69999	-5.92927	-6.57125	-7.25196	-8.9456
CCND1	-10.7871	-10.8577			-9.54377	-10.8022	-11.0263		-10.486	-10.4577			-11.6392		-11.904	-10.7491	-11.272	-10.1275	-10.4342	-9.95486				-11.6028	-11.1432				-12.0513
CD273	-10.6942	-11.2221	-11.3436		-11.2226				-10.4648	-10.8963		-10.0356	-10.7083	-11.0481		-11.0985	-10.4238	-10.9767	-10.4482	-10.4683	-10.6925	-10.0863	-11.5281	-10.0986	-9.71039	-10.8386	-9.29242	-10.1148	-10.358	-12.0418
CD274													-8.16552									-7.91579			-6.81025		-7.16498	-7.94641
CD279	-11.2329	-10.7339	-10.9951	-10.609	-10.5099	-11.2322	-11.403	-11.1475	-9.5734	-11.4977	-10.9573	-10.1031	-10.6628	-10.9941	-10.9372	-11.1796	-9.37883	-11.2303	-10.222	-8.88483	-10.1527	-8.40244	-10.5124	-7.60601	-9.37137	-9.25106	-9.33287	-9.88664	-8.80716	-10.9611
CD4	-12.5248	-11.8239	-11.912	-11.633	-10.6025	-11.3697	-11.5662	-11.2915	-10.9326	-12.2779	-11.269	-11.5391	-11.7053	-12.2476	-11.5357	-12.2781	-10.7718	-11.1444	-10.8545	-10.6028	-11.5296	-10.2414	-11.7987	-9.70573	-10.8657	-10.3417	-10.8085	-10.5679	-10.6821	-11.7249
CD8A	-8.95294	-8.14565	-8.28318	-8.50669	-8.04013	-9.58121	-9.01543	-9.22328	-6.96242	-9.19071	-8.58425	-7.87332	-7.69494	-8.69775	-9.10868	-9.30412	-6.74087	-9.06021	-7.26098	-6.76197	-6.9657	-4.95688	-7.43749	-5.5001	-6.19227	-7.05133	-5.56289	-6.97515	-6.75435	-8.30726
CDKN2A	-6.99134	-9.51591	-10.8316	-10.7902	-10.1254	-10.5439	-10.1536	-9.62381	-10.3965	-10.4055	-10.4193	-10.4752	-10.0963	-9.84406	-9.28518	-9.90862	-9.74882	-10.392	-9.84913	-8.77924	-4.81884	-5.61821	-5.0038	-6.40633	-4.80137	-6.09332	-4.74059	-5.90652	-4.51052	-4.41972
CES1	-7.77872	-8.28581	-6.92502	-7.29105	-6.9942	-7.11344	-8.56134	-3.66991	-7.81039	-6.22461	-6.96618	-6.97361	-7.01627	-1.53691	-6.1917	-6.65637	-6.2907	-7.29875	-3.75201	-7.90801	-7.34054	-7.09704	-7.27973	-7.96546	-9.5447	-7.3521	-9.19397	-7.01497	-8.35075	-9.80041
CUL3	-7.4906	-7.13142	-7.47825	-7.55263	-7.41113	-7.38771	-7.56249	-7.33077	-7.55897	-7.76062	-7.57017	-7.96978	-7.60398	-7.07626	-7.87527	-7.72952	-7.16224	-7.2217	-7.74515	-7.35179	-7.82634	-7.25758	-7.31591	-6.67821	-7.458	-7.18488	-7.19165	-7.47876	-7.21233	-6.77247
CYP4F11	-11.3716	-11.3041	-9.46747	-8.61912	-8.47908		-10.4862	-8.55499		-6.57952				-4.76196	-8.0565	-9.24304			-7.87487	-11.5012								-11.144	-11.0182	-9.1839
DHFR	-9.74234	-10.8367	-10.4772	-10.6178	-10.8099	-10.2931	-10.7708	-9.02971	-10.4092	-10.2139	-10.8124	-10.5213	-10.7193	-10.5539		-10.8012	-10.8713	-9.25399	-10.5696	-9.54008	-9.12575	-9.17363	-9.04891	-8.21969	-9.40825	-9.58284	-8.85684	-8.78411	-8.40343	-8.11631
DNAJB4	-6.33791	-6.2929	-7.49969	-7.3766	-6.47229	-6.64578	-6.16528	-7.03253	-7.29367	-6.71342	-7.33893	-6.76099	-5.61084	-5.28215	-6.14224	-7.34268	-6.36229	-6.29346	-6.67667	-7.65165	-8.00508	-8.67625	-7.86031	-8.55328	-7.62158	-7.86786	-6.94396	-8.04728	-7.60709	-6.79797
E6																									-11.2847		-10.6473
E7																						-10.4055		-9.28906	-8.77304		-9.83092		-9.74144
EGFR	-7.43487	-8.53311	-8.59086	-8.03077	-6.98901	-7.4677	-6.39243	-8.44736	-9.11741	-4.49481	-8.63737	-9.68906	-9.82091	-8.80684	-9.65544	-8.46369	-9.08223	-7.82682	-9.13678	-9.42883	-7.95882	-9.46245	-7.70055	-8.61759	-8.26287	-8.92318	-7.83375	-8.11017	-8.76146	-6.60499
EPHX1	-6.49985	-6.02172	-6.33153	-6.22461	-6.24412	-6.56121	-6.15445	-5.19369	-7.15844	-5.37345	-6.01281	-6.83873	-6.18836	-4.0506	-5.71756	-6.90383	-5.89858	-6.23627	-5.61454	-6.51392	-6.71345	-6.43632	-6.31256	-6.25314	-6.9902	-6.45149	-5.6831	-6.00476	-5.85375	-4.78002
FECH	-9.81167	-8.95729	-9.49491	-9.41028	-10.0558	-9.35223	-10.195	-9.08105	-9.64437	-9.38157	-9.30524	-9.82937	-9.05397	-9.47027	-8.82525	-10.4503	-10.2261	-11.5241	-8.86779	-9.27255	-9.52479	-10.387	-9.75288	-9.03301	-9.96091	-10.0135	-9.34471	-9.32034	-9.31592	-9.01598
FOXP3		-10.2073	-10.4924	-10.0113					-10.0785			-10.3686					-10.203		-9.88697	-9.73623	-10.3759	-10.1009	-10.3202	-9.50151	-9.82635	-10.0086	-10.4721	-10.5756	-9.35557	-11.0421
G6PD	-5.53533	-6.11245	-6.23112	-5.38544	-4.92894	-5.94528	-5.95448	-5.38761	-6.20206	-4.3154	-6.56926	-6.1615	-6.63275	-3.82039	-5.85926	-5.79783	-6.09981	-5.33776	-4.83768	-5.93775	-6.34152	-6.11112	-6.32943	-5.7547	-6.3866	-6.23761	-5.86095	-5.23185	-5.95835	-6.03947
GAPDH	-1.16371	-1.74343	-1.40014	-1.71514	-1.72766	-0.977513	-1.69288	-1.64333	-1.64985	-1.12573	-1.58183	-0.753203	-0.092929	-0.270176	-1.07509	-0.88065	-0.919489	-0.961159	-0.930809	-0.830103	-1.57433	-1.52324	-1.5757	-0.592278	-1.65724	-1.90424	-1.26848	-1.81838	-1.52861	-0.967724
GCLC	-6.79824	-6.54497	-6.1645	-6.05379	-6.27913	-6.50778	-6.11114	-4.92828	-6.61434	-6.58636	-6.79907	-7.02154	-7.44578	-4.11808	-6.38258	-7.40187	-6.54595	-6.58506	-5.76437	-6.16208	-5.61053	-6.04568	-5.4294	-6.02978	-5.66856	-6.20329	-6.40555	-6.07537	-6.42847	-5.51542
GCLM	-7.2073	-7.05442	-7.56425	-6.71435	-6.83004	-7.12906	-7.1642	-5.81803	-7.37991	-6.20324	-6.95138	-6.2633	-6.54428	-3.87722	-6.50458	-6.76686	-7.00757	-6.36863	-6.34754	-7.15884	-6.51159	-6.65657	-6.13977	-7.04783	-7.13359	-6.88558	-5.54501	-7.04661	-7.05654	-5.60391
GPX4	-5.25604	-5.52194	-5.81001	-5.69071	-5.27849	-5.63028	-5.8393	-5.25042	-5.71368	-6.00198	-5.4683	-5.43958	-5.3408	-4.94863	-5.30181	-6.23368	-5.02159	-5.54832	-4.97252	-4.94805	-5.2672	-4.90022	-5.18542	-4.78147	-5.73517	-5.26429	-4.94728	-5.36683	-5.16853	-4.54327
GSR	-7.76808	-7.33999	-7.19416	-7.06199	-7.0775	-7.40627	-7.65191	-7.01116	-7.65692	-7.37885	-7.42754	-7.82316	-7.61477	-6.15638	-6.92241	-7.72232	-7.18425	-7.59538	-6.89434	-7.37638	-7.54709	-7.20901	-7.01985	-7.2235	-7.98214	-7.35973	-7.20639	-7.65831	-7.17756	-6.80724
GSTA4	-9.61422	-10.0332	-9.21957	-8.13985	-10.744	-8.64072	-9.80865	-7.21813	-9.63936	-9.03129	-9.96767	-8.89972	-9.6412	-8.96748		-9.05385	-8.94329	-9.88217	-8.94228	-9.31387	-8.22921	-10.029	-10.6758	-10.9131	-9.88684	-10.2542	-9.96876	-10.8462	-10.1179	-10.9422
GSTM1	-10.4227		-9.09349		-10.801	-8.43433	-7.78856	-6.61589									-9.58603		-7.67394		-9.89211			-9.40349						-9.50856
GSTM3	-5.49393	-4.98092	-5.12376	-4.1684	-5.18718	-3.92284	-5.80219	-2.6244	-5.76929	-3.30896	-5.26006	-6.13264	-5.3866	-0.395347	-4.49239	-5.38623	-5.85207	-4.10232	-3.82441	-6.67544	-4.83091	-7.41908	-6.9981	-6.27999	-5.88342	-6.39977	-4.48991	-5.33591	-7.6766	-4.98831
GSTM4	-8.97868	-9.0595	-7.53491	-7.33386	-9.75218	-7.62457	-9.52558	-5.05324	-9.09686	-6.56015	-9.92977	-9.08854	-8.50322	-5.18634	-7.50366	-9.72089	-8.39106	-7.95418	-6.06129	-7.79392	-8.40534	-9.43619	-7.55997	-6.94547	-9.04406	-9.51352	-8.28563	-7.71636	-9.2075	-7.94818
GSTM[124]	-7.37492	-9.43404	-3.84843	-7.37258	-4.95184	-3.30117	-3.75053	-1.3039	-7.12556	-7.64426	-8.01835		-8.81531	-6.96201	-6.19466	-8.75436	-4.06866	-7.84375	-2.33585	-8.28412	-7.38125	-10.0456	-9.47685	-7.10868		-10.288		-9.13785		-6.60886
HMOX1	-5.88386	-6.09602	-6.82747	-5.68255	-6.56946	-6.75081	-5.76813	-6.44294	-6.55153	-6.76161	-6.56766	-5.4715	-5.89379	-5.38274	-7.08854	-5.83806	-5.81348	-4.93299	-5.68582	-5.4956	-6.21918	-5.51388	-6.58532	-6.09116	-6.0402	-6.5385	-5.12485	-6.26255	-6.09852	-6.10279
HTATIP2	-6.72036	-7.34626	-7.1791	-6.11832	-6.20829	-8.11277	-7.21125	-6.69483	-7.84407	-6.50829	-7.17048	-6.35585	-7.64039	-5.21269	-7.29231	-6.94968	-7.25274	-7.6775	-6.80559	-7.26006	-7.10214	-6.75377	-7.36385	-7.26944	-7.0631	-7.41804	-6.62506	-7.02732	-7.11322	-7.67308
IDH1	-5.0515	-4.76662	-4.38233	-4.35218	-3.78324	-4.90997	-4.90338	-4.31428	-5.04043	-3.65708	-4.68053	-5.51452	-5.37812	-3.2592	-4.8675	-5.28372	-4.90342	-4.61727	-4.14404	-4.95418	-4.80875	-4.73934	-4.52103	-4.61253	-4.61335	-4.9702	-3.80618	-3.81437	-4.30139	-4.14013
KEAP1	-9.33711	-9.46415	-9.17558	-8.59546	-10.3068	-9.57052	-9.38938	-8.59542	-9.88522	-9.18378	-9.65068	-10.5328	-10.1059	-7.65405	-10.0801	-9.06938	-9.37944	-10.5432	-9.01986	-10.2586	-9.0964	-9.65836	-9.09643	-9.05361	-9.54309	-9.30755	-7.72891	-8.86576	-9.38756	-7.67405
LDHA	-1.90845	-2.77412	-2.88332	-2.83873	-2.76825	-2.95282	-2.42217	-3.18264	-3.17911	-2.07287	-3.10803	-2.23783	-2.15852	-2.29419	-1.8651	-2.02878	-2.74857	-3.03888	-2.71628	-2.94134	-3.13155	-3.11041	-2.90199	-2.33278	-2.78947	-3.42548	-2.11654	-2.6514	-2.54907	-2.32544
MAFG	-9.05217	-8.56555	-9.40202	-8.44423	-8.27232	-9.46566	-9.31789	-8.69946	-9.51995	-8.55258	-9.60081	-9.14516	-9.61054	-7.75519	-9.06578	-8.65769	-9.04542	-9.06704	-8.87768	-8.98963	-8.93108	-8.85015	-8.78154	-9.09424	-8.88918	-9.08988	-9.29775	-9.48824	-9.34974	-8.40015
MAP1B	-8.24851	-7.88293	-9.13648	-8.23066	-7.98784	-8.40662	-8.3611	-7.50993	-9.51548	-7.37182	-8.4863	-8.89343	-8.56081	-6.30287	-8.20331	-8.49645	-8.65115	-7.5353	-7.84011	-9.56314	-8.92212	-9.53694	-7.80593	-9.76845	-8.80757	-8.21468	-9.13057	-9.66009	-9.9718	-8.5037
MAP2	-7.00838	-6.9016	-7.92	-5.80203	-5.38784	-7.50969	-6.05715	-6.5009	-8.23661	-5.19298	-6.5397	-8.6662	-8.08466	-5.47316	-6.75001	-7.39526	-7.84504	-8.18795	-5.90929	-8.03061	-7.92819	-8.46148	-7.54096	-8.3855	-7.18907	-7.46154	-8.49245	-8.32458	-9.20172	-7.2732
ME1	-5.56084	-5.49559	-5.38475	-4.89092	-5.4682	-5.12624	-6.06196	-4.47721	-5.85682	-4.67955	-5.25819	-5.17194	-4.99369	-2.963	-4.96086	-5.86885	-5.08544	-5.02632	-4.41635	-5.46347	-4.9445	-6.19617	-6.50789	-6.31789	-5.57122	-6.50802	-4.73599	-5.13299	-5.50221	-6.52027
MGST1																-10.1856														-8.62568
MYC	-11.0215	-10.7692	-11.0524	-10.6263	-10.9533	-10.5069	-10.7199	-10.6612	-11.1485	-11.0404	-10.6743	-10.833	-10.9354	-10.6022	-10.0741	-10.8222	-10.8336	-10.7357	-10.6164	-11.1233	-11.4505	-11.5458	-11.329	-11.558	-11.2016	-11.2129	-11.2535	-11.2799	-11.4744	-10.9215
NAMPT	-5.3728	-5.00755	-5.18521	-5.20461	-4.25018	-4.93798	-4.24396	-3.9869	-5.25983	-4.41601	-5.72623	-4.62098	-4.64341	-1.08203	-4.13357	-4.6545	-5.01331	-4.17491	-4.582	-5.24848	-5.81878	-5.38678	-5.31661	-4.71599	-5.6525	-5.7417	-5.53492	-5.13722	-4.85755	-4.39925
NDUFAF3	-6.00474	-6.30649	-6.3011	-5.40265	-5.7396	-5.99671	-6.82791	-5.38505	-6.47195	-6.57848	-5.84314	-5.76428	-5.33948	-4.64965	-5.45238	-6.16817	-5.61845	-6.01015	-5.53042	-5.60065	-6.78924	-6.35893	-6.58682	-6.25193	-6.26286	-6.47412	-5.7764	-6.18548	-5.59859	-6.31114
NDUFAF4	-7.38248	-7.18005	-7.31604	-6.48938	-7.29703	-6.88556	-7.68597	-6.54553	-7.54457	-7.71751	-7.08583	-7.20535	-6.36075	-5.85255	-6.02026	-7.5623	-6.36307	-7.06245	-6.49314	-6.86414	-7.71045	-7.18747	-7.81603	-7.32316	-7.0824	-7.60267	-7.14755	-7.30566	-6.6353	-7.15941
NFE2L2	-10.6844		-10.4029	-10.2159	-10.2911		-10.188	-9.70179		-10.3066			-10.352	-8.66624	-9.61519	-10.3043	-10.6245	-10.181		-10.8263	-11.1453				-10.7752			-10.3678	-10.9698	-10.8629
NQO1	-6.32787	-7.03192	-5.55327	-6.14864	-7.49845	-8.59002	-5.40633	-5.0538	-6.73947	-3.15471	-6.62091	-6.12284	-6.28514	-2.73074	-5.83598	-5.15682	-6.00253	-6.41651	-4.64122	-7.0152	-8.44248	-7.82317	-6.93451	-7.29604	-8.24743	-9.60712	-6.3394	-6.24516	-8.60547	-4.63045
NR2F6	-9.91678	-9.62546	-10.2562	-9.91264	-9.69757	-10.6427	-10.9802	-10.3602	-11.3552	-8.41952	-10.6959		-10.8445	-9.41182	-11.0273	-9.82918	-10.5258	-10.4594	-10.4237	-10.8894	-10.3966	-10.9536	-9.40726	-10.0901	-9.84063	-10.1187	-8.71916	-10.1777	-9.16907	-8.81448
PGD	-3.57005	-3.45854	-3.6065	-3.58371	-2.75664	-3.6901	-3.70102	-3.38281	-3.55024	-2.39963	-3.95425	-3.67627	-3.70502	-1.42527	-3.17197	-3.53693	-3.38951	-3.32942	-2.79315	-3.3903	-2.96244	-3.4586	-3.34144	-2.7646	-2.92786	-3.65732	-1.99235	-1.96947	-2.48547	-2.27837
PIK3CA	-10.7506	-10.6016	-11.0074	-10.6122	-10.5731	-10.2873	-10.4853	-10.1142	-10.142	-10.7267	-10.5871	-10.4626	-10.7818	-10.2622	-10.0039	-11.0301	-10.7544	-10.2877	-10.2234	-10.588	-10.5208	-10.8097	-10.6116	-10.4951	-10.4804	-10.2684	-9.59044	-10.2177	-10.9501	-10.3402
PIR	-6.72519	-6.58966	-6.06957	-5.46342	-5.69855	-6.618	-6.87208	-5.71728	-7.20798	-5.62608	-6.51351	-7.31246	-7.27633	-5.08302	-6.58667	-5.80647	-7.28178	-6.66736	-5.80647	-6.67641	-5.38623	-6.24654	-5.62667	-5.34643	-6.05517	-6.13453	-5.84467	-6.52631	-5.69011	-5.0933
PRDX1	0.0055258	-0.679972	-0.242686	0.0276539	0.373049	-0.712632	-0.697945	0.000937364	-0.239017	-0.275484	-0.501322	-0.178697	-0.265376	1.0486	-0.404969	-0.0988093	-0.224825	-0.358255	0.0673937	0.0798973	0.0932471	-0.0844848	-0.496986	0.114073	-0.0323482	-0.571477	0.321684	0.236769	0.191985	0.152228
PSAT1	-7.38268	-8.22689	-7.65677	-6.77574	-8.00385	-6.93408	-6.87795	-6.93053	-7.86406	-6.9114	-7.12262	-8.02752	-8.18171	-5.04531	-7.97592	-6.7689	-7.94924	-7.92224	-7.64155	-7.4138	-6.69725	-7.99862	-6.66036	-7.81928	-6.66338	-7.35992	-5.7179	-7.06194	-6.39185	-6.2438
PTGR1	-5.18124	-5.15068	-4.49013	-4.35492	-3.19162	-5.09	-6.33528	-4.43743	-6.14393	-4.10578	-5.51179	-5.85709	-4.98634	-0.764768	-4.08299	-5.27548	-5.33865	-5.21895	-6.14085	-5.84935	-4.42149	-5.01349	-5.20782	-4.48786	-5.27368	-4.68887	-4.62695	-4.2288	-6.38156	-4.12298
SHMT2	-3.79164	-4.71254	-4.20188	-4.55582	-4.17726	-4.75422	-4.03245	-4.37418	-4.76825	-3.1956	-4.03275	-4.71893	-4.75684	-3.13368	-4.75454	-3.79449	-4.18747	-3.02922	-4.10849	-4.22769	-4.15438	-4.68139	-3.71084	-3.90283	-3.97898	-4.00448	-4.71916	-4.37235	-3.72058	-2.77659
SLC7A11				-9.87704	-10.106					-9.82987	-10.018						-9.88465		-9.38
SOX2	-6.31823	-6.39557	-6.73028	-4.40735	-8.17454	-6.4535	-6.8432	-4.59963	-6.81916	-5.30461	-6.75057	-7.46121	-7.46281	-3.36222	-5.85223	-5.80589	-6.66414	-7.50359	-4.39946	-6.12876	-4.02833	-5.78915	-5.3539	-5.16551	-3.68527	-6.24368	-4.34231	-6.0166	-4.65071	-4.42834
SQSTM1	-4.84616	-4.93768	-5.29822		-2.6062		-5.36362		-5.09407	-2.73519			-4.94538	-2.40516		-5.44599	-4.57534	-4.43381	-5.00889	-4.6316	-4.7196	-4.68825	-4.51281	-4.8629	-4.88724	-4.84127	-4.29139	-4.88379	-4.40715	-3.71802
SRXN1	-7.04395	-7.64208	-6.89209	-5.96406	-6.78298	-7.2532	-6.79731	-5.66427	-8.11336	-6.30394	-6.67165	-7.38752	-6.77556	-2.64481	-6.78829	-6.60977	-6.74058	-6.93642	-5.42523	-6.78914	-6.90763	-7.44891	-7.83905	-7.89582	-6.68361	-8.09183	-6.99649	-7.68906	-7.16591	-7.18028
TALDO1	-3.24364	-3.27106	-3.17207	-3.16752	-2.9122	-3.47532	-3.49493	-2.89457	-3.3823	-2.72792	-3.32647	-2.84456	-3.36965	-1.14283	-2.86456	-2.84868	-3.12724	-3.19338	-2.59117	-2.60718	-3.45763	-2.45641	-3.05839	-2.27385	-2.92355	-3.00202	-3.06293	-3.00686	-3.26734	-3.08316
TKT	-2.52465	-2.55564	-2.47921	-2.27917	-1.71736	-2.41274	-2.7867	-1.87832	-2.68975	-1.73185	-2.84621	-2.90913	-3.13614	-0.812137	-2.51406	-2.59784	-2.59491	-2.53499	-2.36882	-2.48294	-2.60132	-2.13981	-2.65869	-1.99654	-2.04905	-2.59342	-1.27856	-1.28538	-2.18406	-2.77264
TP53	-9.4535	-8.6101		-9.32784	-7.44565	-9.06337	-8.49763		-10.0301		-9.22972			-8.87007					-9.93731	-9.30323	-9.88965			-10.1754			-10.3598			-10.1443
TP63																-11.0024														-11.9715
TP73	-9.05383	-9.78722	-10.4017	-11.0424	-11.393	-9.40747	-10.3908	-11.1444	-10.9641	-10.263	-10.4257	-10.9972				-10.1136	-11.0633	-10.6189	-11.6336	-10.0802	-10.3945	-8.82378	-8.09097	-9.10402	-9.76202	-9.14505	-10.4065	-10.0629	-9.18299	-7.83908
TRIM16	-9.63345	-9.8227	-9.50485	-9.60102	-9.22392	-9.66014	-8.37851	-10.1521	-10.3731	-8.10737		-9.70296	-10.0509	-10.3718		-9.10015	-9.83223		-9.80459	-10.0916	-8.64729	-10.33	-9.8939	-9.95207	-9.20468	-9.86049	-9.19863	-9.46317	-9.64283	-8.51861
TXN	1.59771	1.34945	2.38456	2.02601	2.46067	1.20877	1.04564	1.76395	1.58088	2.19103	1.76491	2.46202	2.051	3.38761	1.65628	2.36802	1.73084	1.62066	2.20959	2.18475	2.71086	1.6386	1.7807	1.74515	1.68663	1.16382	2.13225	1.51718	1.87838	2.08508
TXNRD1	-8.16478	-7.79309	-7.78442	-6.92722	-7.00476	-7.90953	-7.87361	-6.50608	-7.76815	-6.13586	-8.13281	-8.2747	-7.87484	-4.77214	-7.07024	-8.13332	-7.57258	-7.26582	-6.66844	-7.57602	-7.56993	-7.41573	-8.41561	-7.0331	-7.66868	-7.6762	-7.21879	-7.71652	-7.50604	-7.6652
UCHL1	-4.25565	-3.32761	-4.17004	-2.53445	-3.42533	-3.23837	-3.46309	-2.35372	-4.63483	-1.44763	-3.83459	-4.3833	-3.5017	-4.56481	-3.8944	-3.9514	-3.96238	-1.68643	-4.35845	-4.35725	-3.54498	-5.42453	-3.06068	-5.08607	-2.97398	-4.30597	-3.87243	-5.85843	-4.93118	-6.24992
UGDH	-6.53853	-5.74853	-6.98683	-6.35192	-7.15775	-7.21635	-6.6205	-6.45867	-7.89387	-6.02563	-7.37701	-7.83357	-7.11361	-4.17384	-7.2032	-6.94856	-6.74788	-5.85801	-6.70888	-7.06468	-5.59085	-7.82338	-6.30377	-7.00654	-6.77758	-6.70017	-5.19046	-5.69488	-6.34838	-6.0375
ZNF746							-11.1575							-11.1823										-11.2076

## Sheet: CELL_LINES
cell_line	293T	293T	A549	A549	Calu-3	Calu-3	HCC827	HCC827	HCC95	HCC95	HeLa	HeLa	HeLa	KYSE-180	KYSE-180	KYSE-180	KYSE-30	KYSE-30	KYSE-30	KYSE-70	KYSE-70	LUDLU-1	LUDLU-1	NCI-H1299	NCI-H1299	NCI-H1623	NCI-H1623	NCI-H1703	NCI-H1703	NCI-H1703	NCI-H1792	NCI-H2126	NCI-H2126	NCI-H2228	NCI-H2228	NCI-H460	NCI-H460	NCI-H596	NCI-H596	OE21	OE21	OE21	PC-9	PC-9	SKMES-1	SKMES-1
rep	1	2	1	2	1	2	1	2	1	2	1	2	3	1	2	3	1	2	3	1	2	1	2	1	2	1	2	1	2	3	1	1	2	1	2	1	2	1	2	1	2	3	1	2	1	2
protein_name
ABCB6			9.40722e-05	8.31912e-05			4.16129e-05				7.7526e-05	9.438e-05	8.26629e-05	0.000143863	0.000162263	0.000146701				9.17924e-05	0.000179519	0.00024427	0.00025715			0.000251109	0.00026908									0.000181378	0.000249185	6.21556e-05	0.000114755	0.000187207	0.000112602	0.000156136			7.92927e-05	8.51444e-05
ABHD4	0.000579523	0.000660921	0.00163684	0.00136392	0.000448971	0.000490139		0.000926355	0.000734111		0.000881036	0.000967589	0.00108977	0.00243733	0.00256346	0.00237983	0.000732125	0.000826725	0.000590712	0.00111575	0.0010079	0.00211025	0.0019767		0.000383214	0.0020392	0.00204568		0.000273812		0.00246318	0.000430881	0.000443305	0.00185346	0.00187133	0.00182106	0.00160371		0.000755513	0.00126692	0.00121501	0.00106044	0.00111198	0.00122794	0.00108405	0.0012291
ADD2	0.0096376	0.0114448	0.00855137	0.0076235			0.00132215	0.00145264	0.00831999	0.0135698				0.00800158	0.00817165	0.00805534				0.0182091	0.0200442	0.0137223	0.012456	0.00253044	0.00268837	0.0235397	0.0228908	0.0101606	0.00979883	0.00928781	0.00322681	0.0109273	0.0121486	0.00227582	0.00221112	0.00915775	0.00835205			0.00292321	0.00303254	0.00255509			0.00621044	0.00636134
AKR1B1	0.13638	0.161243	0.332944	0.297419	0.0836249	0.096304	0.0548908	0.0579217	0.0761967	0.135951	0.147103	0.170481	0.160885	0.0298646	0.0354028	0.034784				0.0562846	0.0446404	0.181114	0.159784	0.0136376	0.0146793	0.158421	0.163451	0.0449928	0.0378716	0.0381007	0.206269	0.0511095	0.055731	0.193567	0.179699	0.063819	0.0565217	0.153624	0.179384	0.0427296	0.0447133	0.0416095	0.153434	0.156866	0.0644876	0.0611659
AKR1B10			0.769638	0.680221	0.00415994	0.0048481	0.00726361	0.00740089	0.211023	0.408398	0.000987886	0.00108163	0.00110033	0.190239	0.223313	0.204187	0.000333345	0.000317477	0.000325495	0.486853	0.297417	0.607965	0.534177			0.791498	0.739337	0.000367584	0.000395798	0.000333224	0.249808	0.000431817		0.278686	0.271437	0.747597	0.66399	0.169583	0.18035	0.0661901	0.0678933	0.0551949	0.164663	0.169792	0.00853585	0.00900858
AKR1C2	0.000183027	0.000206294	0.244192	0.298788	0.0051586	0.00552393	0.00106803	0.00117446	0.219333	0.443338	0.0881623	0.0789873	0.0830836	0.152902	0.159187	0.172413	0.000219673	0.000217189	0.000237706	0.207572	0.132395	0.162319	0.184978	0.000197143	0.000225005	0.31372	0.309528	0.000244625	0.000300486	0.000270173	0.119359	0.000225805	0.000232345	0.0444492	0.0257647	0.175633	0.154542	0.225938	0.216674	0.0826125	0.10706	0.0760405	0.198591	0.0982573	0.146657	0.148209
AKR1C3										0.504176												0.480184	0.424971			0.805351	0.838408				0.207135			0.881623	0.937529	0.361813		0.296575					0.536235	0.55357
AKR1C[134]			0.291814	0.289439	0.0250424	0.0315983	0.00493874	0.00542095	0.52028	0.803862	0.163872	0.172055	0.172067	0.467294	0.590857	0.55552	0.000160511		0.000246807	0.405276	0.315738	0.508181	0.454582			0.611997	0.594535		0.000404488		0.487418	0.000356035		0.629446	0.650312	0.398437	0.364219	0.348519	0.413435	0.223518	0.220792	0.174637	0.514778	0.560351	0.562798	0.539089
ALDH3A1			0.324555	0.306445	0.000683054	0.000792746	0.000513578	0.000771819	0.287551	0.619156	0.0343154	0.036906	0.0375279	0.174514	0.201885	0.206967	0.00056071	0.000534777	0.000575701	0.533283	0.330489	0.146672	0.13265			0.00328342	0.00283353	0.000339297	0.000365578		0.041221			0.279986	0.23378	0.131925	0.117204	0.219388	0.242742	0.134696	0.138808	0.118497	0.158175	0.173147	0.0419634	0.0442663
ALDH3A2	0.0109934	0.0145064	0.0444667	0.0362584	0.00588889	0.00563289	0.00824049	0.0104772	0.0260121	0.0629791	0.0296858	0.034139	0.0338529	0.0388563	0.0450795	0.0379257	0.0650264	0.0673749	0.0504892	0.199662	0.230476	0.0221575	0.01927	0.0127466	0.0144795	0.0566867	0.0486976	0.0599046	0.0572477	0.0523756	0.0110111	0.0115545	0.0128643	0.0288464	0.0324562	0.0231	0.0185552	0.0474649	0.0565634	0.0491625	0.0420328	0.0437495	0.0337938	0.0347038	0.0215883	0.0224087
BACH1	0.00228089	0.00417341	0.00106724	0.00109845	0.00160689	0.00209943	0.00282414	0.00349892	0.00333472		0.0014382	0.00138616	0.00153468	0.00407299	0.00459519	0.0037078	0.00134115	0.00149994	0.00114016	0.00226143	0.00217311	0.00177808	0.00164179	0.002751	0.00275199	0.00161816	0.00168499	0.00119096	0.00107201	0.00114341		0.00247119	0.00261513	0.00357031	0.00317858	0.00164413	0.00129975	0.00168111	0.00212088	0.00319857	0.00267107	0.00252157	0.00208776	0.00242698	0.00333879	0.00306154
BAG2	0.0193071	0.0241254	0.0254059	0.0235626	0.0201397	0.0223055	0.02453	0.0267307	0.0186499	0.0348921	0.0481766	0.0520376	0.0527786	0.0132472	0.0145127	0.0135817	0.0277192	0.0289814	0.0242075	0.0213748	0.0228014	0.0685692	0.0657039	0.0405027	0.0437921	0.0308782	0.0279662	0.0452103	0.0426009	0.0433886	0.0439782	0.0527644	0.0572842	0.0436713	0.0428442	0.042738	0.0391367	0.0199518	0.0223585	0.0297902	0.0269266	0.0257841	0.0403675	0.0432709	0.0606289	0.0615438
BLVRB	0.0389425	0.0409918	0.313986	0.239799	0.102744	0.123931	0.048171	0.057294	0.0448543	0.0967504	0.0613755	0.0638333	0.063447	0.0799397	0.0916956	0.0926031	0.0274316	0.0309312	0.0254852	0.0979977	0.0757553	0.0881666	0.0790844	0.109491	0.131068	0.397067	0.365573	0.0837681	0.0825872	0.081295	0.115283	0.0821712	0.0964636	0.455885	0.49287	0.0854174	0.0819432	0.191897	0.250686	0.045496	0.0505104	0.0387578	0.107215	0.119885	0.15008	0.152517
CABYR	0.000987425	0.000999769	0.00109116	0.000831297	0.000972323	0.000944634	0.000863238	0.00164074	0.00146918	0.0027754	0.00094863	0.00118383	0.00111749	0.00132405	0.00121673	0.00107518	0.00119167	0.00125876	0.00102854	0.00102683	0.000958721	0.00124417	0.00125144	0.00110506	0.00104127	0.00217689	0.00199949	0.00133749	0.00124189	0.00133314	0.00123077	0.00107951	0.00133874	0.00145472	0.00100413	0.00118253	0.00101943	0.0014768	0.00125506	0.0015631	0.00148828	0.00129676	0.00106262	0.00146673	0.00137843	0.00162079
CBR1	0.0663094	0.082713	0.0858686	0.0761986	0.0509232	0.0538842	0.0333737	0.0375844	0.0712385	0.147907	0.0826143	0.0877051	0.0885556	0.0768112	0.0812351	0.0803329	0.0231609	0.0227953	0.0209821			0.0748641	0.0672565	0.0410947	0.0432709	0.0863955	0.0884816	0.0563404	0.0523929	0.0525232	0.0676473	0.0372184	0.0405932	0.213199	0.211847	0.0585642	0.0540724	0.123263	0.127551	0.0364668	0.0383617	0.028419	0.0312485	0.033105	0.102539	0.105276
CBR3	0.0044816	0.00507451	0.00919352	0.00809231	0.00248223	0.00269668	0.00295384	0.00291678	0.00819459	0.0160118	0.00727805	0.00810677	0.0079191	0.00368042	0.00415035	0.0040569	0.00399881	0.00367125	0.00358316	0.0137664	0.00969339	0.030132	0.025806	0.0105369	0.0112548	0.0334571	0.03273				0.0213455	0.00546938	0.00582528	0.0284672	0.0250723	0.0157571	0.0141731	0.0341136	0.0348772	0.00330707	0.00353916	0.00301412	0.00971132	0.0099312	0.0241933	0.0243375
CCL5											0.000536068		0.000560769									0.00246465	0.00220939															0.00131949	0.00136146	0.0266559	0.0229387	0.0178271
CCND1			0.00187107	0.00154571	0.00253272	0.00267331	0.00264058	0.00307079	0.00329184	0.00598062	0.00212793	0.00223338	0.00227379	0.00149576	0.00168027	0.00151586	0.00145297	0.00161096	0.00157023	0.00109083	0.000867919	0.00145951	0.00133408	0.00228418	0.00237366	0.00246272	0.00216134	0.000373787	0.000418589	0.000418063	0.00355809	0.00990213	0.0106665	0.000706449	0.000711022	0.00127658	0.00117498	0.00144526	0.00164034	0.00249739	0.00241949	0.00275409	0.00212611	0.00247247	0.00455343	0.00465231
CD273												0.000198599					0.000423018	0.000489442	0.000330275			0.000344124													0.00017566								0.000444123	0.000434771	0.00178207	0.00187111
CD274																	0.0126674	0.0134261	0.00962198			0.00314586												0.00469265	0.00438123	0.00534923	0.00492994						0.00378867	0.00345923	0.0249862	0.0310953
CDKN2A	0.124956	0.150449	0.000351703		0.00505069	0.0053551	0.0205915	0.0166061			0.216024	0.232243	0.218043	0.000468147	0.000430947	0.000387296	0.000448051	0.000410738	0.000321466	0.000349239		0.000362315	0.000297134	0.00046883	0.0004771	0.000531785	0.000511443	0.0537758	0.0419528	0.0423446	0.0506924	0.000508541	0.000468527			0.000281842	0.000281371	0.083374	0.0796732	0.000500742	0.000445968	0.000452741	0.0274477	0.026589	0.000524728	0.000511929
CES1			0.00396789	0.00327261		0.000505394		0.000699878	0.00376239	0.00650458	0.000529422	0.000572469	0.000809809	0.0232046	0.0251692	0.0216084	0.000554158	0.000586188	0.000574595	0.28856	0.264249	0.571123	0.533653		0.000543085	0.475513	0.44081	0.000637773	0.000566721	0.000613574	0.0017584	0.000506637	0.000525409	0.000653278	0.000548772	0.000619579	0.000641624		0.000598556	0.0291987	0.0269771	0.0243414	0.0089606	0.00784092
CUL3	0.0205889	0.0258969	0.014512	0.0139194	0.0130823	0.0144073	0.0192209	0.0210574	0.0123479	0.027204	0.0134621	0.0142476	0.0147919	0.013433	0.0145539	0.0138685	0.0134568	0.0142447	0.0130378	0.0105578	0.0103863	0.0128363	0.011158	0.0202429	0.0218253	0.0226636	0.0200231	0.0244167	0.0215811	0.0216384	0.0119748	0.0308715	0.0347195	0.0202677	0.0205463	0.0172786	0.0152271	0.00923247	0.0100455	0.0107524	0.00944492	0.0100255	0.0191334	0.0221801	0.0231239	0.0228091
CYP4F11			0.00633172	0.00635615					0.0477664	0.0926659				0.021862	0.0266637	0.023481	0.00435001	0.00454086	0.00400447	0.0219789	0.0199995	0.0248772	0.0219129			0.0250013	0.0224568	0.00261184	0.00257184	0.00237633				0.0271176	0.0251966	0.0203196	0.0192905	0.00450418	0.00549344	0.0253156	0.0222607	0.0226094	0.02013	0.016888	0.0231387	0.0247316
DHFR	0.0331652	0.0380318	0.0165525	0.0145259	0.0218714	0.0239488	0.0189644	0.0213802	0.0173405	0.0352901	0.0288566	0.0309719	0.0319071	0.00856269	0.00991082	0.00989973	0.00464623	0.00462004	0.00452282	0.00972411	0.00946712	0.00360209	0.00314316	0.0159583	0.0167053	0.00465464	0.00423599	0.0192962	0.0173965	0.0171333	0.00778484	0.0138014	0.0152825	0.026333	0.0241562	0.0167503	0.0146041	0.00420832	0.00453637	0.00562291	0.00625066	0.00493334	0.00718841	0.00666224	0.00835713	0.00837436
DNAJB4	0.0045825	0.00336345	0.0093761	0.00604529	0.00340816	0.00389231	0.00848932	0.0099814	0.00592158	0.0176106	0.0299852	0.0318664	0.0315824	0.0187591	0.0204895	0.0199449	0.0136783	0.0133172	0.013899	0.0081279	0.00733676	0.0146303	0.0122298	0.00942388	0.010829	0.0363499	0.0351944	0.0109739	0.0105765	0.0106089	0.0109748	0.0154941	0.0176823	0.0120559	0.011811	0.0195871	0.0179815	0.0112729	0.0135023	0.0278663	0.0270323	0.0253659	0.00764358	0.00998788	0.0354948	0.0349645
EGFR	0.000703635	0.000839051	0.00745426	0.00747799	0.00259544	0.00273422	0.0229819	0.0200962	0.0355467	0.0627123	0.00761146	0.0079672	0.00791037	0.0389862	0.0432986	0.0388221	0.170062	0.194909	0.141627	0.0158269	0.0203741	0.0778362	0.0680925	0.00555556	0.00544259	0.0102074	0.00888895	0.0126148	0.0131091	0.0115805	0.00697264	0.00281972	0.0025877	0.00209682	0.001074	0.00415277	0.00384388	0.028596	0.0258319	0.302622	0.254763	0.255655	0.0184752	0.0192436	0.0193998	0.0208928
EPHX1	0.00704139	0.00688507	0.00579767	0.0129111	0.00659679	0.0073115	0.00456227	0.00510784	0.0146445	0.0272892	0.0176041	0.0197582	0.018427	0.0165452	0.018791	0.0178196	0.00545029	0.00595025	0.00448301	0.048567	0.0431571	0.0812577	0.0705264	0.00116532	0.00118129	0.0677676	0.0602263	0.0166628	0.0164391	0.0153028	0.00830015	0.00190016	0.00173236	0.180429	0.191549	0.0508494	0.04466	0.0621164	0.0730871	0.0173577	0.0139404	0.0164312	0.031203	0.0284127	0.0216966	0.0227034
FECH	0.000512199	0.0005893	0.000762232	0.000677985	0.000434273	0.000472851	0.00034749	0.000461297	0.000666618	0.00121291	0.000489436	0.000553255	0.000564281	0.00135674	0.00136802	0.00131579	0.000729831	0.000718597	0.000527773	0.000722509	0.000832207	0.00190318	0.00172746	0.000572848	0.000673905	0.00425934	0.00410301	0.00221782	0.00204179	0.00188123	0.00136487	0.000663189	0.000707012	0.000528002	0.00051128	0.000800306	0.0007567	0.000298667	0.000294677	0.00133225	0.00114181	0.00109104	0.000843475	0.000910053	0.000939933	0.00096752
G6PD	0.035702	0.041167	0.772517	0.679652	0.0939904	0.109228	0.0634964	0.0678414	0.193464	0.446891	0.216873	0.221889	0.214099	0.103625	0.135671	0.130839	0.0448705	0.0507375	0.0447766	0.177941	0.13012	0.357771	0.343707	0.0231129	0.0236411	0.395717	0.317643	0.0709684	0.0661594	0.0625265	0.421303	0.0208632	0.0200096	0.662305	0.676878	0.407142	0.343524	0.336194	0.398716	0.163661	0.138068	0.124754	0.294717	0.350514	1.51544	1.54212
GAPDH	1.30001	1.5932	2.42403	2.20864	1.64681	1.69546	3.19954	3.24888	2.66972	1.40445	1.94129	2.00018	1.98352	1.86933	2.05573	2.06579	0.983738	0.985359	1.03276	1.61156	1.33049	1.47705	1.30802	2.86843	2.98874	5.32657	5.07798	3.58062	3.31272	3.24423	2.79159	3.14761	3.37513	2.94236	3.02861	1.94492	1.83636	0.578786	2.37472	1.1905	1.22997	1.03251	1.84595	1.88634	2.02672	2.09025
GCLC	0.00734376	0.00691882	0.0408314	0.0335529	0.00621282	0.00644741	0.00654124	0.00768807	0.0407281	0.0872094	0.00768489	0.00863619	0.00866995	0.0532453	0.0615274	0.0615441	0.00233508	0.00230032	0.00225011	0.0843156	0.0592511	0.0384447	0.0328828	0.00559222	0.0055813	0.0290735	0.0280256	0.00698428	0.00676002	0.00673015	0.0314586	0.00698758	0.00773549	0.098721	0.0894946	0.0128009	0.0113735	0.0321023	0.0356163	0.00654535	0.0064283	0.00571442	0.0100828	0.0086917	0.055594	0.0554788
GCLM	0.0252363	0.0279756	0.068762	0.0571139	0.0223651	0.0238611	0.0352028	0.0381894	0.08215	0.160619	0.0498859	0.0563034	0.0578025	0.0216678	0.0225552	0.0230706	0.0167183	0.0171318	0.0162179	0.033643	0.0268168	0.0724392	0.0640896	0.0199057	0.0202314	0.148052	0.143767	0.0278096	0.0283311	0.0284708	0.0743738	0.0334195	0.0347751	0.0858418	0.0806812	0.0586366	0.0529985	0.0282768	0.0304421	0.0197617	0.021594	0.0181096	0.0641997	0.0674901	0.101784	0.104089
GPX4	0.0168306	0.0208113	0.00701134	0.00611749	0.0362085	0.0393974	0.0288886	0.0318369	0.0266171	0.0399085	0.0334541	0.0360343	0.0345722	0.0244084	0.0284677	0.0328698	0.00713114	0.00772915	0.00659155	0.0145463	0.0120674	0.00639347	0.00586093	0.0155374	0.0178066	0.0198759	0.0182566	0.0156819	0.0141659	0.014238	0.0225184	0.0297728	0.0322423	0.0299117	0.0298535	0.00316247	0.00343988	0.0636372	0.0604502	0.015972	0.0157297	0.0126669	0.0124947	0.00772412	0.0417755	0.0443957
GSR	0.0267178	0.0297598	0.113671	0.100983	0.039724	0.0435628	0.0426286	0.0480339	0.0479387	0.0944261	0.060963	0.0656761	0.0660384	0.0694358	0.074509	0.0726364	0.0254976	0.0253781	0.0225992	0.141311	0.120026	0.065272	0.057379	0.0222138	0.0234258	0.140438	0.139559	0.0416213	0.038599	0.0395071	0.0825473	0.0360091	0.0392597	0.121819	0.119491	0.0856499	0.0766283	0.0545134	0.0568869	0.0267843	0.026437	0.0222858	0.0450413	0.0428103	0.0831707	0.08558
GSTA4			0.00021673											0.00111786	0.0010985	0.00108134																						0.000221244
GSTM1					0.00228498	0.00259121					0.0101214	0.0140434	0.0120217																							0.0122004	0.0106898								0.0168019	0.0196936
GSTM3	0.0327826	0.0525362	0.00547244	0.00512346	0.0407486	0.0429823	0.0103848	0.0136352	0.0401096		0.108806	0.115568	0.115038	0.0596208	0.0662995	0.0620653	0.00064538	0.000636633	0.000699007	0.0634663	0.0575313	0.0310237		0.0017935	0.00246485		0.0483467	0.0526862	0.0496064	0.0481977	0.0863765	0.00920235	0.0116985	0.0107484	0.00991512	0.0396447	0.0389183	0.0404181	0.0466513	0.0489307	0.0493199	0.0414879	0.0177289		0.0903025	0.08949
GSTM4		0.00104385	0.000858447	0.000830499	0.000856806	0.000943554		0.000583865	0.00147427	0.00325397	0.00866618	0.0102456	0.00935963	0.00350262	0.00373688	0.00400325						0.00201231	0.00182556					0.00274732	0.00237926	0.00245226	0.00672489	0.00139188	0.00149424	0.00190365	0.00195541	0.00529497	0.00461101	0.0013429	0.00132865	0.00275922	0.00315762	0.00269098	0.00193725	0.00230055	0.00969625	0.011553
GSTM[124]					0.0164168	0.0190115					0.110937	0.115521	0.123647																							0.0714039	0.0685253								0.117672	0.122245
HMOX1	0.00652559	0.00891382	0.0332121	0.0280701	0.00109171	0.00123044	0.002164	0.00260561	0.0019521		0.0118949	0.0133551	0.012425	0.00364324	0.00394901	0.00354383	0.00408858	0.00538946	0.00346321	0.0094072	0.00743292	0.0462118	0.0415246	0.00343287	0.00406097	0.0785581	0.0710979	0.122183	0.104187	0.0944092	0.0691838	0.00619387	0.00696661	0.00355125	0.00336365	0.0307147	0.0283381	0.00162475	0.00107341	0.00672673	0.00656652	0.00576432	0.00497989	0.00565471	0.0761865	0.0781757
HTATIP2	0.00464781	0.00642603	0.0319126	0.0307147	0.0302404	0.0346625	0.00851263	0.00944631	0.0236834	0.0479155	0.026615	0.0283198	0.0291311	0.0248386	0.0271293	0.025669	0.0289677	0.0316824	0.0252036	0.0364387	0.0373622	0.0440049	0.0406724	0.00646609	0.00763791	0.128721	0.122694	0.0107725	0.0108771	0.0100574	0.0351689	0.00222172	0.00230748	0.0384862	0.0389908	0.036714	0.0326528	0.0174474	0.0198666	0.0372583	0.0304873	0.0325279	0.0413478	0.0467855	0.0516501	0.056189
IDH1	0.0415012	0.0470767	0.0666381	0.0620247	0.0722134	0.0782158	0.0581628	0.0616175	0.0459962	0.0810873	0.0645664	0.0661948	0.066583	0.0618157	0.0669081	0.0664649	0.0122245	0.012124	0.0121841	0.0638071	0.0546963	0.0866879	0.0773919	0.0182799	0.0205025	0.259288	0.258193	0.0399817	0.036342	0.0382753	0.0789601	0.035164	0.0391005	0.155566	0.158233	0.103888	0.0974714	0.0959415	0.105175	0.0414444	0.0413744	0.0342578	0.0304591	0.0319573	0.0561149	0.0557277
KEAP1	0.00399564	0.00478839	0.00202511	0.00162467	0.00250146	0.00270733	0.00366172	0.00416274	0.00399272	0.00724813	0.00140932	0.00151823	0.00156584	0.013366	0.0152209	0.0149001	0.00450974	0.0048292	0.00431215	0.00877472	0.00887023	0.00093949	0.000952186	0.00484432	0.00497029	0.00358382	0.00343273	0.00127616	0.00118544	0.00119889	0.00937793	0.00255644	0.00273925	0.00798477	0.00675057	0.00351348	0.00312933	0.00502001	0.00536743	0.00446229	0.00394067	0.00422176	0.00766358	0.00811834	0.00353937	0.00353138
LDHA	0.546576	0.554981	0.665039	0.537348	0.796954	0.855963	0.758256	0.833776	0.235663	0.463887	0.633611	0.626121	0.64449	0.307896	0.342517	0.333254	0.254897	0.252033	0.248731	0.488445	0.453518	0.17714	0.155595	0.225034	0.24323	0.297491	0.281176	0.221645	0.212437	0.213267	0.693419	0.281068	0.30408	0.819961	0.80773	0.273203	0.23901	0.634459	0.680216	0.148379	0.14891	0.126	0.466288	0.524085	0.591362	0.598386
MAFG	0.00130277	0.00191804	0.00315628	0.00223486	0.000783759	0.00129776	0.00105124	0.00110169	0.00343267	0.00910188	0.00266258	0.00289794	0.00283016	0.00844952	0.00868871	0.00803837	0.00527773	0.00493613	0.00411804	0.0031953	0.0046643	0.00799825	0.00675833	0.0024192	0.00291997	0.00509074	0.00342061	0.00349369	0.00293041	0.00316692	0.00147394	0.00295741	0.00348319	0.00242256	0.00252673	0.00484217	0.00491161	0.0013004	0.00160522	0.00536493	0.00601379	0.00524747	0.0032598	0.00518657	0.00572055	0.00623865
MAP1B	0.0123428	0.0158995	0.0409445	0.0372993	0.0195661	0.0213123	0.0028951	0.00330312	0.0113723	0.0268162	0.0293446	0.0313998	0.0339008	0.0103311	0.0117948	0.010908	0.000919324	0.000952586	0.000894571	0.00488114	0.00404346	0.016954	0.016427	0.00917715	0.0100361	0.0146131	0.013639	0.0296957	0.0273049	0.0278659	0.0618641	0.00801176	0.00894173	0.145017	0.144923	0.0366246	0.0326824	0.0290137	0.0316513	0.00484818	0.00475642	0.00456479	0.0282511	0.0290935	0.0568824	0.0586582
MAP2	0.00041075		0.000757175	0.000709994	0.00352843	0.00402489	0.00104464	0.00126147	0.000551692		0.00475846	0.00530401	0.00483978	0.00382342	0.00387301	0.00386453	0.00139419	0.00138943	0.00130648	0.00812838	0.0072196	0.0073966	0.00709703	0.00120595	0.00133148	0.0353558	0.0340112	0.0173614	0.0193622	0.020384	0.00720329	0.000664178	0.000871892	0.0234573	0.0223547	0.0102663	0.00917443	0.000678336	0.000690165	0.0139111	0.0131998	0.0143181	0.00297928	0.00308343	0.00805341	0.0075728
ME1	0.0228952	0.0290613	0.0880049	0.0816115	0.0300905	0.0331383	0.0256912	0.0274343	0.143708	0.24679	0.054146	0.0568588	0.0587483	0.0645409	0.0805527	0.0703899	0.0145365	0.0145212	0.0140181	0.0835741	0.0674831	0.0819448	0.0728809	0.0179427	0.0188292	0.12756	0.122511				0.169745	0.00869718	0.00900762	0.222852	0.225019	0.122296	0.114503	0.0317681	0.0347771	0.0383819	0.0391793	0.0330138	0.0749528	0.0807335	0.115899	0.119212
MGST1	0.0027253	0.00179511	0.0894936	0.051163	0.113566	0.135011	0.102609	0.118814	0.00162792	0.00256348	0.0917444	0.0998713	0.103743	0.0527561	0.0612584	0.0535494	0.271206	0.32122	0.246656	0.0183977	0.0244771	0.248447	0.201151	0.00939612	0.0121768	0.425371	0.391682				0.114906	0.00130938	0.001727	0.412752	0.481571	0.124895	0.121432	0.0831758	0.113065	0.148354	0.118368	0.139345	0.193315		0.162514	0.163588
MYC	0.00140079	0.00149437	0.00123047	0.000944775	0.00114579	0.00118459	0.00121989	0.00159274	0.00164206	0.00361228	0.00194671	0.0021946	0.00214696	0.00177759	0.00183	0.00169204	0.00160301	0.00157755	0.00134912	0.00168087	0.00188614	0.00215254	0.00197318	0.00149832	0.00162275	0.0012096	0.00117123	0.0015057	0.00139151	0.00137317	0.00251601	0.00151586	0.00168215	0.0010591		0.00346833	0.00315045	0.00119127	0.00114138	0.00232741	0.00204354	0.00211425	0.00133319	0.00138891	0.00130545	0.00136345
NAMPT	0.0523885	0.061941	0.0914884	0.0779702	0.116577	0.12968	0.136373	0.145927	0.110307	0.145936	0.0585058	0.0657837	0.064085	0.0573593	0.0600144	0.0598983	0.0140221	0.014308	0.0139233	0.0570111	0.0455416	0.491449	0.444964	0.0421175	0.0443543	0.55301	0.555717	0.120414	0.102532	0.104529	0.208046	0.0625257	0.0654439	0.829236	0.811325	0.387489	0.338178	0.130579	0.134317	0.0791515	0.0798034	0.0670983	0.0872722	0.0938991	0.10232	0.108236
NDUFAF3	0.0299796	0.0390634	0.0157084	0.0150036	0.0201973	0.0243871	0.0202725	0.022873	0.018646	0.0364657	0.0122573	0.0129229	0.0131593	0.0184327	0.0222636	0.0195229	0.024973	0.0297705	0.0189539	0.0285381	0.0368081	0.0319937	0.029135	0.0319395	0.0360777	0.0221573	0.0209421	0.0251881	0.0220802	0.0209679	0.021638	0.0325862	0.034425	0.0181444	0.0163241	0.0372942	0.0342631	0.0122636	0.0149158	0.0276394	0.0236341	0.0187448	0.0173372	0.0141036	0.0189893	0.0210516
NDUFAF4	0.0304298	0.0424632	0.0193867	0.0174315	0.018362	0.0225335	0.020341	0.023162	0.0203459	0.0457861	0.0160018	0.0171499	0.0139085	0.0270834	0.0285756	0.0295211	0.0383188	0.0435536	0.030238	0.0226948	0.0301797	0.0321471	0.029936	0.035086	0.0431086	0.019265	0.0173757	0.0416337	0.0392167	0.0315946	0.0224534	0.0363505	0.038968	0.01867	0.0180522	0.0376848	0.0360633	0.0123029	0.0136614	0.0306648	0.0305587	0.0260387	0.0196869	0.0193692	0.0271208	0.0315745
NFE2L2	0.000338247	0.000344865	0.000779706	0.000721415	0.000364276	0.000357309	0.000350926	0.000551525	0.00101049	0.00183294	0.000622461	0.000611079	0.000662131	0.00134834	0.0014046	0.00114711	0.00036284	0.00044129	0.000314889	0.00131715	0.00148273	0.00184755	0.00183821	0.000363973	0.000369184	0.00181846	0.001661	0.000636783	0.000590164	0.000610723	0.000763284	0.000382068	0.000457733	0.000721683	0.000398133	0.00159611	0.00150503	0.000673702	0.000538296	0.00138553	0.00121241	0.00112731	0.00117813	0.00136852	0.00116542	0.0012481
NQO1	0.00321106	0.0047648	0.664162	0.518597	0.0305585	0.0372263	0.0586392	0.0658487	0.168406	0.334673	0.226445	0.237728	0.240211	0.0839012	0.0932075	0.0920013	0.00690402	0.00736813	0.00592271	0.278871	0.179017	0.159671	0.145457	0.0696486	0.0696253	0.570095	0.579054	0.391013	0.367241	0.384351	0.540742	0.0439607	0.0493444	1.73708	2.12239	0.416945	0.395084	0.00485566	0.00520171	0.0833131	0.0868849	0.0742814	0.113744	0.112581	0.203239	0.209375
NR2F6	0.00187369	0.00255081	0.00208478	0.00183546	0.00115183	0.00118902	0.00271302	0.00302788	0.00277582	0.00640446	0.0019487	0.00209279	0.00211475	0.00621166	0.00670027	0.00579456	0.00354991	0.00408133	0.00292662	0.00156274	0.00200251	0.00289909	0.00265478	0.00178397	0.0018505	0.00520409	0.00485436	0.00281159	0.00269031	0.00254278	0.000999222	0.00207196	0.0019838	0.00232636	0.00213745	0.00271044	0.00232255	0.00147876	0.00151708	0.00169387	0.00156014	0.00148094	0.00339971	0.00359002	0.000898777	0.000794873
PGD	0.204333	0.209439	0.905524		0.190682	0.211477	0.103984	0.113395	0.405312	0.762817	0.213898	0.265892	0.229433	0.227761	0.263203	0.242904	0.0669891	0.0655876	0.0661441	0.616054	0.437802	0.204779	0.169286	0.146104	0.145514	0.79645	0.786036	0.134497	0.150285	0.15133	0.366006	0.115338	0.121606	0.623272		0.385562	0.351898	0.530681	0.587192	0.203629	0.20407	0.165666	0.170915	0.188506	0.351416	0.351485
PIK3CA	0.000841269	0.000883508	0.00118682	0.000916301	0.00206148	0.00210824	0.00153916	0.00208214	0.00209866	0.00434796	0.00128244	0.0013981	0.00139267	0.00267689	0.00305203	0.00298995	0.00114745	0.00115977	0.0011343	0.00327481	0.00271194	0.00107853	0.000991512	0.00142331	0.0016059	0.00138564	0.00123422	0.00115665	0.00115239	0.00112035	0.00159699	0.0015085	0.0015802	0.0028466	0.00236741	0.000881499	0.000838686	0.00199148	0.00195164	0.00125923	0.00120829	0.00113766	0.00138027	0.00161915	0.00173255	0.00173838
PIR	0.00560876	0.00702877	0.0247366	0.0193804	0.00799969	0.0102614	0.00199729	0.00239364	0.00396014	0.014808	0.0368025	0.0411848	0.039767	0.0193049	0.0238069	0.023135	0.00457855	0.00436639	0.00441597	0.0244901	0.021691	0.00461048	0.0042722	0.004787	0.00569534	0.0136112	0.0134957	0.0380281	0.0374298	0.0338403	0.0365733	0.00499746	0.00612403	0.00335055	0.0091792	0.0201462	0.0194557	0.00827917	0.0107885	0.00610537	0.00567605	0.00512114	0.0184414	0.0263005	0.0168311	0.0165793
PRDX1	0.788343	0.9232	0.938492	0.869731	0.926844	0.955298	0.856676	0.814348	1.03841	1.66824	1.19886	1.23727	1.23183	0.868867	1.0171	0.999142	0.333998	0.319735	0.348881	1.26077	1.00985	0.420172	0.344835	0.586999	0.618055	2.16347	2.07693	0.64788	0.616483	0.61803	1.61217	0.709814	0.742567	1.05457	1.00198	1.12043	1.00944	0.929135	0.957202	0.403363	0.400264	0.368382	0.564129	0.457942	0.896309	0.908812
PSAT1	0.249977	0.265099	0.125578	0.106619	0.0543993	0.0568666	0.108979	0.119693	0.114387	0.235296	0.110833	0.116588	0.118316	0.0324591	0.0381896	0.0388411	0.0243323	0.0238312	0.0249575	0.136288	0.111158	0.0278658	0.0237669	0.115643	0.11875	0.0546463	0.0529363	0.165713	0.151306	0.151755	0.0567798	0.114925	0.119818	0.0973763	0.0938729	0.125867	0.111974	0.0357278	0.0365783	0.0343548	0.0342684	0.0285163	0.0468214	0.0444278	0.0178173	0.0174554
PTGR1			0.0553607	0.049552	0.00569068	0.00620613	0.00315755	0.00348607	0.0266213	0.0570818	0.0274463	0.0288801	0.0308848	0.0433999	0.0540521	0.0486993	0.000770956	0.000801568	0.000766711			0.0588549	0.0536191	0.0109851	0.012139	0.0626526	0.0615964	0.00806648	0.00743431	0.00771467	0.0546078	0.00525922	0.00574255	0.253236	0.227164	0.0533586	0.045497	0.0449298	0.0522266	0.0137659	0.0141232	0.0111237	0.0380407		0.121116	0.125836
SHMT2	0.180917	0.257803	0.0956823	0.0995131	0.194503	0.219982	0.229492	0.241576	0.284867	0.511502	0.0972976	0.0985101	0.0960048	0.135178	0.147624	0.129512	0.38536	0.400654	0.29667	0.269813	0.342687	0.418339	0.386451	0.134376	0.147424	0.144557	0.134009	0.0992878	0.0895524	0.0872534	0.0605111	0.134305	0.139885	0.130271	0.132265	0.271204	0.251276	0.0826066	0.099861	0.427853	0.399062	0.341281	0.199069	0.203229	0.123033	0.131303
SLC7A11	0.00339676	0.00255808	0.0154761	0.00605444	0.00235248	0.000819102	0.00160748	0.00160748	0.00909467	0.0170462	0.0292837	0.0325826	0.0324526	0.0427761	0.0533729	0.0472516	0.00599954	0.00692855	0.00488101	0.0090275	0.0159991	0.0310434	0.0272375	0.00146211	0.00176123	0.044931	0.015893	0.0051273	0.00536285	0.00456951	0.00931713	0.00253475	0.00264454	0.00800441	0.00584793	0.0205357	0.0206986	0.00285307	0.00338527	0.0364007	0.0243612	0.0360597	0.0189418	0.0242174	0.041459	0.0408483
SOX2	0.00958422	0.010608	0.0107794	0.0103186					0.0207944	0.0745266				0.230132	0.247276	0.22749	0.0125592	0.0129257	0.0106182	0.125748	0.11209	0.0132061	0.0143677			0.0111711	0.0103305	0.0391538	0.0318001	0.0414969										0.0453427	0.040779	0.0366252
SQSTM1	0.00789919	0.0118282	0.0742347	0.0558847	0.036137	0.0384104	0.0220689	0.0228365	0.1268	0.235149	0.109872	0.122839	0.117284	0.0296429	0.0320927	0.0292157	0.0388259	0.050012	0.035768	0.0558074	0.056354	0.0656001	0.0491671	0.0573716	0.0624027	0.269732	0.0527984	0.0961998	0.0730207	0.0662834	0.0400161	0.0170473	0.0182004	0.367022	0.369054	0.105382	0.0997704	0.168412	0.197102	0.0439088	0.0341064	0.0325786	0.12786	0.141767	0.130809	0.142378
SRXN1	0.0025097	0.00278615	0.0141562	0.0115027	0.00185577	0.00185845	0.00195171	0.00216626	0.00864976	0.0168234	0.0054469	0.0050664	0.00538089	0.00873451	0.0100826	0.0103065	0.00508388	0.00250021	0.00259217	0.0201987	0.0154054	0.0404758	0.0375094	0.00256044	0.00266344	0.0307446	0.0284648	0.00234521	0.00224008	0.00222756	0.0148649	0.00248463	0.0025777	0.00892936	0.0107966	0.0545477	0.0494312	0.00818028	0.00937207	0.00794741	0.00884716	0.00768738	0.0106278	0.00925723	0.0197159	0.0196068
TALDO1	0.105248	0.123905	0.15934	0.109804	0.168568	0.19306	0.0681825	0.0766225	0.211821	0.409845	0.101208	0.107373	0.110836	0.103582	0.122832	0.122173	0.0456375	0.0434844	0.0493305	0.120755	0.101348	0.17491	0.159713	0.0582394	0.0604641	0.209236	0.213068	0.0587821	0.0550335	0.0560425	0.247729	0.058831	0.0653731	0.334041	0.297013	0.198918	0.193638	0.149465	0.170128	0.0794761	0.077762	0.0732239	0.0789673	0.0935798	0.354667	0.346828
TKT	0.46124	0.548074	1.59599	1.29441	0.600123	0.743075	0.379862	0.356791	0.662908	1.22302	1.94395	1.91446	1.95258	0.511198	0.580127	0.607815	0.213427	0.227221	0.192162	1.4717	1.08971	0.731469	0.681756	0.226884	0.232255	1.95316	1.76194	0.449003	0.419045	0.418252	0.800853	0.249333	0.266506	1.17779	1.18375	1.32936	1.21533	0.836408	0.979919	0.44112	0.380337	0.396482	0.630883	0.618618	0.756784	0.684314
TP53	0.106182	0.125761	0.00292601	0.00252485	0.0156617	0.0161293	0.00858602	0.00954194	0.00511308	0.0114455				0.0429525	0.0497127	0.0445499	0.00505919	0.00493596	0.00420933	0.0274719	0.0285447	0.0434088	0.0399037			0.0115279	0.0117494							0.00405479		0.00297661	0.00262547	0.0111627	0.0116071				0.105552	0.0961752
TP73	0.00150867	0.0017505							0.00215942	0.00519406				0.00638399	0.00676268	0.00669069	0.00102063	0.00108669	0.000969704	0.0135123	0.0146307					0.000503179	0.000529528					0.000458748	0.000494763					0.00516571	0.00557191	0.000786857	0.000706322	0.000753682	0.000569094	0.000670645	0.000424654	0.000448338
TRIM16			0.0214382	0.0146956	0.00789445	0.00800036	0.00116632	0.00134272	0.00693809	0.0141731	0.0158071	0.0168103	0.0170731	0.00422886	0.00493129	0.00476964	0.00794957	0.00817878	0.00860549	0.0040077	0.00309906	0.00674615	0.00592416	0.000933349	0.000967603	0.0013281	0.00142277				0.00254678			0.0040383	0.00362849	0.00683854	0.00613135	0.00466121	0.00547069	0.00572929	0.00769965	0.0050562	0.00633721		0.0122028	0.0125127
TXN	4.2722	5.0617	5.58302	5.62654	2.09503	2.33468	3.17013	3.01187	4.44404	7.29563	4.46349	4.59624	4.79939	3.72674	4.02558	4.38499	1.40121	1.27934	1.31589	8.40852	6.21747	5.73507	5.00012	2.24024	2.39513	6.52991	7.1406	2.67879	2.54809	2.53856	6.28768	2.28634	2.446	10.1912	10.2625	4.89194	4.41786	5.63131	6.15322	4.28395	4.57867	3.35209	4.40178	3.88199	5.86826	5.90915
TXNRD1	0.00630654	0.00449549	0.0860867	0.0443969	0.0212214	0.0300178	0.0252674	0.0320236	0.0102453	0.0187957	0.0922855	0.0944914	0.0961629	0.0472351	0.0604399	0.0567564	0.0135988	0.0134222	0.0141315	0.0207562	0.028394	0.0223582	0.0208823	0.0140462	0.0194846	0.049927	0.0519025	0.103414	0.0981557	0.0940307	0.0517174	0.0260285	0.0387142	0.0940635	0.12896	0.0535618	0.0554251	0.0128718	0.0179747	0.0276781	0.0236552	0.0254247	0.021883	0.0495008	0.0150417	0.0144563
UCHL1	0.32396	0.392049	0.457206	0.41203	0.00069731	0.000654049	0.0375291	0.0405632	0.234085	0.411371				0.263385	0.263593	0.266515				0.52354	0.402217	0.431615	0.380405	0.692477	0.732603	0.474879	0.496712	0.75972	0.70928	0.678214	1.09045	0.773858	0.845178	0.423745	0.431473	0.72139	0.641995			0.00480107	0.00471371	0.00351675	0.411689		1.40391	1.36414
UGDH	0.0107565	0.0141777	0.210803	0.205314	0.0270004	0.0294123	0.0575984	0.0603828	0.0287415	0.0504142	0.0543261	0.0590929	0.0602491	0.0446187	0.0466122	0.0469687	0.00716105	0.00702157	0.00748783	0.0315699	0.0249474	0.14542	0.129253	0.0299672	0.0319449	0.11126	0.106555	0.0159873	0.0149259	0.0148686	0.233696	0.0393641	0.0427751	0.137206	0.329633	0.236783	0.222958	0.0196662	0.020656	0.0442311	0.0427811	0.0421576	0.056063	0.0593785	0.305707	0.314955
ZNF746	0.00153681	0.00162017	0.000690994	0.000531244	0.000491575	0.000489292	0.000491208		0.000716026		0.000441898	0.000444826	0.000472656	0.000686949	0.000739507	0.000606153	0.000583914	0.000658435	0.000455837	0.00129766	0.00160122	0.00133182	0.00129526			0.0014215	0.0011698	0.00067599	0.000646365	0.000592209	0.000749022	0.000570544	0.000651515			0.00231175	0.00189588			0.000491846	0.000452849	0.000420847	0.000787237	0.000754647	0.000916666	0.000956177

## Sheet: SCC90_SCC152_SCC154
group	SCC152	SCC152	SCC152	SCC152	SCC152	SCC152	SCC154	SCC154	SCC154	SCC154	SCC154	SCC154	SCC90	SCC90	SCC90	SCC90	SCC90	SCC90
status	E79Q	E79Q	E79Q	Pr	Pr	Pr	E79Q	E79Q	E79Q	Pr	Pr	Pr	E79Q	E79Q	E79Q	Pr	Pr	Pr
rep	1	2	3	1	2	3	1	2	3	1	2	3	1	2	3	1	2	3
protein_name
ABCB6	0.00145975	0.00125093	0.0016756	0.000831374	0.00103589	0.000964348	0.00136193	0.00140415	0.00128414	0.000510944	0.000669592	0.000684481	0.00188575	0.0015917	0.00158476	0.000755883	0.000607899	0.00071253
ABHD4	0.000654502	0.000716716	0.000742087	0.000668851	0.000700671		0.00139546	0.00150333	0.00138025	0.00150295	0.000930611	0.00112618	0.00197702	0.00192952	0.00197324	0.00108837	0.000853122	0.00107482
ADD2	0.00538224	0.00620388	0.00601317	0.00322555	0.00324455	0.00306647										0.00130853	0.00086119	0.0011451
AKR1B1	0.0210154	0.0220418	0.0212761	0.0149547	0.0148929	0.0150511	0.0435524	0.0410051	0.0432545	0.0119771	0.0141266	0.0159893	0.0615631	0.061783	0.0663356	0.0495862	0.0383761	0.0507614
AKR1B10	0.0127862	0.0128479	0.0119193	0.00133372	0.00165148	0.00148614	0.003708	0.00362654	0.00371107	0.000903363	0.000541856	0.000602705	0.393784	0.403368	0.435566	0.00445127	0.00411471	0.0043409
AKR1C2	0.0499918	0.0489972	0.0612413	0.008093	0.00813769	0.00916088	0.0181233	0.0182043	0.0166794	0.00082593	0.000418945	0.000436793	0.450235	0.446555	0.474749	0.0222226	0.0220844	0.0227931
AKR1C[134]	0.265304	0.294297	0.265117	0.0300865	0.0305241	0.0293699	0.162375	0.152688	0.171366	0.00222358	0.00287261	0.00297966	1.01351	1.05519	1.06725	0.0743879	0.0649593	0.0719435
AKR1D1	0.00594643						0.00194137							0.147373	0.157105		0.00162461
ALDH3A1	0.104539	0.101126	0.0942348	0.0123034	0.0126455	0.0120989	0.00815636	0.00812862	0.00830551	0.00544001	0.00587548	0.00644786	0.414616	0.41491	0.432438	0.0568071	0.047641	0.0552941
ALDH3A2	0.0624591	0.0589606	0.063148	0.038773	0.0427765	0.0442424	0.0372982	0.0395084	0.0387047	0.0218837	0.0250622	0.0274728	0.0563841	0.0470472	0.0546907	0.0508438	0.0414581	0.0471142
BACH1	0.0021221	0.00216673	0.00203003				0.00245988	0.00269048	0.00293199	0.00250671	0.00303789	0.00329166	0.00163958	0.0015062	0.00156721	0.0014635	0.00132131	0.00148117
BAG2	0.0101772	0.00975968	0.00905307	0.00806002	0.00837325	0.00771591	0.0212026	0.0217499	0.0228104	0.0163108	0.01806	0.0222789	0.013158	0.0124011	0.0130037	0.00705485	0.00636905	0.00684533
BLVRB	0.0961029	0.100121	0.0910541	0.0645341	0.0703614	0.0637582	0.0487717	0.0467183	0.0484501	0.0351211	0.0418729	0.0472929	0.241058	0.246191	0.256508	0.146192	0.127895	0.143445
CABYR	0.00110561	0.00106328	0.00108415	0.00129213	0.00122436	0.00127439	0.00109411	0.00108132	0.00108326	0.00254782	0.00085456	0.00091226	0.000801136	0.000827702	0.00086493	0.000948035	0.000682739	0.000900062
CBR1	0.0484617	0.0500074	0.0471927	0.0372234	0.0373608	0.0370752	0.0266123	0.0255241	0.0266799	0.0141139	0.018755	0.0212717	0.0888983	0.0864584	0.0947181	0.0583628	0.049156	0.0574558
CBR3	0.0131517	0.0131633	0.0124132	0.00667905	0.0066574	0.00654759	0.00299247	0.0028826	0.00303682	0.00231274	0.00254261	0.00287819	0.014847	0.014758	0.0160779	0.00727898	0.00616271	0.0071725
CCND1	0.000556883	0.00050756	0.000466069	0.000794629	0.000808621	0.00077756	0.00081096	0.000636299	0.000741317		0.000335377	0.000386922
CD273							0.00123824	0.00135697	0.00130599	0.000557405	0.000668671	0.000810762
CDKN2A	0.0260317	0.024294	0.0250248	0.0198197	0.0196465	0.0197444	0.0190302	0.0171671	0.0182418	0.0159895	0.0176251	0.0189321	0.0349091	0.0326045	0.036694	0.0361852	0.0310889	0.0345507
CES1	0.00798105	0.00647388	0.00742979		0.00030577	0.000310705		0.000291144	0.000268789	0.000675371	0.000159766		0.00135987	0.00126422	0.00148631	0.000157603
CUL3	0.00976573	0.0110451	0.00905905	0.00887253	0.00951501	0.00971366	0.0182835	0.0181137	0.0195554	0.0146043	0.0147527	0.0165701	0.010527	0.0103597	0.0108983	0.00981295	0.00869713	0.00959995
CYP4F11	0.0101228	0.00907556	0.011281	0.00274769	0.00267051	0.00274082	0.00942626	0.0102218	0.00997403	0.00312943	0.00324386	0.00214161	0.0124446	0.00918747	0.0113111	0.00255865	0.00235738	0.00236201
DHFR	0.00464661	0.00458945	0.00499822	0.0024384	0.00261683	0.00242536	0.00260185	0.00241763	0.00259107	0.00274499	0.00314165	0.00345894	0.0146553	0.0141919	0.0154861	0.0117534	0.00971454	0.0113483
DNAJB4	0.00251309	0.00239225	0.00248615	0.0011301	0.00127917	0.00138845	0.00728763	0.00700169	0.00746205	0.00188723	0.0038669	0.0043933	0.00118859	0.00112538	0.00122502	0.00103675	0.00120535	0.00144279
E6	0.000573045	0.000659886	0.000654602	0.000431683	0.000454545		0.000591343	0.000607228	0.000655955		0.000549868	0.000666974	0.000460616	0.000407173		0.000537066	0.000519399	0.000553438
E7	0.00444713	0.00463834		0.0026474	0.00272693	0.00265004		0.00197061	0.00206024	0.00212885	0.00235826	0.00237619	0.00235896	0.00244229	0.00265593	0.00502616	0.00352554	0.00474902
EGFR	0.00508101	0.00450833	0.00451512	0.0135464	0.0142961	0.0137952	0.0572578	0.0549175	0.0561262	0.0475386	0.0456795	0.0552107	0.00672836	0.00586894	0.00712533	0.0172299	0.0147378	0.015058
EPHX1	0.0609294	0.0594253	0.0637868	0.0363632	0.0391775	0.0375277	0.052493	0.0561673	0.0575302	0.0220232	0.0229085	0.028383	0.0884958	0.0734978	0.0906177	0.0442959	0.0369355	0.0406347
FECH	0.00095461	0.00100728	0.00100181	0.000867802	0.000825115	0.000813213	0.000416514	0.000409773	0.000430314	0.000488814	0.000241471	0.000293892	0.00116247	0.00114211	0.00119957	0.000501824	0.000435577	0.000500853
G6PD	0.0311662	0.032216	0.0293651	0.0120829	0.0125481	0.0119766	0.0626281	0.0592313	0.0620622	0.0150454	0.0165614	0.0170263	0.118703	0.117432	0.124722	0.0219691	0.0174739	0.0203389
GAPDH	0.800496	0.830541	0.776031	0.553935	0.54731	0.529052	0.478675	0.45884	0.488265	0.339293	0.417753	0.449469	1.36732	1.32509	1.4411	1.51201	1.37836	1.48879
GCLC	0.00539428	0.0049211	0.00528457	0.00379401	0.00370182	0.00392208	0.00911454	0.00844728	0.00856535	0.00210689	0.00155818	0.00169283	0.0464206	0.0451091	0.048821	0.00998554	0.00818148	0.00969946
GCLM	0.0203691	0.0207474	0.0268449	0.0108967	0.0108514	0.010711	0.0152248	0.0190816	0.020366	0.00450893	0.00686267	0.00785083	0.0876267	0.063491	0.069027	0.0346394	0.0214434	0.0251385
GPX4	0.0537381	0.0556318	0.0528854	0.0348607	0.0339436	0.0322981	0.011234	0.0107662	0.0113195	0.0199211	0.0181088	0.0203786	0.0316353	0.0292355	0.0340114	0.0555718	0.0481172	0.0548735
GSR	0.0451368	0.0450031	0.0450604	0.0311874	0.031697	0.0320303	0.0229413	0.0223133	0.0232935	0.0111043	0.0128624	0.0144545	0.0607514	0.0600275	0.0647159	0.028443	0.0245035	0.0281058
GSTA4	0.00200534	0.00204501	0.00191121							0.000281811			0.00331649	0.00337629	0.00348855		0.00117651	0.00135757
GSTM1	0.00977525	0.0143694	0.00970675	0.00328467	0.00335629	0.00273588	0.00556046	0.00462924	0.00483857	0.00211812	0.00257302	0.00244114	0.0155863	0.0150697	0.016078	0.0073432	0.00632334	0.00706929
GSTM3										0.0161959
GSTM4	0.00168866	0.00166736	0.00179343				0.000915269										0.00040937	0.000528688
GSTM[124]	0.0675812	0.0722354	0.0700641	0.0209511	0.0207148	0.0204543	0.0298072	0.0283174	0.0291872	0.0107654	0.0141628	0.0156474	0.0963684	0.0940645	0.100216	0.0488666	0.0413059	0.0469414
HMOX1	0.00656489	0.00688605	0.00648637	0.00326748	0.00333415	0.00302492	0.0511443	0.0491322	0.0535795	0.00549803	0.00563555	0.00680886	0.0140717	0.0118034	0.0144427	0.00292919	0.00246635	0.00279416
HTATIP2	0.0521416	0.0546269	0.0493524	0.0427566	0.0428217	0.0408131	0.0623936	0.0666114	0.0688533	0.0379915	0.0465451	0.0540481	0.0314286	0.0294561	0.0308864	0.0176329	0.0151543	0.0176751
IDH1	0.054856	0.0560256	0.0544647	0.0317253	0.0323074	0.0309795	0.009411	0.00911412	0.0097309	0.00753925	0.00831388	0.00906457	0.207894	0.214006	0.218573	0.0847027	0.0693894	0.0812026
KEAP1	0.00297793	0.00314029	0.00297363	0.00282541	0.00287815	0.00283183	0.00483205	0.00516108	0.00517491	0.00363672	0.00378116	0.00458652	0.0155476	0.0145288	0.0155894	0.0110089	0.00926505	0.0108177
LDHA	0.241908	0.249367	0.245811	0.141376	0.138039	0.13752	0.267025	0.253685	0.259646	0.140497	0.150841	0.159145	0.136206	0.141613	0.159361	0.0714455	0.0614486	0.0722005
MAFG	0.00587339	0.00640409	0.00602931	0.00305492	0.00280422	0.00283041	0.00647073	0.00715083	0.00784541	0.00397981	0.0040541	0.00482357	0.00484675	0.00418762	0.00474124	0.00205636	0.00160667	0.0017575
MAP1B	0.00809739	0.00797209	0.0071392	0.00504219	0.00482776	0.0053123							0.00711805	0.00708114	0.00753141	0.00820603	0.0073025	0.00843964
MAP2	0.00253203	0.00200327	0.00193398	0.00343978	0.00324652	0.00335416	0.00422832	0.00456994	0.00438621				0.00284748	0.00272349	0.00303252	0.00482397	0.00419842	0.00494105
ME1	0.0319627	0.032935	0.0299303	0.00752747	0.0103786	0.0102391	0.0135268	0.0119119	0.013466	0.00364036	0.00388934	0.00482611	0.0736191	0.0978929	0.0782554	0.0171114	0.0188618	0.0165391
MGST1							0.159885	0.177255	0.178986	0.0924288	0.100429	0.111777	0.0314216	0.0248513	0.0312999	0.00626651	0.00498077	0.00523899
MYC	0.00104406	0.00103929	0.000978117	0.00110561	0.00114147	0.00114436	0.00115318	0.00113372	0.00113417	0.00163528	0.000831618	0.000926702	0.000915877	0.000861906	0.000905391	0.000813256	0.000652533	0.000785518
NAMPT	0.0224765	0.0230331	0.0223019	0.0152	0.0155633	0.0149098	0.0872579	0.0828043	0.0877257	0.0406438	0.0475945	0.0504319	0.0644988	0.0646511	0.0735285	0.0299218	0.0258523	0.0283561
NDUFAF3	0.026451	0.0268212	0.0279185	0.024137	0.0268486	0.0250164	0.0251212	0.025052	0.0255913	0.0122585	0.0178404	0.0204702	0.0167747	0.0154846	0.0168378	0.0065285	0.00570752	0.00643029
NDUFAF4	0.0315759	0.0402788	0.0315944	0.0309701	0.0322213	0.0296474	0.0302386	0.0283811	0.0306102	0.0174474	0.0211037	0.0236373	0.0232639	0.0214212	0.0234832	0.0102952	0.00868013	0.00915532
NFE2L2	0.00212908	0.00209747	0.00196395	0.00111804	0.000989552	0.00104336	0.00215894	0.00217882	0.00234673	0.00211207	0.000853803	0.000939114	0.00150598	0.00140332	0.00147168	0.000772165	0.000583969	0.00081877
NQO1	0.0497465	0.0488531	0.0517991	0.0168878	0.0172162	0.0183162	0.0618082	0.0560129	0.0588098	0.00990215	0.00676526	0.00748395	0.0413068	0.0382848	0.0441657	0.0218102	0.0197701	0.0238108
NR2F6	0.00484061	0.00573544	0.00504435	0.0035313	0.00349419	0.00327468	0.0031931	0.00337828	0.00351809	0.00294278	0.00304981	0.00334476	0.00592982	0.00571614	0.00616153	0.00442764	0.00414262	0.00424582
PGD	0.122945	0.124847	0.121321	0.0667204	0.0666108	0.0680339	0.0583172	0.0555972	0.0585236	0.0349545	0.0343176	0.0377118	0.314539	0.311367	0.326259	0.201928	0.165627	0.19273
PIK3CA	0.00118641	0.00116721	0.0011675	0.00111951	0.00120544	0.00124843	0.000879084	0.000744867	0.000881077	0.00115563	0.000763212	0.000823271	0.00228352	0.00216286	0.00234991	0.00204144	0.00170983	0.00192913
PIR	0.0221227	0.0226073	0.0206567	0.0158362	0.0167425	0.0160286	0.00323746	0.00307738	0.0031069	0.00280031	0.00299475	0.00295155	0.0231882	0.0230685	0.0237765	0.0137805	0.0113307	0.0129974
PRDX1	0.452858	0.439741	0.448637	0.297702	0.319907	0.315896	0.247725	0.236525	0.246472	0.170694	0.175837	0.179783	0.791635	0.787665	0.817727	0.309382	0.27489	0.296491
PSAT1	0.00852244	0.00743272	0.00801347	0.00652326	0.00676166	0.00700308	0.0209342	0.0201056	0.0207686	0.0149942	0.018887	0.0198999	0.131706	0.13306	0.134068	0.0389499	0.0342649	0.0377222
PTGR1	0.0181589	0.0177537	0.0165211	0.00902758	0.00879944	0.00896869	0.0682156	0.0654047	0.0674366	0.0170572	0.0177884	0.0200471	0.0699863	0.0708867	0.0781994	0.0180229	0.0139069	0.0172762
SHMT2	0.293868	0.325516	0.296403	0.268965	0.266759	0.244893	0.253758	0.279737	0.289666	0.216474	0.253997	0.306318	0.202384	0.192062	0.196766	0.194966	0.165464	0.192602
SLC7A11	0.0243642	0.0291066	0.0320536	0.00223648	0.00271468	0.00281276	0.0884478	0.0937434	0.0926373	0.00992323	0.00928639	0.0106824	0.0299797	0.0269245	0.0292376	0.00499082	0.00499082	0.00499082
SOX2	0.517127	0.580341	0.550069	0.263006	0.374524	0.25875				0.0031127	0.00301448	0.00363934	0.252287	0.157177	0.253103	0.265789	0.236281	0.258149
SQSTM1	0.039557	0.0416286	0.0376881	0.0212976	0.0225646	0.0200254	0.060744	0.0600465	0.0617132	0.0286551	0.0308008	0.0360825	0.0227205	0.0212789	0.0234287	0.0266378	0.0237055	0.0260472
SRXN1	0.00540651	0.00515261	0.00501278	0.00181487	0.00185369	0.00190242	0.00516122	0.00500085	0.00519549	0.00198316	0.00128614	0.00143766	0.0206418	0.0205145	0.0226972	0.00247271	0.0021892	0.00247484
TALDO1	0.220485	0.221772	0.214363	0.146443	0.147826	0.142626	0.084725	0.0794507	0.0846912	0.0412148	0.0449533	0.0489339	0.168505	0.167552	0.181819	0.0852673	0.0715442	0.0818554
TKT	0.506447	0.494851	0.508662	0.344139	0.348311	0.310524	0.216878	0.216343	0.245716	0.070684	0.083102	0.0869511	0.906082	0.905771	0.905223	0.343605	0.281086	0.336706
TP53	0.00171982	0.0016934	0.00159112	0.00238845	0.00247711	0.00255586	0.00148124	0.00147526					0.00200971	0.00192126	0.00189788	0.0014331		0.00140842
TP73	0.00178699	0.00203417	0.00195543	0.00228448	0.0026069	0.00243483	0.00178225	0.00187966	0.00196333	0.00210743	0.00244965	0.00278947	0.00226204	0.00210994	0.00239149	0.00373873	0.00301198	0.00381419
TRIM16	0.00138174	0.00113372	0.00135415	0.000967429	0.000955865	0.00105144	0.00265628	0.00259434	0.00243773	0.0017521	0.00222926	0.00226551	0.00485972	0.00460422	0.00521259	0.00257817	0.0022211	0.00242104
TXN	2.88702	2.75339	2.68562	1.6541	1.63276	1.74043	4.90021	4.92297	4.94158	1.28629	1.85451	2.02823	8.82303	8.71325	8.98843	3.48866	3.22142	3.43301
TXNRD1	0.0213421	0.0207989	0.0206837	0.00363747	0.00378872	0.00376848	0.0545972	0.0499259	0.049176	0.012772	0.0114124	0.0119766	0.0106994	0.0109583	0.0112458	0.00333877	0.00310768	0.0031455
UCHL1	0.000489851		0.000601497				0.149072	0.14111	0.14703	0.0525681	0.0619732	0.0722244	0.00115998	0.00116225	0.00119159	0.00215621	0.00176014	0.00204255
UGDH	0.0269245	0.0275013	0.0257428	0.0317744	0.0328222	0.0307797	0.0296677	0.0282253	0.0299305	0.00443474	0.00538582	0.00590708	0.0250191	0.0241601	0.0260558	0.0251496	0.0212009	0.0249955
ZNF746	0.00134812	0.0014569	0.0014675	0.00107852	0.00104947	0.00095273	0.00157673	0.00150786	0.00170829		0.00126954	0.00149397	0.000640586	0.000515772	0.000619365	0.000802227	0.000695553	0.000717843
